# Supplementary material for: Therapeutic Potential of TNFα and IL1β Blockade for CRS/ICANS in CAR-T Therapy via Ameliorating Endothelial Activation
Source: Front Immunol. 2021 May 19;12:623610. doi: 10.3389/fimmu.2021.623610 (PMC8170323; doi:10.3389/fimmu.2021.623610)
Supplement: Supplementary file 2 [file Table_4.xls]

## Sheet: Sheet1
							Gene_name	Gene_description
ENSG00000000003	19.76	25.18	22.47	12.78	28.97	20.875	TSPAN6	tetraspanin 6 [Source:HGNC Symbol;Acc:HGNC:11858]
ENSG00000000419	19.85	26.74	23.295	14.49	43.17	28.83	DPM1	dolichyl-phosphate mannosyltransferase subunit 1, catalytic [Source:HGNC Symbol;Acc:HGNC:3005]
ENSG00000000457	3.97	6.33	5.15	0.6	2.61	1.605	SCYL3	SCY1 like pseudokinase 3 [Source:HGNC Symbol;Acc:HGNC:19285]
ENSG00000000460	4.77	6.7	5.735	4.14	11.28	7.71	C1orf112	chromosome 1 open reading frame 112 [Source:HGNC Symbol;Acc:HGNC:25565]
ENSG00000000971	18.88	25.6	22.24	3.78	26.07	14.925	CFH	complement factor H [Source:HGNC Symbol;Acc:HGNC:4883]
ENSG00000001036	33.89	36.67	35.28	30.76	38.9	34.83	FUCA2	fucosidase, alpha-L- 2, plasma [Source:HGNC Symbol;Acc:HGNC:4008]
ENSG00000001084	2.18	3.53	2.855	0.65	7.29	3.97	GCLC	glutamate-cysteine ligase catalytic subunit [Source:HGNC Symbol;Acc:HGNC:4311]
ENSG00000001167	6.49	10.87	8.68	4.45	15.19	9.82	NFYA	nuclear transcription factor Y subunit alpha [Source:HGNC Symbol;Acc:HGNC:7804]
ENSG00000001460	2.19	3.05	2.62	1.26	2.57	1.915	STPG1	sperm tail PG-rich repeat containing 1 [Source:HGNC Symbol;Acc:HGNC:28070]
ENSG00000001461	6.59	6.32	6.455	2.54	5.35	3.945	NIPAL3	NIPA like domain containing 3 [Source:HGNC Symbol;Acc:HGNC:25233]
ENSG00000001497	22.94	24.68	23.81	16.98	23.76	20.37	LAS1L	LAS1 like, ribosome biogenesis factor [Source:HGNC Symbol;Acc:HGNC:25726]
ENSG00000001561	1.01	1.61	1.31	0.34	2.69	1.515	ENPP4	ectonucleotide pyrophosphatase/phosphodiesterase 4 (putative) [Source:HGNC Symbol;Acc:HGNC:3359]
ENSG00000001617	47.51	40.89	44.2	48.58	34.29	41.435	SEMA3F	semaphorin 3F [Source:HGNC Symbol;Acc:HGNC:10728]
ENSG00000001629	5.15	8.09	6.62	1.54	15.3	8.42	ANKIB1	ankyrin repeat and IBR domain containing 1 [Source:HGNC Symbol;Acc:HGNC:22215]
ENSG00000001630	13.19	16.31	14.75	9.26	38.98	24.12	CYP51A1	cytochrome P450 family 51 subfamily A member 1 [Source:HGNC Symbol;Acc:HGNC:2649]
ENSG00000001631	3.99	4.92	4.455	0.94	9.18	5.06	KRIT1	KRIT1, ankyrin repeat containing [Source:HGNC Symbol;Acc:HGNC:1573]
ENSG00000002016	1.28	2.01	1.645	0.49	1.55	1.02	RAD52	RAD52 homolog, DNA repair protein [Source:HGNC Symbol;Acc:HGNC:9824]
ENSG00000002330	114.92	98.38	106.65	153.92	89.81	121.865	BAD	BCL2 associated agonist of cell death [Source:HGNC Symbol;Acc:HGNC:936]
ENSG00000002549	371.53	477.21	424.37	120.65	284.98	202.815	LAP3	leucine aminopeptidase 3 [Source:HGNC Symbol;Acc:HGNC:18449]
ENSG00000002586	616.23	607.39	611.81	678.63	522.45	600.54	CD99	CD99 molecule (Xg blood group) [Source:HGNC Symbol;Acc:HGNC:7082]
ENSG00000002822	23.97	21.19	22.58	23.09	12.62	17.855	MAD1L1	MAD1 mitotic arrest deficient like 1 [Source:HGNC Symbol;Acc:HGNC:6762]
ENSG00000002834	150.47	143.1	146.785	103.89	149.35	126.62	LASP1	LIM and SH3 protein 1 [Source:HGNC Symbol;Acc:HGNC:6513]
ENSG00000002919	26.04	25.41	25.725	20.97	23.19	22.08	SNX11	sorting nexin 11 [Source:HGNC Symbol;Acc:HGNC:14975]
ENSG00000003056	45.27	42.74	44.005	27	47.94	37.47	M6PR	mannose-6-phosphate receptor, cation dependent [Source:HGNC Symbol;Acc:HGNC:6752]
ENSG00000003096	3.75	6.61	5.18	2.02	11.94	6.98	KLHL13	kelch like family member 13 [Source:HGNC Symbol;Acc:HGNC:22931]
ENSG00000003137	6.21	7.45	6.83	11.96	32.02	21.99	CYP26B1	cytochrome P450 family 26 subfamily B member 1 [Source:HGNC Symbol;Acc:HGNC:20581]
ENSG00000003147	8.45	10.06	9.255	5.5	12.6	9.05	ICA1	islet cell autoantigen 1 [Source:HGNC Symbol;Acc:HGNC:5343]
ENSG00000003249	29.85	28.33	29.09	33.45	21.43	27.44	DBNDD1	dysbindin domain containing 1 [Source:HGNC Symbol;Acc:HGNC:28455]
ENSG00000003393	3.72	5.05	4.385	1.42	9.5	5.46	ALS2	ALS2, alsin Rho guanine nucleotide exchange factor [Source:HGNC Symbol;Acc:HGNC:443]
ENSG00000003400	38.85	53.31	46.08	5.61	16.8	11.205	CASP10	caspase 10 [Source:HGNC Symbol;Acc:HGNC:1500]
ENSG00000003402	233.01	296.7	264.855	131.42	364.58	248	CFLAR	CASP8 and FADD like apoptosis regulator [Source:HGNC Symbol;Acc:HGNC:1876]
ENSG00000003436	44.86	73.1	58.98	36.9	163.81	100.355	TFPI	tissue factor pathway inhibitor [Source:HGNC Symbol;Acc:HGNC:11760]
ENSG00000003509	4.07	4.44	4.255	4.44	8.8	6.62	NDUFAF7	NADH:ubiquinone oxidoreductase complex assembly factor 7 [Source:HGNC Symbol;Acc:HGNC:28816]
ENSG00000003756	29.96	40	34.98	18.54	52.24	35.39	RBM5	RNA binding motif protein 5 [Source:HGNC Symbol;Acc:HGNC:9902]
ENSG00000003989	90.91	138.01	114.46	39.06	359.53	199.295	SLC7A2	solute carrier family 7 member 2 [Source:HGNC Symbol;Acc:HGNC:11060]
ENSG00000004059	248.6	240.84	244.72	309.58	196.55	253.065	ARF5	ADP ribosylation factor 5 [Source:HGNC Symbol;Acc:HGNC:658]
ENSG00000004139	2.25	2.28	2.265	2.16	2.58	2.37	SARM1	sterile alpha and TIR motif containing 1 [Source:HGNC Symbol;Acc:HGNC:17074]
ENSG00000004142	82.88	74.57	78.725	77.11	65.53	71.32	POLDIP2	DNA polymerase delta interacting protein 2 [Source:HGNC Symbol;Acc:HGNC:23781]
ENSG00000004399	269.77	260.97	265.37	292.75	251.03	271.89	PLXND1	plexin D1 [Source:HGNC Symbol;Acc:HGNC:9107]
ENSG00000004455	138.13	180.95	159.54	101.33	132.95	117.14	AK2	adenylate kinase 2 [Source:HGNC Symbol;Acc:HGNC:362]
ENSG00000004468	4.45	9.02	6.735	0.3	2.48	1.39	CD38	CD38 molecule [Source:HGNC Symbol;Acc:HGNC:1667]
ENSG00000004478	41.56	37.17	39.365	26.53	26.76	26.645	FKBP4	FK506 binding protein 4 [Source:HGNC Symbol;Acc:HGNC:3720]
ENSG00000004487	43.96	58.63	51.295	39.61	49.7	44.655	KDM1A	lysine demethylase 1A [Source:HGNC Symbol;Acc:HGNC:29079]
ENSG00000004534	10.47	15.16	12.815	9.55	19.59	14.57	RBM6	RNA binding motif protein 6 [Source:HGNC Symbol;Acc:HGNC:9903]
ENSG00000004700	5.11	11.93	8.52	1.37	18.77	10.07	RECQL	RecQ like helicase [Source:HGNC Symbol;Acc:HGNC:9948]
ENSG00000004766	2.35	2.46	2.405	0.92	4.6	2.76	VPS50	VPS50, EARP/GARPII complex subunit [Source:HGNC Symbol;Acc:HGNC:25956]
ENSG00000004776	7.83	7.22	7.525	10.05	5.79	7.92	HSPB6	heat shock protein family B (small) member 6 [Source:HGNC Symbol;Acc:HGNC:26511]
ENSG00000004779	160.68	160.44	160.56	144.14	163.44	153.79	NDUFAB1	NADH:ubiquinone oxidoreductase subunit AB1 [Source:HGNC Symbol;Acc:HGNC:7694]
ENSG00000004864	8.74	11.46	10.1	4.03	14.1	9.065	SLC25A13	solute carrier family 25 member 13 [Source:HGNC Symbol;Acc:HGNC:10983]
ENSG00000004866	11.7	13.42	12.56	9.23	14.73	11.98	ST7	suppression of tumorigenicity 7 [Source:HGNC Symbol;Acc:HGNC:11351]
ENSG00000004897	18.61	19.86	19.235	6.72	37.54	22.13	CDC27	cell division cycle 27 [Source:HGNC Symbol;Acc:HGNC:1728]
ENSG00000004961	45.78	52.15	48.965	28.77	44.01	36.39	HCCS	holocytochrome c synthase [Source:HGNC Symbol;Acc:HGNC:4837]
ENSG00000004975	20.77	22.92	21.845	14.8	14.56	14.68	DVL2	dishevelled segment polarity protein 2 [Source:HGNC Symbol;Acc:HGNC:3086]
ENSG00000005007	44.2	47.41	45.805	33.39	37.11	35.25	UPF1	UPF1, RNA helicase and ATPase [Source:HGNC Symbol;Acc:HGNC:9962]
ENSG00000005020	4.87	6.95	5.91	2.33	17.02	9.675	SKAP2	src kinase associated phosphoprotein 2 [Source:HGNC Symbol;Acc:HGNC:15687]
ENSG00000005022	284	304.57	294.285	316	291.75	303.875	SLC25A5	solute carrier family 25 member 5 [Source:HGNC Symbol;Acc:HGNC:10991]
ENSG00000005059	87.76	103.83	95.795	17.36	47.68	32.52	MCUB	mitochondrial calcium uniporter dominant negative beta subunit [Source:HGNC Symbol;Acc:HGNC:26076]
ENSG00000005073	2.29	2.22	2.255	4.56	5.24	4.9	HOXA11	homeobox A11 [Source:HGNC Symbol;Acc:HGNC:5101]
ENSG00000005075	101.42	90.57	95.995	125.64	82.2	103.92	POLR2J	RNA polymerase II subunit J [Source:HGNC Symbol;Acc:HGNC:9197]
ENSG00000005100	4.69	6.3	5.495	1.38	8.83	5.105	DHX33	DEAH-box helicase 33 [Source:HGNC Symbol;Acc:HGNC:16718]
ENSG00000005108	1.6	2.04	1.82	0.7	2.54	1.62	THSD7A	thrombospondin type 1 domain containing 7A [Source:HGNC Symbol;Acc:HGNC:22207]
ENSG00000005156	10.5	12.68	11.59	10.01	13.98	11.995	LIG3	DNA ligase 3 [Source:HGNC Symbol;Acc:HGNC:6600]
ENSG00000005175	3.02	4.19	3.605	2.03	7.35	4.69	RPAP3	RNA polymerase II associated protein 3 [Source:HGNC Symbol;Acc:HGNC:26151]
ENSG00000005187	2.52	2.64	2.58	2.59	7.87	5.23	ACSM3	acyl-CoA synthetase medium-chain family member 3 [Source:HGNC Symbol;Acc:HGNC:10522]
ENSG00000005189	2.55	1.68	2.115	1.09	3.09	2.09	REXO5	RNA exonuclease 5 [Source:HGNC Symbol;Acc:HGNC:24661]
ENSG00000005194	60.93	57.56	59.245	47.74	48.46	48.1	CIAPIN1	cytokine induced apoptosis inhibitor 1 [Source:HGNC Symbol;Acc:HGNC:28050]
ENSG00000005206	26.17	23.03	24.6	25.29	18.74	22.015	SPPL2B	signal peptide peptidase like 2B [Source:HGNC Symbol;Acc:HGNC:30627]
ENSG00000005238	8.57	6.77	7.67	9.82	12.79	11.305	FAM214B	family with sequence similarity 214 member B [Source:HGNC Symbol;Acc:HGNC:25666]
ENSG00000005243	16.59	13.68	15.135	21.91	13.4	17.655	COPZ2	coatomer protein complex subunit zeta 2 [Source:HGNC Symbol;Acc:HGNC:19356]
ENSG00000005249	4.32	4.73	4.525	1.87	7.12	4.495	PRKAR2B	protein kinase cAMP-dependent type II regulatory subunit beta [Source:HGNC Symbol;Acc:HGNC:9392]
ENSG00000005302	22.23	29.53	25.88	11.71	45.72	28.715	MSL3	male-specific lethal 3 homolog (Drosophila) [Source:HGNC Symbol;Acc:HGNC:7370]
ENSG00000005339	19.16	18.94	19.05	3.43	14.38	8.905	CREBBP	CREB binding protein [Source:HGNC Symbol;Acc:HGNC:2348]
ENSG00000005436	3.12	3.55	3.335	4.4	5.88	5.14	GCFC2	GC-rich sequence DNA-binding factor 2 [Source:HGNC Symbol;Acc:HGNC:1317]
ENSG00000005448	19.49	19.41	19.45	28.98	15.62	22.3	WDR54	WD repeat domain 54 [Source:HGNC Symbol;Acc:HGNC:25770]
ENSG00000005483	3.94	7.7	5.82	1.11	12.75	6.93	KMT2E	lysine methyltransferase 2E [Source:HGNC Symbol;Acc:HGNC:18541]
ENSG00000005486	48.59	45.88	47.235	67.2	46.73	56.965	RHBDD2	rhomboid domain containing 2 [Source:HGNC Symbol;Acc:HGNC:23082]
ENSG00000005700	3.28	5.13	4.205	1.39	12.63	7.01	IBTK	inhibitor of Bruton tyrosine kinase [Source:HGNC Symbol;Acc:HGNC:17853]
ENSG00000005801	3.22	4.57	3.895	3.94	4.89	4.415	ZNF195	zinc finger protein 195 [Source:HGNC Symbol;Acc:HGNC:12986]
ENSG00000005810	15.79	27.79	21.79	6.78	36.84	21.81	MYCBP2	MYC binding protein 2, E3 ubiquitin protein ligase [Source:HGNC Symbol;Acc:HGNC:23386]
ENSG00000005812	11.06	16.79	13.925	4.58	16.88	10.73	FBXL3	F-box and leucine rich repeat protein 3 [Source:HGNC Symbol;Acc:HGNC:13599]
ENSG00000005882	9.03	7.35	8.19	9.53	13.11	11.32	PDK2	pyruvate dehydrogenase kinase 2 [Source:HGNC Symbol;Acc:HGNC:8810]
ENSG00000005884	65.14	66.23	65.685	68.96	54.33	61.645	ITGA3	integrin subunit alpha 3 [Source:HGNC Symbol;Acc:HGNC:6139]
ENSG00000005889	3.89	6.2	5.045	0.46	6.05	3.255	ZFX	zinc finger protein, X-linked [Source:HGNC Symbol;Acc:HGNC:12869]
ENSG00000005893	57.45	68.8	63.125	39.79	99.57	69.68	LAMP2	lysosomal associated membrane protein 2 [Source:HGNC Symbol;Acc:HGNC:6501]
ENSG00000006007	23.44	29.37	26.405	18.13	28.06	23.095	GDE1	glycerophosphodiester phosphodiesterase 1 [Source:HGNC Symbol;Acc:HGNC:29644]
ENSG00000006015	99.26	85.29	92.275	138.52	74.99	106.755	C19orf60	chromosome 19 open reading frame 60 [Source:HGNC Symbol;Acc:HGNC:26098]
ENSG00000006016	2.14	1.86	2	2.62	1.86	2.24	CRLF1	cytokine receptor like factor 1 [Source:HGNC Symbol;Acc:HGNC:2364]
ENSG00000006025	1.56	0.87	1.215	1.23	1.09	1.16	OSBPL7	oxysterol binding protein like 7 [Source:HGNC Symbol;Acc:HGNC:16387]
ENSG00000006042	94.64	105.01	99.825	76.12	76.35	76.235	TMEM98	transmembrane protein 98 [Source:HGNC Symbol;Acc:HGNC:24529]
ENSG00000006062	2.9	3.08	2.99	2.91	2.66	2.785	MAP3K14	mitogen-activated protein kinase kinase kinase 14 [Source:HGNC Symbol;Acc:HGNC:6853]
ENSG00000006118	90.2	91.34	90.77	100.38	72.64	86.51	TMEM132A	transmembrane protein 132A [Source:HGNC Symbol;Acc:HGNC:31092]
ENSG00000006125	70.28	88.66	79.47	44.72	95.15	69.935	AP2B1	adaptor related protein complex 2 beta 1 subunit [Source:HGNC Symbol;Acc:HGNC:563]
ENSG00000006194	22.88	23.36	23.12	12.1	23.06	17.58	ZNF263	zinc finger protein 263 [Source:HGNC Symbol;Acc:HGNC:13056]
ENSG00000006210	2482.93	2790.57	2636.75	588.98	653.6	621.29	CX3CL1	C-X3-C motif chemokine ligand 1 [Source:HGNC Symbol;Acc:HGNC:10647]
ENSG00000006282	37.95	36.03	36.99	35.24	33.9	34.57	SPATA20	spermatogenesis associated 20 [Source:HGNC Symbol;Acc:HGNC:26125]
ENSG00000006327	207.06	166.42	186.74	247.49	152.03	199.76	TNFRSF12A	TNF receptor superfamily member 12A [Source:HGNC Symbol;Acc:HGNC:18152]
ENSG00000006432	19.62	16.88	18.25	15.19	24.65	19.92	MAP3K9	mitogen-activated protein kinase kinase kinase 9 [Source:HGNC Symbol;Acc:HGNC:6861]
ENSG00000006451	106.28	136.9	121.59	38.86	114.02	76.44	RALA	RAS like proto-oncogene A [Source:HGNC Symbol;Acc:HGNC:9839]
ENSG00000006459	1.05	2.24	1.645	0.23	5.6	2.915	KDM7A	lysine demethylase 7A [Source:HGNC Symbol;Acc:HGNC:22224]
ENSG00000006530	6.64	8.96	7.8	4.79	12.9	8.845	AGK	acylglycerol kinase [Source:HGNC Symbol;Acc:HGNC:21869]
ENSG00000006576	3.18	4.45	3.815	0.96	5.77	3.365	PHTF2	putative homeodomain transcription factor 2 [Source:HGNC Symbol;Acc:HGNC:13411]
ENSG00000006607	15.52	20.64	18.08	6.4	20.63	13.515	FARP2	FERM, ARH/RhoGEF and pleckstrin domain protein 2 [Source:HGNC Symbol;Acc:HGNC:16460]
ENSG00000006625	22.23	25.95	24.09	9.69	28.63	19.16	GGCT	gamma-glutamylcyclotransferase [Source:HGNC Symbol;Acc:HGNC:21705]
ENSG00000006634	2.53	3.08	2.805	1.04	5.75	3.395	DBF4	DBF4 zinc finger [Source:HGNC Symbol;Acc:HGNC:17364]
ENSG00000006638	1.44	1.04	1.24	1.96	1.11	1.535	TBXA2R	thromboxane A2 receptor [Source:HGNC Symbol;Acc:HGNC:11608]
ENSG00000006652	7.17	9.68	8.425	5.35	21.11	13.23	IFRD1	interferon related developmental regulator 1 [Source:HGNC Symbol;Acc:HGNC:5456]
ENSG00000006695	7.2	9.29	8.245	3.47	8.36	5.915	COX10	COX10, heme A:farnesyltransferase cytochrome c oxidase assembly factor [Source:HGNC Symbol;Acc:HGNC:2260]
ENSG00000006704	6.77	7.05	6.91	7.53	5.91	6.72	GTF2IRD1	GTF2I repeat domain containing 1 [Source:HGNC Symbol;Acc:HGNC:4661]
ENSG00000006712	54.53	54.49	54.51	34.74	38.69	36.715	PAF1	PAF1 homolog, Paf1/RNA polymerase II complex component [Source:HGNC Symbol;Acc:HGNC:25459]
ENSG00000006715	5.36	7.19	6.275	2.32	14.16	8.24	VPS41	VPS41, HOPS complex subunit [Source:HGNC Symbol;Acc:HGNC:12713]
ENSG00000006744	44.2	48.74	46.47	33.98	37.89	35.935	ELAC2	elaC ribonuclease Z 2 [Source:HGNC Symbol;Acc:HGNC:14198]
ENSG00000006756	8.58	7.83	8.205	7.2	9.02	8.11	ARSD	arylsulfatase D [Source:HGNC Symbol;Acc:HGNC:717]
ENSG00000006757	7.87	7.74	7.805	8.4	7.34	7.87	PNPLA4	patatin like phospholipase domain containing 4 [Source:HGNC Symbol;Acc:HGNC:24887]
ENSG00000006831	22.11	27.95	25.03	13.45	27.18	20.315	ADIPOR2	adiponectin receptor 2 [Source:HGNC Symbol;Acc:HGNC:24041]
ENSG00000007047	26.87	26.44	26.655	28.21	22.74	25.475	MARK4	microtubule affinity regulating kinase 4 [Source:HGNC Symbol;Acc:HGNC:13538]
ENSG00000007080	205.93	188.95	197.44	275.26	163.76	219.51	CCDC124	coiled-coil domain containing 124 [Source:HGNC Symbol;Acc:HGNC:25171]
ENSG00000007168	37.67	55.19	46.43	39.67	41.43	40.55	PAFAH1B1	platelet activating factor acetylhydrolase 1b regulatory subunit 1 [Source:HGNC Symbol;Acc:HGNC:8574]
ENSG00000007202	26.1	26.95	26.525	10.81	26.38	18.595	KIAA0100	KIAA0100 [Source:HGNC Symbol;Acc:HGNC:28960]
ENSG00000007255	35.21	31	33.105	40.23	23.41	31.82	TRAPPC6A	trafficking protein particle complex 6A [Source:HGNC Symbol;Acc:HGNC:23069]
ENSG00000007341	5.08	7.57	6.325	4.69	7.49	6.09	ST7L	suppression of tumorigenicity 7 like [Source:HGNC Symbol;Acc:HGNC:18441]
ENSG00000007376	42.76	33.86	38.31	49.22	25.42	37.32	RPUSD1	RNA pseudouridylate synthase domain containing 1 [Source:HGNC Symbol;Acc:HGNC:14173]
ENSG00000007384	19.37	22.44	20.905	34.75	28.52	31.635	RHBDF1	rhomboid 5 homolog 1 [Source:HGNC Symbol;Acc:HGNC:20561]
ENSG00000007392	37.9	40.89	39.395	39.25	44.32	41.785	LUC7L	LUC7 like [Source:HGNC Symbol;Acc:HGNC:6723]
ENSG00000007520	105.34	88.37	96.855	132.61	82.7	107.655	TSR3	TSR3, acp transferase ribosome maturation factor [Source:HGNC Symbol;Acc:HGNC:14175]
ENSG00000007541	30.09	27.93	29.01	33.92	23.54	28.73	PIGQ	phosphatidylinositol glycan anchor biosynthesis class Q [Source:HGNC Symbol;Acc:HGNC:14135]
ENSG00000007545	5.35	1.98	3.665	0	3.38	1.69	CRAMP1	cramped chromatin regulator homolog 1 [Source:HGNC Symbol;Acc:HGNC:14122]
ENSG00000007908	380.31	669.44	524.875	249.81	1970.44	1110.12	SELE	selectin E [Source:HGNC Symbol;Acc:HGNC:10718]
ENSG00000007923	28.97	28.85	28.91	15.22	29.02	22.12	DNAJC11	DnaJ heat shock protein family (Hsp40) member C11 [Source:HGNC Symbol;Acc:HGNC:25570]
ENSG00000007944	5.67	6.73	6.2	1.19	6.54	3.865	MYLIP	myosin regulatory light chain interacting protein [Source:HGNC Symbol;Acc:HGNC:21155]
ENSG00000008018	250.18	291.65	270.915	269.76	292.66	281.21	PSMB1	proteasome subunit beta 1 [Source:HGNC Symbol;Acc:HGNC:9537]
ENSG00000008083	1.03	1.6	1.315	0.3	1.73	1.015	JARID2	jumonji and AT-rich interaction domain containing 2 [Source:HGNC Symbol;Acc:HGNC:6196]
ENSG00000008128	19.34	15.73	17.535	23.58	21.81	22.695	CDK11A	cyclin dependent kinase 11A [Source:HGNC Symbol;Acc:HGNC:1730]
ENSG00000008130	50.17	49.49	49.83	31.42	40.84	36.13	NADK	NAD kinase [Source:HGNC Symbol;Acc:HGNC:29831]
ENSG00000008256	3.86	3.99	3.925	1.8	4.46	3.13	CYTH3	cytohesin 3 [Source:HGNC Symbol;Acc:HGNC:9504]
ENSG00000008282	21.91	26.32	24.115	14.46	56.17	35.315	SYPL1	synaptophysin like 1 [Source:HGNC Symbol;Acc:HGNC:11507]
ENSG00000008283	24.06	25.44	24.75	16.82	26.91	21.865	CYB561	cytochrome b561 [Source:HGNC Symbol;Acc:HGNC:2571]
ENSG00000008294	17.12	24.38	20.75	11.83	57.19	34.51	SPAG9	sperm associated antigen 9 [Source:HGNC Symbol;Acc:HGNC:14524]
ENSG00000008311	4.83	5.79	5.31	0.99	7.78	4.385	AASS	aminoadipate-semialdehyde synthase [Source:HGNC Symbol;Acc:HGNC:17366]
ENSG00000008324	15.62	17.07	16.345	23.55	27.36	25.455	SS18L2	SS18 like 2 [Source:HGNC Symbol;Acc:HGNC:15593]
ENSG00000008382	17.47	18.66	18.065	27.1	14.66	20.88	MPND	MPN domain containing [Source:HGNC Symbol;Acc:HGNC:25934]
ENSG00000008394	83.28	85.21	84.245	69.72	125.8	97.76	MGST1	microsomal glutathione S-transferase 1 [Source:HGNC Symbol;Acc:HGNC:7061]
ENSG00000008405	5.64	6.41	6.025	2.81	17.74	10.275	CRY1	cryptochrome circadian clock 1 [Source:HGNC Symbol;Acc:HGNC:2384]
ENSG00000008441	22.53	24.48	23.505	5.59	14.96	10.275	NFIX	nuclear factor I X [Source:HGNC Symbol;Acc:HGNC:7788]
ENSG00000008513	20.46	19.07	19.765	8.64	28.1	18.37	ST3GAL1	ST3 beta-galactoside alpha-2,3-sialyltransferase 1 [Source:HGNC Symbol;Acc:HGNC:10862]
ENSG00000008517	3344.33	3311.45	3327.89	2139.25	1274.31	1706.78	IL32	interleukin 32 [Source:HGNC Symbol;Acc:HGNC:16830]
ENSG00000008710	39.53	35.4	37.465	30.26	33.97	32.115	PKD1	polycystin 1, transient receptor potential channel interacting [Source:HGNC Symbol;Acc:HGNC:9008]
ENSG00000008838	92.37	92.01	92.19	56.05	76.28	66.165	MED24	mediator complex subunit 24 [Source:HGNC Symbol;Acc:HGNC:22963]
ENSG00000008853	5.88	5.61	5.745	2.57	4.16	3.365	RHOBTB2	Rho related BTB domain containing 2 [Source:HGNC Symbol;Acc:HGNC:18756]
ENSG00000008869	1.77	2.74	2.255	0.41	4.44	2.425	HEATR5B	HEAT repeat containing 5B [Source:HGNC Symbol;Acc:HGNC:29273]
ENSG00000008952	9.62	15.55	12.585	2.59	28.51	15.55	SEC62	SEC62 homolog, preprotein translocation factor [Source:HGNC Symbol;Acc:HGNC:11846]
ENSG00000008988	1725.05	1808.3	1766.67	2253.3	1755.27	2004.29	RPS20	ribosomal protein S20 [Source:HGNC Symbol;Acc:HGNC:10405]
ENSG00000009307	63.07	101.76	82.415	30.37	174.65	102.51	CSDE1	cold shock domain containing E1 [Source:HGNC Symbol;Acc:HGNC:29905]
ENSG00000009335	23.01	28.55	25.78	9.5	36.84	23.17	UBE3C	ubiquitin protein ligase E3C [Source:HGNC Symbol;Acc:HGNC:16803]
ENSG00000009413	1.73	2.72	2.225	0.43	2.87	1.65	REV3L	REV3 like, DNA directed polymerase zeta catalytic subunit [Source:HGNC Symbol;Acc:HGNC:9968]
ENSG00000009780	1.52	2.69	2.105	0.62	1.87	1.245	FAM76A	family with sequence similarity 76 member A [Source:HGNC Symbol;Acc:HGNC:28530]
ENSG00000009830	7.19	7.72	7.455	9.13	8.66	8.895	POMT2	protein O-mannosyltransferase 2 [Source:HGNC Symbol;Acc:HGNC:19743]
ENSG00000009844	10.69	16.48	13.585	6.63	29.1	17.865	VTA1	vesicle trafficking 1 [Source:HGNC Symbol;Acc:HGNC:20954]
ENSG00000009954	11.22	14.24	12.73	3.81	20.82	12.315	BAZ1B	bromodomain adjacent to zinc finger domain 1B [Source:HGNC Symbol;Acc:HGNC:961]
ENSG00000010017	12.82	16.68	14.75	9.92	27.88	18.9	RANBP9	RAN binding protein 9 [Source:HGNC Symbol;Acc:HGNC:13727]
ENSG00000010030	77.7	79.58	78.64	18.85	19.73	19.29	ETV7	ETS variant 7 [Source:HGNC Symbol;Acc:HGNC:18160]
ENSG00000010072	1.91	2.93	2.42	0.9	4.2	2.55	SPRTN	SprT-like N-terminal domain [Source:HGNC Symbol;Acc:HGNC:25356]
ENSG00000010165	14.33	15.83	15.08	14.25	16.66	15.455	METTL13	methyltransferase like 13 [Source:HGNC Symbol;Acc:HGNC:24248]
ENSG00000010219	96.89	109.24	103.065	41.68	39.59	40.635	DYRK4	dual specificity tyrosine phosphorylation regulated kinase 4 [Source:HGNC Symbol;Acc:HGNC:3095]
ENSG00000010244	96.35	114.8	105.575	59.23	137.39	98.31	ZNF207	zinc finger protein 207 [Source:HGNC Symbol;Acc:HGNC:12998]
ENSG00000010256	259.84	237.5	248.67	271.15	197.12	234.135	UQCRC1	ubiquinol-cytochrome c reductase core protein I [Source:HGNC Symbol;Acc:HGNC:12585]
ENSG00000010270	47.79	55.05	51.42	39.22	89.21	64.215	STARD3NL	STARD3 N-terminal like [Source:HGNC Symbol;Acc:HGNC:19169]
ENSG00000010278	422.37	447.73	435.05	279.33	653.79	466.56	CD9	CD9 molecule [Source:HGNC Symbol;Acc:HGNC:1709]
ENSG00000010292	21.38	18.37	19.875	10.15	16.07	13.11	NCAPD2	non-SMC condensin I complex subunit D2 [Source:HGNC Symbol;Acc:HGNC:24305]
ENSG00000010295	8.51	9.02	8.765	10.29	8.08	9.185	IFFO1	intermediate filament family orphan 1 [Source:HGNC Symbol;Acc:HGNC:24970]
ENSG00000010318	0.78	1.81	1.295	1.14	2.17	1.655	PHF7	PHD finger protein 7 [Source:HGNC Symbol;Acc:HGNC:18458]
ENSG00000010319	20.03	22.89	21.46	6.78	15.53	11.155	SEMA3G	semaphorin 3G [Source:HGNC Symbol;Acc:HGNC:30400]
ENSG00000010322	24.86	24.7	24.78	19.95	25.38	22.665	NISCH	nischarin [Source:HGNC Symbol;Acc:HGNC:18006]
ENSG00000010327	95.45	91.67	93.56	88.66	77.16	82.91	STAB1	stabilin 1 [Source:HGNC Symbol;Acc:HGNC:18628]
ENSG00000010361	10.95	10.25	10.6	11.57	8.28	9.925	FUZ	fuzzy planar cell polarity protein [Source:HGNC Symbol;Acc:HGNC:26219]
ENSG00000010404	15.22	15.19	15.205	10.3	17.83	14.065	IDS	iduronate 2-sulfatase [Source:HGNC Symbol;Acc:HGNC:5389]
ENSG00000010438	8.34	7.58	7.96	12.14	6.75	9.445	PRSS3	protease, serine 3 [Source:HGNC Symbol;Acc:HGNC:9486]
ENSG00000010539	5.37	5.28	5.325	1.23	5.59	3.41	ZNF200	zinc finger protein 200 [Source:HGNC Symbol;Acc:HGNC:12993]
ENSG00000010626	2.92	3.51	3.215	4.13	2.71	3.42	LRRC23	leucine rich repeat containing 23 [Source:HGNC Symbol;Acc:HGNC:19138]
ENSG00000010704	3.41	4.08	3.745	1.06	5.03	3.045	HFE	hemochromatosis [Source:HGNC Symbol;Acc:HGNC:4886]
ENSG00000010803	12.81	13.26	13.035	11.05	12.38	11.715	SCMH1	sex comb on midleg homolog 1 (Drosophila) [Source:HGNC Symbol;Acc:HGNC:19003]
ENSG00000010810	17.28	23.16	20.22	37.23	48.16	42.695	FYN	FYN proto-oncogene, Src family tyrosine kinase [Source:HGNC Symbol;Acc:HGNC:4037]
ENSG00000010818	7.99	12.19	10.09	1.3	18.85	10.075	HIVEP2	human immunodeficiency virus type I enhancer binding protein 2 [Source:HGNC Symbol;Acc:HGNC:4921]
ENSG00000011007	24.84	28.24	26.54	10.39	28.88	19.635	ELOA	elongin A [Source:HGNC Symbol;Acc:HGNC:11620]
ENSG00000011009	117.36	113.5	115.43	134.76	107.55	121.155	LYPLA2	lysophospholipase II [Source:HGNC Symbol;Acc:HGNC:6738]
ENSG00000011021	4.91	6.91	5.91	2.5	8.53	5.515	CLCN6	chloride voltage-gated channel 6 [Source:HGNC Symbol;Acc:HGNC:2024]
ENSG00000011028	61.05	63.88	62.465	40.48	51.74	46.11	MRC2	mannose receptor C type 2 [Source:HGNC Symbol;Acc:HGNC:16875]
ENSG00000011052	9.89	11.73	10.81	13.66	11.38	12.52	NME1-NME2	NME1-NME2 readthrough [Source:HGNC Symbol;Acc:HGNC:33531]
ENSG00000011105	41.15	41.71	41.43	31.65	32.81	32.23	TSPAN9	tetraspanin 9 [Source:HGNC Symbol;Acc:HGNC:21640]
ENSG00000011114	4.13	5.39	4.76	1.18	9.63	5.405	BTBD7	BTB domain containing 7 [Source:HGNC Symbol;Acc:HGNC:18269]
ENSG00000011132	44.06	36.31	40.185	53.08	37.76	45.42	APBA3	amyloid beta precursor protein binding family A member 3 [Source:HGNC Symbol;Acc:HGNC:580]
ENSG00000011143	2.87	3.64	3.255	4.09	3.42	3.755	MKS1	Meckel syndrome, type 1 [Source:HGNC Symbol;Acc:HGNC:7121]
ENSG00000011198	6.89	10.1	8.495	4.87	10.88	7.875	ABHD5	abhydrolase domain containing 5 [Source:HGNC Symbol;Acc:HGNC:21396]
ENSG00000011243	27.26	27.34	27.3	27.39	28	27.695	AKAP8L	A-kinase anchoring protein 8 like [Source:HGNC Symbol;Acc:HGNC:29857]
ENSG00000011260	17.48	20.24	18.86	9.77	22.85	16.31	UTP18	UTP18, small subunit processome component [Source:HGNC Symbol;Acc:HGNC:24274]
ENSG00000011275	14.69	14.82	14.755	9.67	14.91	12.29	RNF216	ring finger protein 216 [Source:HGNC Symbol;Acc:HGNC:21698]
ENSG00000011295	11.8	13.69	12.745	6.08	20.52	13.3	TTC19	tetratricopeptide repeat domain 19 [Source:HGNC Symbol;Acc:HGNC:26006]
ENSG00000011304	278.1	271.28	274.69	170.6	199.75	185.175	PTBP1	polypyrimidine tract binding protein 1 [Source:HGNC Symbol;Acc:HGNC:9583]
ENSG00000011376	14.08	18.45	16.265	5.26	12.16	8.71	LARS2	leucyl-tRNA synthetase 2, mitochondrial [Source:HGNC Symbol;Acc:HGNC:17095]
ENSG00000011405	6.73	10.42	8.575	1.08	15.34	8.21	PIK3C2A	phosphatidylinositol-4-phosphate 3-kinase catalytic subunit type 2 alpha [Source:HGNC Symbol;Acc:HGNC:8971]
ENSG00000011422	39.47	36.93	38.2	73.19	66.17	69.68	PLAUR	plasminogen activator, urokinase receptor [Source:HGNC Symbol;Acc:HGNC:9053]
ENSG00000011426	7.57	11.54	9.555	2.64	21.44	12.04	ANLN	anillin actin binding protein [Source:HGNC Symbol;Acc:HGNC:14082]
ENSG00000011451	32.08	33.23	32.655	23.25	25.31	24.28	WIZ	widely interspaced zinc finger motifs [Source:HGNC Symbol;Acc:HGNC:30917]
ENSG00000011454	5.01	6.95	5.98	1.07	11.81	6.44	RABGAP1	RAB GTPase activating protein 1 [Source:HGNC Symbol;Acc:HGNC:17155]
ENSG00000011478	9.71	8.97	9.34	12.33	7.87	10.1	QPCTL	glutaminyl-peptide cyclotransferase like [Source:HGNC Symbol;Acc:HGNC:25952]
ENSG00000011485	57.99	48.34	53.165	48.72	47.95	48.335	PPP5C	protein phosphatase 5 catalytic subunit [Source:HGNC Symbol;Acc:HGNC:9322]
ENSG00000011523	3.4	2.87	3.135	4.67	5.28	4.975	CEP68	centrosomal protein 68 [Source:HGNC Symbol;Acc:HGNC:29076]
ENSG00000011566	2.84	3.5	3.17	0.69	6.25	3.47	MAP4K3	mitogen-activated protein kinase kinase kinase kinase 3 [Source:HGNC Symbol;Acc:HGNC:6865]
ENSG00000011638	7.77	8.39	8.08	7.26	10.01	8.635	TMEM159	transmembrane protein 159 [Source:HGNC Symbol;Acc:HGNC:30136]
ENSG00000012048	1.82	2.53	2.175	3.29	6.71	5	BRCA1	BRCA1, DNA repair associated [Source:HGNC Symbol;Acc:HGNC:1100]
ENSG00000012061	74.91	59	66.955	82.61	52.56	67.585	ERCC1	ERCC excision repair 1, endonuclease non-catalytic subunit [Source:HGNC Symbol;Acc:HGNC:3433]
ENSG00000012174	2.06	3.52	2.79	0.53	5.44	2.985	MBTPS2	membrane bound transcription factor peptidase, site 2 [Source:HGNC Symbol;Acc:HGNC:15455]
ENSG00000012211	13.37	11.3	12.335	12.02	14.54	13.28	PRICKLE3	prickle planar cell polarity protein 3 [Source:HGNC Symbol;Acc:HGNC:6645]
ENSG00000012232	16.61	16.95	16.78	7.76	17.08	12.42	EXTL3	exostosin like glycosyltransferase 3 [Source:HGNC Symbol;Acc:HGNC:3518]
ENSG00000012660	73.47	101.78	87.625	42.26	130.73	86.495	ELOVL5	ELOVL fatty acid elongase 5 [Source:HGNC Symbol;Acc:HGNC:21308]
ENSG00000012817	7.43	9.51	8.47	2.91	7.41	5.16	KDM5D	lysine demethylase 5D [Source:HGNC Symbol;Acc:HGNC:11115]
ENSG00000012822	37.03	39.56	38.295	26.75	42.16	34.455	CALCOCO1	calcium binding and coiled-coil domain 1 [Source:HGNC Symbol;Acc:HGNC:29306]
ENSG00000012963	5.48	9.23	7.355	2.68	8.88	5.78	UBR7	ubiquitin protein ligase E3 component n-recognin 7 (putative) [Source:HGNC Symbol;Acc:HGNC:20344]
ENSG00000012983	4.62	6.74	5.68	1.27	16.06	8.665	MAP4K5	mitogen-activated protein kinase kinase kinase kinase 5 [Source:HGNC Symbol;Acc:HGNC:6867]
ENSG00000013016	4.18	3.58	3.88	1.77	2.96	2.365	EHD3	EH domain containing 3 [Source:HGNC Symbol;Acc:HGNC:3244]
ENSG00000013275	141.9	141.57	141.735	138.86	110.49	124.675	PSMC4	proteasome 26S subunit, ATPase 4 [Source:HGNC Symbol;Acc:HGNC:9551]
ENSG00000013288	18.52	23.66	21.09	10.23	20.7	15.465	MAN2B2	mannosidase alpha class 2B member 2 [Source:HGNC Symbol;Acc:HGNC:29623]
ENSG00000013297	139.58	150.08	144.83	133.76	246.6	190.18	CLDN11	claudin 11 [Source:HGNC Symbol;Acc:HGNC:8514]
ENSG00000013306	133.76	121.33	127.545	164.89	101.01	132.95	SLC25A39	solute carrier family 25 member 39 [Source:HGNC Symbol;Acc:HGNC:24279]
ENSG00000013364	199.81	195.79	197.8	165.92	131.07	148.495	MVP	major vault protein [Source:HGNC Symbol;Acc:HGNC:7531]
ENSG00000013374	61.69	88.32	75.005	31.2	100.12	65.66	NUB1	negative regulator of ubiquitin like proteins 1 [Source:HGNC Symbol;Acc:HGNC:17623]
ENSG00000013375	9.81	19.74	14.775	8.43	38.26	23.345	PGM3	phosphoglucomutase 3 [Source:HGNC Symbol;Acc:HGNC:8907]
ENSG00000013392	1.74	2.76	2.25	1.53	4.04	2.785	RWDD2A	RWD domain containing 2A [Source:HGNC Symbol;Acc:HGNC:21385]
ENSG00000013441	7.38	13.95	10.665	6	20.8	13.4	CLK1	CDC like kinase 1 [Source:HGNC Symbol;Acc:HGNC:2068]
ENSG00000013503	1.61	2.14	1.875	0.84	3.51	2.175	POLR3B	RNA polymerase III subunit B [Source:HGNC Symbol;Acc:HGNC:30348]
ENSG00000013523	5.01	4.38	4.695	2.36	3.81	3.085	ANGEL1	angel homolog 1 [Source:HGNC Symbol;Acc:HGNC:19961]
ENSG00000013561	18.83	25.8	22.315	10.49	45.61	28.05	RNF14	ring finger protein 14 [Source:HGNC Symbol;Acc:HGNC:10058]
ENSG00000013563	34.84	33.85	34.345	25.02	26.12	25.57	DNASE1L1	deoxyribonuclease 1 like 1 [Source:HGNC Symbol;Acc:HGNC:2957]
ENSG00000013573	6.95	5.52	6.235	4.56	4.92	4.74	DDX11	DEAD/H-box helicase 11 [Source:HGNC Symbol;Acc:HGNC:2736]
ENSG00000013583	26.68	27.82	27.25	25.95	32.12	29.035	HEBP1	heme binding protein 1 [Source:HGNC Symbol;Acc:HGNC:17176]
ENSG00000013588	13.78	11.36	12.57	24.86	33.88	29.37	GPRC5A	G protein-coupled receptor class C group 5 member A [Source:HGNC Symbol;Acc:HGNC:9836]
ENSG00000013810	53.84	44.83	49.335	43.44	40.28	41.86	TACC3	transforming acidic coiled-coil containing protein 3 [Source:HGNC Symbol;Acc:HGNC:11524]
ENSG00000014123	2.35	2.68	2.515	0.46	7.63	4.045	UFL1	UFM1 specific ligase 1 [Source:HGNC Symbol;Acc:HGNC:23039]
ENSG00000014138	11.81	11.23	11.52	9.14	11.67	10.405	POLA2	DNA polymerase alpha 2, accessory subunit [Source:HGNC Symbol;Acc:HGNC:30073]
ENSG00000014164	21.08	21.21	21.145	20.01	14.85	17.43	ZC3H3	zinc finger CCCH-type containing 3 [Source:HGNC Symbol;Acc:HGNC:28972]
ENSG00000014216	158.64	138.7	148.67	116.96	91.1	104.03	CAPN1	calpain 1 [Source:HGNC Symbol;Acc:HGNC:1476]
ENSG00000014641	49.42	64.67	57.045	45.53	78.48	62.005	MDH1	malate dehydrogenase 1 [Source:HGNC Symbol;Acc:HGNC:6970]
ENSG00000014824	6.26	8.72	7.49	1.28	20.57	10.925	SLC30A9	solute carrier family 30 member 9 [Source:HGNC Symbol;Acc:HGNC:1329]
ENSG00000014914	2.48	4.18	3.33	4.48	6.27	5.375	MTMR11	myotubularin related protein 11 [Source:HGNC Symbol;Acc:HGNC:24307]
ENSG00000014919	8.28	9.87	9.075	5.19	11.7	8.445	COX15	COX15, cytochrome c oxidase assembly homolog [Source:HGNC Symbol;Acc:HGNC:2263]
ENSG00000015133	2.73	3.62	3.175	1.75	4.88	3.315	CCDC88C	coiled-coil domain containing 88C [Source:HGNC Symbol;Acc:HGNC:19967]
ENSG00000015153	10.65	6.08	8.365	2.67	6.75	4.71	YAF2	YY1 associated factor 2 [Source:HGNC Symbol;Acc:HGNC:17363]
ENSG00000015171	8.89	11.87	10.38	2.54	17	9.77	ZMYND11	zinc finger MYND-type containing 11 [Source:HGNC Symbol;Acc:HGNC:16966]
ENSG00000015475	75.81	66.74	71.275	110.52	84.47	97.495	BID	BH3 interacting domain death agonist [Source:HGNC Symbol;Acc:HGNC:1050]
ENSG00000015479	14.92	20.72	17.82	9.06	46.65	27.855	MATR3	matrin 3 [Source:HGNC Symbol;Acc:HGNC:6912]
ENSG00000015532	6.91	5.95	6.43	7.23	7.37	7.3	XYLT2	xylosyltransferase 2 [Source:HGNC Symbol;Acc:HGNC:15517]
ENSG00000015568	4.8	7.03	5.915	3.52	9.12	6.32	RGPD5	RANBP2-like and GRIP domain containing 5 [Source:HGNC Symbol;Acc:HGNC:32418]
ENSG00000015676	32.96	27.6	30.28	20.24	30.52	25.38	NUDCD3	NudC domain containing 3 [Source:HGNC Symbol;Acc:HGNC:22208]
ENSG00000016864	23.71	33.46	28.585	30.11	50.9	40.505	GLT8D1	glycosyltransferase 8 domain containing 1 [Source:HGNC Symbol;Acc:HGNC:24870]
ENSG00000017260	14.09	22.49	18.29	14.89	36.65	25.77	ATP2C1	ATPase secretory pathway Ca2+ transporting 1 [Source:HGNC Symbol;Acc:HGNC:13211]
ENSG00000017483	52.33	52.28	52.305	36.15	34.36	35.255	SLC38A5	solute carrier family 38 member 5 [Source:HGNC Symbol;Acc:HGNC:18070]
ENSG00000017797	27.78	35.91	31.845	10.04	38.83	24.435	RALBP1	ralA binding protein 1 [Source:HGNC Symbol;Acc:HGNC:9841]
ENSG00000018189	4.86	5.18	5.02	2.14	9.3	5.72	RUFY3	RUN and FYVE domain containing 3 [Source:HGNC Symbol;Acc:HGNC:30285]
ENSG00000018408	62.54	60.87	61.705	52.14	131.64	91.89	WWTR1	WW domain containing transcription regulator 1 [Source:HGNC Symbol;Acc:HGNC:24042]
ENSG00000018510	7.51	12.52	10.015	1.76	23.44	12.6	AGPS	alkylglycerone phosphate synthase [Source:HGNC Symbol;Acc:HGNC:327]
ENSG00000018610	10.89	11.86	11.375	5.91	13.72	9.815	CXorf56	chromosome X open reading frame 56 [Source:HGNC Symbol;Acc:HGNC:26239]
ENSG00000018699	6.39	10.03	8.21	6.65	16.63	11.64	TTC27	tetratricopeptide repeat domain 27 [Source:HGNC Symbol;Acc:HGNC:25986]
ENSG00000019144	64.67	58.45	61.56	49.5	61.24	55.37	PHLDB1	pleckstrin homology like domain family B member 1 [Source:HGNC Symbol;Acc:HGNC:23697]
ENSG00000019485	4.42	4.3	4.36	3.61	5.12	4.365	PRDM11	PR/SET domain 11 [Source:HGNC Symbol;Acc:HGNC:13996]
ENSG00000019582	60.52	65.14	62.83	20.4	17.06	18.73	CD74	CD74 molecule [Source:HGNC Symbol;Acc:HGNC:1697]
ENSG00000019991	1.07	1.43	1.25	1.03	1.28	1.155	HGF	hepatocyte growth factor [Source:HGNC Symbol;Acc:HGNC:4893]
ENSG00000019995	3.64	5.4	4.52	0.66	7.71	4.185	ZRANB1	zinc finger RANBP2-type containing 1 [Source:HGNC Symbol;Acc:HGNC:18224]
ENSG00000020129	13.86	12.33	13.095	11.67	10.49	11.08	NCDN	neurochondrin [Source:HGNC Symbol;Acc:HGNC:17597]
ENSG00000020181	25.11	27.9	26.505	19.52	22.52	21.02	ADGRA2	adhesion G protein-coupled receptor A2 [Source:HGNC Symbol;Acc:HGNC:17849]
ENSG00000020256	8.19	11.59	9.89	8.15	10.69	9.42	ZFP64	ZFP64 zinc finger protein [Source:HGNC Symbol;Acc:HGNC:15940]
ENSG00000020426	11.12	20.14	15.63	11.36	31.91	21.635	MNAT1	MNAT1, CDK activating kinase assembly factor [Source:HGNC Symbol;Acc:HGNC:7181]
ENSG00000020577	45.49	52.75	49.12	47.32	71.88	59.6	SAMD4A	sterile alpha motif domain containing 4A [Source:HGNC Symbol;Acc:HGNC:23023]
ENSG00000020922	2.34	2.18	2.26	0.55	3.59	2.07	MRE11	MRE11 homolog, double strand break repair nuclease [Source:HGNC Symbol;Acc:HGNC:7230]
ENSG00000021355	15.19	15.91	15.55	6.89	11.81	9.35	SERPINB1	serpin family B member 1 [Source:HGNC Symbol;Acc:HGNC:3311]
ENSG00000021574	1.77	3.36	2.565	0.61	5.52	3.065	SPAST	spastin [Source:HGNC Symbol;Acc:HGNC:11233]
ENSG00000021762	11.83	9.64	10.735	12.75	8.79	10.77	OSBPL5	oxysterol binding protein like 5 [Source:HGNC Symbol;Acc:HGNC:16392]
ENSG00000021776	4.03	6.48	5.255	4.01	10.32	7.165	AQR	aquarius intron-binding spliceosomal factor [Source:HGNC Symbol;Acc:HGNC:29513]
ENSG00000022267	16.21	21.7	18.955	9.73	21.86	15.795	FHL1	four and a half LIM domains 1 [Source:HGNC Symbol;Acc:HGNC:3702]
ENSG00000022277	53.9	59.75	56.825	65.49	57.58	61.535	RTFDC1	replication termination factor 2 domain containing 1 [Source:HGNC Symbol;Acc:HGNC:15890]
ENSG00000022840	80.95	96.86	88.905	90.17	79.26	84.715	RNF10	ring finger protein 10 [Source:HGNC Symbol;Acc:HGNC:10055]
ENSG00000022976	2.91	3.68	3.295	2.01	3.3	2.655	ZNF839	zinc finger protein 839 [Source:HGNC Symbol;Acc:HGNC:20345]
ENSG00000023041	11	9.72	10.36	6.47	15.15	10.81	ZDHHC6	zinc finger DHHC-type containing 6 [Source:HGNC Symbol;Acc:HGNC:19160]
ENSG00000023191	197.3	190.57	193.935	241.9	153.23	197.565	RNH1	ribonuclease/angiogenin inhibitor 1 [Source:HGNC Symbol;Acc:HGNC:10074]
ENSG00000023228	22.1	27.76	24.93	14.36	50.6	32.48	NDUFS1	NADH:ubiquinone oxidoreductase core subunit S1 [Source:HGNC Symbol;Acc:HGNC:7707]
ENSG00000023287	4.84	6.54	5.69	0.77	12.4	6.585	RB1CC1	RB1 inducible coiled-coil 1 [Source:HGNC Symbol;Acc:HGNC:15574]
ENSG00000023318	46.04	59.67	52.855	35.3	79.46	57.38	ERP44	endoplasmic reticulum protein 44 [Source:HGNC Symbol;Acc:HGNC:18311]
ENSG00000023330	56.67	61.55	59.11	57.18	62.3	59.74	ALAS1	5'-aminolevulinate synthase 1 [Source:HGNC Symbol;Acc:HGNC:396]
ENSG00000023445	14.15	22.91	18.53	9.52	48.34	28.93	BIRC3	baculoviral IAP repeat containing 3 [Source:HGNC Symbol;Acc:HGNC:591]
ENSG00000023516	1.1	1.87	1.485	0.26	3.71	1.985	AKAP11	A-kinase anchoring protein 11 [Source:HGNC Symbol;Acc:HGNC:369]
ENSG00000023572	22	16.47	19.235	14.49	20.35	17.42	GLRX2	glutaredoxin 2 [Source:HGNC Symbol;Acc:HGNC:16065]
ENSG00000023608	3.63	4.28	3.955	1.4	9.67	5.535	SNAPC1	small nuclear RNA activating complex polypeptide 1 [Source:HGNC Symbol;Acc:HGNC:11134]
ENSG00000023697	16.23	18.22	17.225	12.11	28.42	20.265	DERA	deoxyribose-phosphate aldolase [Source:HGNC Symbol;Acc:HGNC:24269]
ENSG00000023734	59.76	80.63	70.195	38.15	103.56	70.855	STRAP	serine/threonine kinase receptor associated protein [Source:HGNC Symbol;Acc:HGNC:30796]
ENSG00000023902	62.55	64.94	63.745	90.99	60.78	75.885	PLEKHO1	pleckstrin homology domain containing O1 [Source:HGNC Symbol;Acc:HGNC:24310]
ENSG00000023909	22.28	33.27	27.775	9.56	15.61	12.585	GCLM	glutamate-cysteine ligase modifier subunit [Source:HGNC Symbol;Acc:HGNC:4312]
ENSG00000024048	4	6.16	5.08	1.25	7.04	4.145	UBR2	ubiquitin protein ligase E3 component n-recognin 2 [Source:HGNC Symbol;Acc:HGNC:21289]
ENSG00000024422	129.27	120.49	124.88	103.79	107.31	105.55	EHD2	EH domain containing 2 [Source:HGNC Symbol;Acc:HGNC:3243]
ENSG00000024526	2.63	2.93	2.78	0.58	7.59	4.085	DEPDC1	DEP domain containing 1 [Source:HGNC Symbol;Acc:HGNC:22949]
ENSG00000024862	6.02	6.34	6.18	3.83	9.78	6.805	CCDC28A	coiled-coil domain containing 28A [Source:HGNC Symbol;Acc:HGNC:21098]
ENSG00000025156	2.09	2.12	2.105	1.7	5.08	3.39	HSF2	heat shock transcription factor 2 [Source:HGNC Symbol;Acc:HGNC:5225]
ENSG00000025293	9.14	10.93	10.035	12.44	24.18	18.31	PHF20	PHD finger protein 20 [Source:HGNC Symbol;Acc:HGNC:16098]
ENSG00000025434	5.26	4.75	5.005	5.52	4.11	4.815	NR1H3	nuclear receptor subfamily 1 group H member 3 [Source:HGNC Symbol;Acc:HGNC:7966]
ENSG00000025708	52.27	46.46	49.365	51.19	29.44	40.315	TYMP	thymidine phosphorylase [Source:HGNC Symbol;Acc:HGNC:3148]
ENSG00000025770	27.95	26.5	27.225	36.17	21.48	28.825	NCAPH2	non-SMC condensin II complex subunit H2 [Source:HGNC Symbol;Acc:HGNC:25071]
ENSG00000025772	45.68	46.68	46.18	49.96	57.72	53.84	TOMM34	translocase of outer mitochondrial membrane 34 [Source:HGNC Symbol;Acc:HGNC:15746]
ENSG00000025796	7.58	10.8	9.19	6.53	19.98	13.255	SEC63	SEC63 homolog, protein translocation regulator [Source:HGNC Symbol;Acc:HGNC:21082]
ENSG00000025800	12.37	15.35	13.86	7.84	17.47	12.655	KPNA6	karyopherin subunit alpha 6 [Source:HGNC Symbol;Acc:HGNC:6399]
ENSG00000026025	3305.92	3504.17	3405.05	2895.59	3417.77	3156.68	VIM	vimentin [Source:HGNC Symbol;Acc:HGNC:12692]
ENSG00000026036	6.39	6.64	6.515	5.46	3.25	4.355	RTEL1-TNFRSF6B	RTEL1-TNFRSF6B readthrough (NMD candidate) [Source:HGNC Symbol;Acc:HGNC:44095]
ENSG00000026103	7.67	8.77	8.22	1.44	5.53	3.485	FAS	Fas cell surface death receptor [Source:HGNC Symbol;Acc:HGNC:11920]
ENSG00000026297	8.35	9.08	8.715	8.65	7.51	8.08	RNASET2	ribonuclease T2 [Source:HGNC Symbol;Acc:HGNC:21686]
ENSG00000026508	26.24	25.91	26.075	16.66	41.15	28.905	CD44	CD44 molecule (Indian blood group) [Source:HGNC Symbol;Acc:HGNC:1681]
ENSG00000026652	3.12	3.66	3.39	1.43	3.57	2.5	AGPAT4	1-acylglycerol-3-phosphate O-acyltransferase 4 [Source:HGNC Symbol;Acc:HGNC:20885]
ENSG00000026950	16.32	21.41	18.865	7.53	19.16	13.345	BTN3A1	butyrophilin subfamily 3 member A1 [Source:HGNC Symbol;Acc:HGNC:1138]
ENSG00000027001	6.08	9.32	7.7	9.49	7	8.245	MIPEP	mitochondrial intermediate peptidase [Source:HGNC Symbol;Acc:HGNC:7104]
ENSG00000027075	14.83	16.72	15.775	7.71	26.34	17.025	PRKCH	protein kinase C eta [Source:HGNC Symbol;Acc:HGNC:9403]
ENSG00000027697	11.75	19.38	15.565	12.47	45.73	29.1	IFNGR1	interferon gamma receptor 1 [Source:HGNC Symbol;Acc:HGNC:5439]
ENSG00000027847	39.28	39.16	39.22	46.03	32.47	39.25	B4GALT7	beta-1,4-galactosyltransferase 7 [Source:HGNC Symbol;Acc:HGNC:930]
ENSG00000028116	11	15.07	13.035	3.52	14.78	9.15	VRK2	vaccinia related kinase 2 [Source:HGNC Symbol;Acc:HGNC:12719]
ENSG00000028137	107.26	99.98	103.62	21.73	36.46	29.095	TNFRSF1B	TNF receptor superfamily member 1B [Source:HGNC Symbol;Acc:HGNC:11917]
ENSG00000028203	12.16	19.29	15.725	4.21	30.12	17.165	VEZT	vezatin, adherens junctions transmembrane protein [Source:HGNC Symbol;Acc:HGNC:18258]
ENSG00000028277	1.72	0.97	1.345	1.67	2.7	2.185	POU2F2	POU class 2 homeobox 2 [Source:HGNC Symbol;Acc:HGNC:9213]
ENSG00000028310	29.83	28.17	29	25.51	33.6	29.555	BRD9	bromodomain containing 9 [Source:HGNC Symbol;Acc:HGNC:25818]
ENSG00000028528	69.03	91.87	80.45	42	81.2	61.6	SNX1	sorting nexin 1 [Source:HGNC Symbol;Acc:HGNC:11172]
ENSG00000028839	15.12	18.83	16.975	10.9	28.73	19.815	TBPL1	TATA-box binding protein like 1 [Source:HGNC Symbol;Acc:HGNC:11589]
ENSG00000029153	14.77	23.48	19.125	3.75	30.09	16.92	ARNTL2	aryl hydrocarbon receptor nuclear translocator like 2 [Source:HGNC Symbol;Acc:HGNC:18984]
ENSG00000029363	14.43	20.96	17.695	2.29	34.13	18.21	BCLAF1	BCL2 associated transcription factor 1 [Source:HGNC Symbol;Acc:HGNC:16863]
ENSG00000029364	16.16	19.55	17.855	7.96	26.11	17.035	SLC39A9	solute carrier family 39 member 9 [Source:HGNC Symbol;Acc:HGNC:20182]
ENSG00000029639	4.49	5.27	4.88	8.11	13.77	10.94	TFB1M	transcription factor B1, mitochondrial [Source:HGNC Symbol;Acc:HGNC:17037]
ENSG00000029725	8.46	10.17	9.315	2.64	20.02	11.33	RABEP1	rabaptin, RAB GTPase binding effector protein 1 [Source:HGNC Symbol;Acc:HGNC:17677]
ENSG00000029993	30.75	39.96	35.355	21.3	51.97	36.635	HMGB3	high mobility group box 3 [Source:HGNC Symbol;Acc:HGNC:5004]
ENSG00000030066	5.35	8.23	6.79	2.06	11.46	6.76	NUP160	nucleoporin 160 [Source:HGNC Symbol;Acc:HGNC:18017]
ENSG00000030110	120.8	103.07	111.935	52.89	39.58	46.235	BAK1	BCL2 antagonist/killer 1 [Source:HGNC Symbol;Acc:HGNC:949]
ENSG00000030582	480.15	489.73	484.94	527.75	386.37	457.06	GRN	granulin precursor [Source:HGNC Symbol;Acc:HGNC:4601]
ENSG00000031003	2.57	3.87	3.22	0.58	6.42	3.5	FAM13B	family with sequence similarity 13 member B [Source:HGNC Symbol;Acc:HGNC:1335]
ENSG00000031081	29.61	32.22	30.915	5.4	20.71	13.055	ARHGAP31	Rho GTPase activating protein 31 [Source:HGNC Symbol;Acc:HGNC:29216]
ENSG00000031698	111.06	122.31	116.685	110.67	125.19	117.93	SARS	seryl-tRNA synthetase [Source:HGNC Symbol;Acc:HGNC:10537]
ENSG00000031823	48.59	48.86	48.725	32.34	42.84	37.59	RANBP3	RAN binding protein 3 [Source:HGNC Symbol;Acc:HGNC:9850]
ENSG00000032219	0.64	2.11	1.375	0.16	2.89	1.525	ARID4A	AT-rich interaction domain 4A [Source:HGNC Symbol;Acc:HGNC:9885]
ENSG00000032389	25.49	23.43	24.46	24.02	22.14	23.08	TSSC1	tumor suppressing subtransferable candidate 1 [Source:HGNC Symbol;Acc:HGNC:12383]
ENSG00000032444	89.7	80.96	85.33	98.62	59.31	78.965	PNPLA6	patatin like phospholipase domain containing 6 [Source:HGNC Symbol;Acc:HGNC:16268]
ENSG00000033011	23.35	20.08	21.715	18.26	16.82	17.54	ALG1	ALG1, chitobiosyldiphosphodolichol beta-mannosyltransferase [Source:HGNC Symbol;Acc:HGNC:18294]
ENSG00000033030	3.24	4.7	3.97	1.55	7.49	4.52	ZCCHC8	zinc finger CCHC-type containing 8 [Source:HGNC Symbol;Acc:HGNC:25265]
ENSG00000033050	49.94	53.51	51.725	34.07	43.82	38.945	ABCF2	ATP binding cassette subfamily F member 2 [Source:HGNC Symbol;Acc:HGNC:71]
ENSG00000033100	73.31	73.03	73.17	65.17	58.67	61.92	CHPF2	chondroitin polymerizing factor 2 [Source:HGNC Symbol;Acc:HGNC:29270]
ENSG00000033170	2.77	4.65	3.71	1.27	6.28	3.775	FUT8	fucosyltransferase 8 [Source:HGNC Symbol;Acc:HGNC:4019]
ENSG00000033178	15.42	25.48	20.45	1.11	18.57	9.84	UBA6	ubiquitin like modifier activating enzyme 6 [Source:HGNC Symbol;Acc:HGNC:25581]
ENSG00000033327	5.54	5.22	5.38	2.77	9.13	5.95	GAB2	GRB2 associated binding protein 2 [Source:HGNC Symbol;Acc:HGNC:14458]
ENSG00000033627	8.14	8.72	8.43	7.59	9.79	8.69	ATP6V0A1	ATPase H+ transporting V0 subunit a1 [Source:HGNC Symbol;Acc:HGNC:865]
ENSG00000033800	3.39	5.08	4.235	1.84	7.68	4.76	PIAS1	protein inhibitor of activated STAT 1 [Source:HGNC Symbol;Acc:HGNC:2752]
ENSG00000033867	1.45	2.27	1.86	0.33	14.88	7.605	SLC4A7	solute carrier family 4 member 7 [Source:HGNC Symbol;Acc:HGNC:11033]
ENSG00000034053	7.24	6.68	6.96	4.43	3.9	4.165	APBA2	amyloid beta precursor protein binding family A member 2 [Source:HGNC Symbol;Acc:HGNC:579]
ENSG00000034152	52.89	48.68	50.785	70.42	64.55	67.485	MAP2K3	mitogen-activated protein kinase kinase 3 [Source:HGNC Symbol;Acc:HGNC:6843]
ENSG00000034510	8456.12	8317.83	8386.98	11587.6	7248.87	9418.22	TMSB10	thymosin beta 10 [Source:HGNC Symbol;Acc:HGNC:11879]
ENSG00000034533	0.95	2.27	1.61	0.98	1.86	1.42	ASTE1	asteroid homolog 1 (Drosophila) [Source:HGNC Symbol;Acc:HGNC:25021]
ENSG00000034677	7.72	12.7	10.21	2.82	32.29	17.555	RNF19A	ring finger protein 19A, RBR E3 ubiquitin protein ligase [Source:HGNC Symbol;Acc:HGNC:13432]
ENSG00000034693	4.82	5.32	5.07	2.16	7.03	4.595	PEX3	peroxisomal biogenesis factor 3 [Source:HGNC Symbol;Acc:HGNC:8858]
ENSG00000034713	91.3	111.73	101.515	89.95	149.07	119.51	GABARAPL2	GABA type A receptor associated protein like 2 [Source:HGNC Symbol;Acc:HGNC:13291]
ENSG00000035115	3.22	4.29	3.755	0.97	4.72	2.845	SH3YL1	SH3 and SYLF domain containing 1 [Source:HGNC Symbol;Acc:HGNC:29546]
ENSG00000035141	16.69	13.77	15.23	13.34	19.04	16.19	FAM136A	family with sequence similarity 136 member A [Source:HGNC Symbol;Acc:HGNC:25911]
ENSG00000035403	61.41	74.67	68.04	22.27	69.82	46.045	VCL	vinculin [Source:HGNC Symbol;Acc:HGNC:12665]
ENSG00000035499	2.2	3.01	2.605	0.86	3.72	2.29	DEPDC1B	DEP domain containing 1B [Source:HGNC Symbol;Acc:HGNC:24902]
ENSG00000035664	6.03	9.7	7.865	10.08	8.8	9.44	DAPK2	death associated protein kinase 2 [Source:HGNC Symbol;Acc:HGNC:2675]
ENSG00000035681	5.85	8.4	7.125	3.3	10.5	6.9	NSMAF	neutral sphingomyelinase activation associated factor [Source:HGNC Symbol;Acc:HGNC:8017]
ENSG00000035687	14.03	21.21	17.62	7.75	52.81	30.28	ADSS	adenylosuccinate synthase [Source:HGNC Symbol;Acc:HGNC:292]
ENSG00000035862	171.8	198.08	184.94	78.62	149.71	114.165	TIMP2	TIMP metallopeptidase inhibitor 2 [Source:HGNC Symbol;Acc:HGNC:11821]
ENSG00000035928	5.16	11.06	8.11	2.68	14.2	8.44	RFC1	replication factor C subunit 1 [Source:HGNC Symbol;Acc:HGNC:9969]
ENSG00000036054	3.84	5.17	4.505	2.72	12.01	7.365	TBC1D23	TBC1 domain family member 23 [Source:HGNC Symbol;Acc:HGNC:25622]
ENSG00000036257	14.48	23.58	19.03	15.9	29.7	22.8	CUL3	cullin 3 [Source:HGNC Symbol;Acc:HGNC:2553]
ENSG00000036549	2.5	4.89	3.695	1.28	8.22	4.75	ZZZ3	zinc finger ZZ-type containing 3 [Source:HGNC Symbol;Acc:HGNC:24523]
ENSG00000037042	4.94	4.88	4.91	4.65	5.56	5.105	TUBG2	tubulin gamma 2 [Source:HGNC Symbol;Acc:HGNC:12419]
ENSG00000037241	44	49.61	46.805	47.22	56.99	52.105	RPL26L1	ribosomal protein L26 like 1 [Source:HGNC Symbol;Acc:HGNC:17050]
ENSG00000037280	19.76	22.05	20.905	15.13	18.39	16.76	FLT4	fms related tyrosine kinase 4 [Source:HGNC Symbol;Acc:HGNC:3767]
ENSG00000037474	27.67	34.22	30.945	17.23	47.35	32.29	NSUN2	NOP2/Sun RNA methyltransferase family member 2 [Source:HGNC Symbol;Acc:HGNC:25994]
ENSG00000037637	6.11	7.22	6.665	7.59	6.6	7.095	FBXO42	F-box protein 42 [Source:HGNC Symbol;Acc:HGNC:29249]
ENSG00000037749	11.97	17.81	14.89	1.9	15.12	8.51	MFAP3	microfibrillar associated protein 3 [Source:HGNC Symbol;Acc:HGNC:7034]
ENSG00000037757	10.02	8.66	9.34	7.84	10.35	9.095	MRI1	methylthioribose-1-phosphate isomerase 1 [Source:HGNC Symbol;Acc:HGNC:28469]
ENSG00000037897	21.51	19.17	20.34	25.65	18.71	22.18	METTL1	methyltransferase like 1 [Source:HGNC Symbol;Acc:HGNC:7030]
ENSG00000038002	6.28	9.31	7.795	6.58	11.83	9.205	AGA	aspartylglucosaminidase [Source:HGNC Symbol;Acc:HGNC:318]
ENSG00000038210	5.77	9.11	7.44	2.45	20.56	11.505	PI4K2B	phosphatidylinositol 4-kinase type 2 beta [Source:HGNC Symbol;Acc:HGNC:18215]
ENSG00000038219	2.83	4.25	3.54	1.46	7.27	4.365	BOD1L1	biorientation of chromosomes in cell division 1 like 1 [Source:HGNC Symbol;Acc:HGNC:31792]
ENSG00000038274	40.38	50.08	45.23	21.95	75.51	48.73	MAT2B	methionine adenosyltransferase 2B [Source:HGNC Symbol;Acc:HGNC:6905]
ENSG00000038358	38.73	38.21	38.47	34.79	35.78	35.285	EDC4	enhancer of mRNA decapping 4 [Source:HGNC Symbol;Acc:HGNC:17157]
ENSG00000038382	53.02	56.46	54.74	19.21	79.97	49.59	TRIO	trio Rho guanine nucleotide exchange factor [Source:HGNC Symbol;Acc:HGNC:12303]
ENSG00000038532	8.96	10.67	9.815	5.09	7.76	6.425	CLEC16A	C-type lectin domain containing 16A [Source:HGNC Symbol;Acc:HGNC:29013]
ENSG00000039123	7.55	10.73	9.14	2.49	17.54	10.015	SKIV2L2	Ski2 like RNA helicase 2 [Source:HGNC Symbol;Acc:HGNC:18734]
ENSG00000039319	2.01	2.97	2.49	0.92	9.49	5.205	ZFYVE16	zinc finger FYVE-type containing 16 [Source:HGNC Symbol;Acc:HGNC:20756]
ENSG00000039523	59.97	56.53	58.25	65.7	67.61	66.655	RIPOR1	RHO family interacting cell polarization regulator 1 [Source:HGNC Symbol;Acc:HGNC:25836]
ENSG00000039560	61.21	85.97	73.59	26.04	178.74	102.39	RAI14	retinoic acid induced 14 [Source:HGNC Symbol;Acc:HGNC:14873]
ENSG00000039650	34.1	26.8	30.45	40.7	24.78	32.74	PNKP	polynucleotide kinase 3'-phosphatase [Source:HGNC Symbol;Acc:HGNC:9154]
ENSG00000040199	1.96	2.36	2.16	0.59	2.78	1.685	PHLPP2	PH domain and leucine rich repeat protein phosphatase 2 [Source:HGNC Symbol;Acc:HGNC:29149]
ENSG00000040275	3.66	4.9	4.28	1.36	13.52	7.44	SPDL1	spindle apparatus coiled-coil protein 1 [Source:HGNC Symbol;Acc:HGNC:26010]
ENSG00000040341	6.59	10.8	8.695	2.54	13.64	8.09	STAU2	staufen double-stranded RNA binding protein 2 [Source:HGNC Symbol;Acc:HGNC:11371]
ENSG00000040487	11.96	10.65	11.305	12.99	10.62	11.805	PQLC2	PQ loop repeat containing 2 [Source:HGNC Symbol;Acc:HGNC:26001]
ENSG00000040531	34.1	37.91	36.005	19.14	20.51	19.825	CTNS	cystinosin, lysosomal cystine transporter [Source:HGNC Symbol;Acc:HGNC:2518]
ENSG00000040633	42.87	45.6	44.235	47.37	50.03	48.7	PHF23	PHD finger protein 23 [Source:HGNC Symbol;Acc:HGNC:28428]
ENSG00000040933	4.29	4.46	4.375	1.48	5.74	3.61	INPP4A	inositol polyphosphate-4-phosphatase type I A [Source:HGNC Symbol;Acc:HGNC:6074]
ENSG00000041357	178.66	258.97	218.815	148.66	351.71	250.185	PSMA4	proteasome subunit alpha 4 [Source:HGNC Symbol;Acc:HGNC:9533]
ENSG00000041802	16.67	22.33	19.5	8.15	22.35	15.25	LSG1	large 60S subunit nuclear export GTPase 1 [Source:HGNC Symbol;Acc:HGNC:25652]
ENSG00000041880	9.74	9.64	9.69	7.62	8.97	8.295	PARP3	poly(ADP-ribose) polymerase family member 3 [Source:HGNC Symbol;Acc:HGNC:273]
ENSG00000041988	22.87	26.1	24.485	39.22	20.48	29.85	THAP3	THAP domain containing 3 [Source:HGNC Symbol;Acc:HGNC:20855]
ENSG00000042088	10.37	7.34	8.855	5.97	11.55	8.76	TDP1	tyrosyl-DNA phosphodiesterase 1 [Source:HGNC Symbol;Acc:HGNC:18884]
ENSG00000042286	4.42	4.53	4.475	4.63	3.81	4.22	AIFM2	apoptosis inducing factor, mitochondria associated 2 [Source:HGNC Symbol;Acc:HGNC:21411]
ENSG00000042317	1.13	1.52	1.325	0.95	1.76	1.355	SPATA7	spermatogenesis associated 7 [Source:HGNC Symbol;Acc:HGNC:20423]
ENSG00000042429	9.29	14.34	11.815	4.58	14.43	9.505	MED17	mediator complex subunit 17 [Source:HGNC Symbol;Acc:HGNC:2375]
ENSG00000042445	16.06	18.56	17.31	11.31	15.89	13.6	RETSAT	retinol saturase [Source:HGNC Symbol;Acc:HGNC:25991]
ENSG00000042493	118.34	99.01	108.675	163.68	96.08	129.88	CAPG	capping actin protein, gelsolin like [Source:HGNC Symbol;Acc:HGNC:1474]
ENSG00000042753	379.43	355.75	367.59	428.45	252.98	340.715	AP2S1	adaptor related protein complex 2 sigma 1 subunit [Source:HGNC Symbol;Acc:HGNC:565]
ENSG00000043093	2.81	2.94	2.875	1.46	7.09	4.275	DCUN1D1	defective in cullin neddylation 1 domain containing 1 [Source:HGNC Symbol;Acc:HGNC:18184]
ENSG00000043143	10.67	10.64	10.655	6.94	11.11	9.025	JADE2	jade family PHD finger 2 [Source:HGNC Symbol;Acc:HGNC:22984]
ENSG00000043514	2.59	4.38	3.485	1.76	7.94	4.85	TRIT1	tRNA isopentenyltransferase 1 [Source:HGNC Symbol;Acc:HGNC:20286]
ENSG00000044090	15.13	15.99	15.56	12.4	14.82	13.61	CUL7	cullin 7 [Source:HGNC Symbol;Acc:HGNC:21024]
ENSG00000044115	204.24	242.21	223.225	138.66	248.45	193.555	CTNNA1	catenin alpha 1 [Source:HGNC Symbol;Acc:HGNC:2509]
ENSG00000044446	3.97	4.23	4.1	2.7	5.61	4.155	PHKA2	phosphorylase kinase regulatory subunit alpha 2 [Source:HGNC Symbol;Acc:HGNC:8926]
ENSG00000044459	1.31	1.67	1.49	0.33	3.23	1.78	CNTLN	centlein [Source:HGNC Symbol;Acc:HGNC:23432]
ENSG00000044574	439.93	575.26	507.595	279.77	925.86	602.815	HSPA5	heat shock protein family A (Hsp70) member 5 [Source:HGNC Symbol;Acc:HGNC:5238]
ENSG00000046647	8.86	7.35	8.105	10.48	7.39	8.935	GEMIN8	gem nuclear organelle associated protein 8 [Source:HGNC Symbol;Acc:HGNC:26044]
ENSG00000046651	1.27	2.19	1.73	1.5	4.99	3.245	OFD1	OFD1, centriole and centriolar satellite protein [Source:HGNC Symbol;Acc:HGNC:2567]
ENSG00000046889	6.46	9.81	8.135	6.73	43.19	24.96	PREX2	phosphatidylinositol-3,4,5-trisphosphate dependent Rac exchange factor 2 [Source:HGNC Symbol;Acc:HGNC:22950]
ENSG00000047056	7.5	8.94	8.22	2.47	8.94	5.705	WDR37	WD repeat domain 37 [Source:HGNC Symbol;Acc:HGNC:31406]
ENSG00000047188	3.44	5.58	4.51	0.97	6.87	3.92	YTHDC2	YTH domain containing 2 [Source:HGNC Symbol;Acc:HGNC:24721]
ENSG00000047230	1.73	2.64	2.185	1.34	3.82	2.58	CTPS2	CTP synthase 2 [Source:HGNC Symbol;Acc:HGNC:2520]
ENSG00000047249	21.77	24.67	23.22	15.47	23.49	19.48	ATP6V1H	ATPase H+ transporting V1 subunit H [Source:HGNC Symbol;Acc:HGNC:18303]
ENSG00000047315	22.14	31.92	27.03	9.51	49.48	29.495	POLR2B	RNA polymerase II subunit B [Source:HGNC Symbol;Acc:HGNC:9188]
ENSG00000047346	14.71	20.28	17.495	32.46	38.05	35.255	FAM214A	family with sequence similarity 214 member A [Source:HGNC Symbol;Acc:HGNC:25609]
ENSG00000047410	6.89	8.05	7.47	11.58	21.95	16.765	TPR	translocated promoter region, nuclear basket protein [Source:HGNC Symbol;Acc:HGNC:12017]
ENSG00000047578	7.4	7.35	7.375	5.17	5.55	5.36	KIAA0556	KIAA0556 [Source:HGNC Symbol;Acc:HGNC:29068]
ENSG00000047579	30.99	30.41	30.7	13.27	15.37	14.32	DTNBP1	dystrobrevin binding protein 1 [Source:HGNC Symbol;Acc:HGNC:17328]
ENSG00000047617	3.02	4.78	3.9	3.67	6.26	4.965	ANO2	anoctamin 2 [Source:HGNC Symbol;Acc:HGNC:1183]
ENSG00000047621	3.44	7.54	5.49	1.44	6.32	3.88	C12orf4	chromosome 12 open reading frame 4 [Source:HGNC Symbol;Acc:HGNC:1184]
ENSG00000047634	1.85	2.81	2.33	0.65	4.06	2.355	SCML1	sex comb on midleg like 1 (Drosophila) [Source:HGNC Symbol;Acc:HGNC:10580]
ENSG00000047644	18.05	21.92	19.985	9.53	21.73	15.63	WWC3	WWC family member 3 [Source:HGNC Symbol;Acc:HGNC:29237]
ENSG00000047849	166.89	175.24	171.065	106.71	160.87	133.79	MAP4	microtubule associated protein 4 [Source:HGNC Symbol;Acc:HGNC:6862]
ENSG00000047932	3.46	5.81	4.635	0.89	7.95	4.42	GOPC	golgi associated PDZ and coiled-coil motif containing [Source:HGNC Symbol;Acc:HGNC:17643]
ENSG00000048028	4.32	8.25	6.285	2.33	10.7	6.515	USP28	ubiquitin specific peptidase 28 [Source:HGNC Symbol;Acc:HGNC:12625]
ENSG00000048052	1.95	3.68	2.815	0.74	8.33	4.535	HDAC9	histone deacetylase 9 [Source:HGNC Symbol;Acc:HGNC:14065]
ENSG00000048140	90.95	78.88	84.915	51.53	48.38	49.955	TSPAN17	tetraspanin 17 [Source:HGNC Symbol;Acc:HGNC:13594]
ENSG00000048162	43.63	45.48	44.555	53.49	47.16	50.325	NOP16	NOP16 nucleolar protein [Source:HGNC Symbol;Acc:HGNC:26934]
ENSG00000048342	5.12	5.44	5.28	5.21	7.8	6.505	CC2D2A	coiled-coil and C2 domain containing 2A [Source:HGNC Symbol;Acc:HGNC:29253]
ENSG00000048392	5.75	6.43	6.09	0.91	12.9	6.905	RRM2B	ribonucleotide reductase regulatory TP53 inducible subunit M2B [Source:HGNC Symbol;Acc:HGNC:17296]
ENSG00000048405	4.11	4.2	4.155	2.34	6.93	4.635	ZNF800	zinc finger protein 800 [Source:HGNC Symbol;Acc:HGNC:27267]
ENSG00000048471	3.04	3.37	3.205	0.75	2.73	1.74	SNX29	sorting nexin 29 [Source:HGNC Symbol;Acc:HGNC:30542]
ENSG00000048544	13.58	14.78	14.18	9.61	20.74	15.175	MRPS10	mitochondrial ribosomal protein S10 [Source:HGNC Symbol;Acc:HGNC:14502]
ENSG00000048649	5.34	7.18	6.26	1.34	13.48	7.41	RSF1	remodeling and spacing factor 1 [Source:HGNC Symbol;Acc:HGNC:18118]
ENSG00000048707	4.79	6.16	5.475	2.11	9.5	5.805	VPS13D	vacuolar protein sorting 13 homolog D [Source:HGNC Symbol;Acc:HGNC:23595]
ENSG00000048740	4.52	4.83	4.675	0.53	6.84	3.685	CELF2	CUGBP Elav-like family member 2 [Source:HGNC Symbol;Acc:HGNC:2550]
ENSG00000048828	42.02	50.37	46.195	11.55	55.48	33.515	FAM120A	family with sequence similarity 120A [Source:HGNC Symbol;Acc:HGNC:13247]
ENSG00000048991	7.1	9.86	8.48	3.26	13.11	8.185	R3HDM1	R3H domain containing 1 [Source:HGNC Symbol;Acc:HGNC:9757]
ENSG00000049130	1.47	2.11	1.79	0.62	8.52	4.57	KITLG	KIT ligand [Source:HGNC Symbol;Acc:HGNC:6343]
ENSG00000049167	4.52	4.89	4.705	2.31	7.68	4.995	ERCC8	ERCC excision repair 8, CSA ubiquitin ligase complex subunit [Source:HGNC Symbol;Acc:HGNC:3439]
ENSG00000049192	0.84	1.28	1.06	0.52	6.25	3.385	ADAMTS6	ADAM metallopeptidase with thrombospondin type 1 motif 6 [Source:HGNC Symbol;Acc:HGNC:222]
ENSG00000049239	26.46	28.5	27.48	10.33	21.31	15.82	H6PD	hexose-6-phosphate dehydrogenase/glucose 1-dehydrogenase [Source:HGNC Symbol;Acc:HGNC:4795]
ENSG00000049245	58.53	79.92	69.225	57.31	104.85	81.08	VAMP3	vesicle associated membrane protein 3 [Source:HGNC Symbol;Acc:HGNC:12644]
ENSG00000049249	4.64	4.96	4.8	3.27	10.49	6.88	TNFRSF9	TNF receptor superfamily member 9 [Source:HGNC Symbol;Acc:HGNC:11924]
ENSG00000049323	15.99	18.63	17.31	3.23	16.7	9.965	LTBP1	latent transforming growth factor beta binding protein 1 [Source:HGNC Symbol;Acc:HGNC:6714]
ENSG00000049449	144.91	197.02	170.965	81.1	275.48	178.29	RCN1	reticulocalbin 1 [Source:HGNC Symbol;Acc:HGNC:9934]
ENSG00000049541	36.09	36.24	36.165	27.31	28.06	27.685	RFC2	replication factor C subunit 2 [Source:HGNC Symbol;Acc:HGNC:9970]
ENSG00000049618	12.24	16.01	14.125	3.22	16.38	9.8	ARID1B	AT-rich interaction domain 1B [Source:HGNC Symbol;Acc:HGNC:18040]
ENSG00000049656	144.67	151.61	148.14	111.24	142.15	126.695	CLPTM1L	CLPTM1 like [Source:HGNC Symbol;Acc:HGNC:24308]
ENSG00000049759	12.92	13.95	13.435	56.62	63.26	59.94	NEDD4L	neural precursor cell expressed, developmentally down-regulated 4-like, E3 ubiquitin protein ligase [Source:HGNC Symbol;Acc:HGNC:7728]
ENSG00000049769	2.69	4.05	3.37	1.98	0.95	1.465	PPP1R3F	protein phosphatase 1 regulatory subunit 3F [Source:HGNC Symbol;Acc:HGNC:14944]
ENSG00000049860	52.88	83.05	67.965	59.58	105.59	82.585	HEXB	hexosaminidase subunit beta [Source:HGNC Symbol;Acc:HGNC:4879]
ENSG00000050130	11.85	15.5	13.675	3.09	17.81	10.45	JKAMP	JNK1/MAPK8-associated membrane protein [Source:HGNC Symbol;Acc:HGNC:20184]
ENSG00000050165	167.34	180.61	173.975	141.75	204.5	173.125	DKK3	dickkopf WNT signaling pathway inhibitor 3 [Source:HGNC Symbol;Acc:HGNC:2893]
ENSG00000050344	24.46	31.27	27.865	17.86	59.61	38.735	NFE2L3	nuclear factor, erythroid 2 like 3 [Source:HGNC Symbol;Acc:HGNC:7783]
ENSG00000050393	6.32	5.12	5.72	5.06	7.95	6.505	MCUR1	mitochondrial calcium uniporter regulator 1 [Source:HGNC Symbol;Acc:HGNC:21097]
ENSG00000050405	20.99	28.23	24.61	6.42	35.88	21.15	LIMA1	LIM domain and actin binding 1 [Source:HGNC Symbol;Acc:HGNC:24636]
ENSG00000050426	9.61	10.84	10.225	7.99	16.66	12.325	LETMD1	LETM1 domain containing 1 [Source:HGNC Symbol;Acc:HGNC:24241]
ENSG00000050730	1.24	2.11	1.675	3.81	17.59	10.7	TNIP3	TNFAIP3 interacting protein 3 [Source:HGNC Symbol;Acc:HGNC:19315]
ENSG00000050748	7.64	7.31	7.475	2.88	8.32	5.6	MAPK9	mitogen-activated protein kinase 9 [Source:HGNC Symbol;Acc:HGNC:6886]
ENSG00000050767	1.13	1.13	1.13	1.25	3.28	2.265	COL23A1	collagen type XXIII alpha 1 chain [Source:HGNC Symbol;Acc:HGNC:22990]
ENSG00000050820	112.73	102.47	107.6	109.87	80.82	95.345	BCAR1	BCAR1, Cas family scaffolding protein [Source:HGNC Symbol;Acc:HGNC:971]
ENSG00000051009	13.95	13.51	13.73	10.53	10.78	10.655	FAM160A2	family with sequence similarity 160 member A2 [Source:HGNC Symbol;Acc:HGNC:25378]
ENSG00000051108	124.73	128.8	126.765	104.05	172.32	138.185	HERPUD1	homocysteine inducible ER protein with ubiquitin like domain 1 [Source:HGNC Symbol;Acc:HGNC:13744]
ENSG00000051128	168.18	149.28	158.73	209.22	143.98	176.6	HOMER3	homer scaffolding protein 3 [Source:HGNC Symbol;Acc:HGNC:17514]
ENSG00000051180	6.33	5.61	5.97	8.91	9.05	8.98	RAD51	RAD51 recombinase [Source:HGNC Symbol;Acc:HGNC:9817]
ENSG00000051382	4.59	4.99	4.79	1.39	13.01	7.2	PIK3CB	phosphatidylinositol-4,5-bisphosphate 3-kinase catalytic subunit beta [Source:HGNC Symbol;Acc:HGNC:8976]
ENSG00000051523	106.44	83.01	94.725	165.13	83.18	124.155	CYBA	cytochrome b-245 alpha chain [Source:HGNC Symbol;Acc:HGNC:2577]
ENSG00000051596	66.13	59.21	62.67	38.52	58.69	48.605	THOC3	THO complex 3 [Source:HGNC Symbol;Acc:HGNC:19072]
ENSG00000051620	66.81	63.92	65.365	64.97	87.29	76.13	HEBP2	heme binding protein 2 [Source:HGNC Symbol;Acc:HGNC:15716]
ENSG00000051825	1.07	2.16	1.615	0.87	4.48	2.675	MPHOSPH9	M-phase phosphoprotein 9 [Source:HGNC Symbol;Acc:HGNC:7215]
ENSG00000052723	11.21	13.97	12.59	7.6	16.48	12.04	SIKE1	suppressor of IKBKE 1 [Source:HGNC Symbol;Acc:HGNC:26119]
ENSG00000052749	21.22	17.96	19.59	16.72	18.91	17.815	RRP12	ribosomal RNA processing 12 homolog [Source:HGNC Symbol;Acc:HGNC:29100]
ENSG00000052795	3.78	6.88	5.33	0.78	8.88	4.83	FNIP2	folliculin interacting protein 2 [Source:HGNC Symbol;Acc:HGNC:29280]
ENSG00000052802	10.68	16.29	13.485	17.43	43.29	30.36	MSMO1	methylsterol monooxygenase 1 [Source:HGNC Symbol;Acc:HGNC:10545]
ENSG00000052841	10.04	12.61	11.325	4.91	19.09	12	TTC17	tetratricopeptide repeat domain 17 [Source:HGNC Symbol;Acc:HGNC:25596]
ENSG00000053254	5.89	5.56	5.725	0.71	5.53	3.12	FOXN3	forkhead box N3 [Source:HGNC Symbol;Acc:HGNC:1928]
ENSG00000053371	70.06	59.45	64.755	82.4	58.46	70.43	AKR7A2	aldo-keto reductase family 7 member A2 [Source:HGNC Symbol;Acc:HGNC:389]
ENSG00000053372	36.03	30.06	33.045	35.21	28.77	31.99	MRTO4	MRT4 homolog, ribosome maturation factor [Source:HGNC Symbol;Acc:HGNC:18477]
ENSG00000053438	21.84	19.7	20.77	23.61	15.78	19.695	NNAT	neuronatin [Source:HGNC Symbol;Acc:HGNC:7860]
ENSG00000053501	22.83	22.65	22.74	31.2	17.97	24.585	USE1	unconventional SNARE in the ER 1 [Source:HGNC Symbol;Acc:HGNC:30882]
ENSG00000053747	1.77	1.7	1.735	2.2	3.47	2.835	LAMA3	laminin subunit alpha 3 [Source:HGNC Symbol;Acc:HGNC:6483]
ENSG00000053770	4.5	8.31	6.405	0.83	9.98	5.405	AP5M1	adaptor related protein complex 5 mu 1 subunit [Source:HGNC Symbol;Acc:HGNC:20192]
ENSG00000053900	2.55	3.14	2.845	1.42	5.36	3.39	ANAPC4	anaphase promoting complex subunit 4 [Source:HGNC Symbol;Acc:HGNC:19990]
ENSG00000054116	89.59	101.23	95.41	78.2	77.8	78	TRAPPC3	trafficking protein particle complex 3 [Source:HGNC Symbol;Acc:HGNC:19942]
ENSG00000054118	31.09	43.01	37.05	10.59	60.89	35.74	THRAP3	thyroid hormone receptor associated protein 3 [Source:HGNC Symbol;Acc:HGNC:22964]
ENSG00000054148	258.35	205.27	231.81	327.12	170	248.56	PHPT1	phosphohistidine phosphatase 1 [Source:HGNC Symbol;Acc:HGNC:30033]
ENSG00000054219	3.77	4.76	4.265	0.84	9.67	5.255	LY75	lymphocyte antigen 75 [Source:HGNC Symbol;Acc:HGNC:6729]
ENSG00000054267	5.2	7.62	6.41	0.62	13.51	7.065	ARID4B	AT-rich interaction domain 4B [Source:HGNC Symbol;Acc:HGNC:15550]
ENSG00000054277	6.93	6.33	6.63	5.21	9.13	7.17	OPN3	opsin 3 [Source:HGNC Symbol;Acc:HGNC:14007]
ENSG00000054282	6.59	8.91	7.75	9.07	6.85	7.96	SDCCAG8	serologically defined colon cancer antigen 8 [Source:HGNC Symbol;Acc:HGNC:10671]
ENSG00000054523	7.91	11.27	9.59	2.91	20.75	11.83	KIF1B	kinesin family member 1B [Source:HGNC Symbol;Acc:HGNC:16636]
ENSG00000054598	3.24	3.16	3.2	1.44	3.76	2.6	FOXC1	forkhead box C1 [Source:HGNC Symbol;Acc:HGNC:3800]
ENSG00000054611	20.31	17.93	19.12	14.84	15.36	15.1	TBC1D22A	TBC1 domain family member 22A [Source:HGNC Symbol;Acc:HGNC:1309]
ENSG00000054654	7.42	10.82	9.12	2.08	9.23	5.655	SYNE2	spectrin repeat containing nuclear envelope protein 2 [Source:HGNC Symbol;Acc:HGNC:17084]
ENSG00000054793	6.66	8.63	7.645	2.79	11.66	7.225	ATP9A	ATPase phospholipid transporting 9A (putative) [Source:HGNC Symbol;Acc:HGNC:13540]
ENSG00000054965	6.7	7.39	7.045	1.62	6.56	4.09	FAM168A	family with sequence similarity 168 member A [Source:HGNC Symbol;Acc:HGNC:28999]
ENSG00000054967	4.47	4.19	4.33	6.39	5.67	6.03	RELT	RELT, TNF receptor [Source:HGNC Symbol;Acc:HGNC:13764]
ENSG00000054983	3.97	5.34	4.655	1.21	8	4.605	GALC	galactosylceramidase [Source:HGNC Symbol;Acc:HGNC:4115]
ENSG00000055044	10.09	13.98	12.035	5.16	29.81	17.485	NOP58	NOP58 ribonucleoprotein [Source:HGNC Symbol;Acc:HGNC:29926]
ENSG00000055070	152.02	150.15	151.085	94.66	123.44	109.05	SZRD1	SUZ RNA binding domain containing 1 [Source:HGNC Symbol;Acc:HGNC:30232]
ENSG00000055130	11.22	15.36	13.29	6	24.21	15.105	CUL1	cullin 1 [Source:HGNC Symbol;Acc:HGNC:2551]
ENSG00000055147	4.72	7.16	5.94	1.85	9.05	5.45	FAM114A2	family with sequence similarity 114 member A2 [Source:HGNC Symbol;Acc:HGNC:1333]
ENSG00000055163	4.29	3.1	3.695	3	2.2	2.6	CYFIP2	cytoplasmic FMR1 interacting protein 2 [Source:HGNC Symbol;Acc:HGNC:13760]
ENSG00000055208	15.17	23.93	19.55	7.05	38.36	22.705	TAB2	TGF-beta activated kinase 1/MAP3K7 binding protein 2 [Source:HGNC Symbol;Acc:HGNC:17075]
ENSG00000055211	15.74	19.39	17.565	11.5	30.16	20.83	GINM1	glycoprotein integral membrane 1 [Source:HGNC Symbol;Acc:HGNC:21074]
ENSG00000055332	24.19	31.67	27.93	8.21	47.78	27.995	EIF2AK2	eukaryotic translation initiation factor 2 alpha kinase 2 [Source:HGNC Symbol;Acc:HGNC:9437]
ENSG00000055483	11.65	14.51	13.08	11.41	20.91	16.16	USP36	ubiquitin specific peptidase 36 [Source:HGNC Symbol;Acc:HGNC:20062]
ENSG00000055609	3.25	5.21	4.23	0.43	6.14	3.285	KMT2C	lysine methyltransferase 2C [Source:HGNC Symbol;Acc:HGNC:13726]
ENSG00000055917	7.06	10.56	8.81	1.58	16.45	9.015	PUM2	pumilio RNA binding family member 2 [Source:HGNC Symbol;Acc:HGNC:14958]
ENSG00000055950	115.12	103.58	109.35	124.38	94.15	109.265	MRPL43	mitochondrial ribosomal protein L43 [Source:HGNC Symbol;Acc:HGNC:14517]
ENSG00000056050	10	11.49	10.745	4.1	10.82	7.46	HPF1	histone PARylation factor 1 [Source:HGNC Symbol;Acc:HGNC:26051]
ENSG00000056097	11.31	23.55	17.43	6.09	37	21.545	ZFR	zinc finger RNA binding protein [Source:HGNC Symbol;Acc:HGNC:17277]
ENSG00000056558	73.77	70.12	71.945	169.48	189.14	179.31	TRAF1	TNF receptor associated factor 1 [Source:HGNC Symbol;Acc:HGNC:12031]
ENSG00000056586	10.41	13.24	11.825	5.1	20.94	13.02	RC3H2	ring finger and CCCH-type domains 2 [Source:HGNC Symbol;Acc:HGNC:21461]
ENSG00000056972	7.43	4.7	6.065	10.76	8.35	9.555	TRAF3IP2	TRAF3 interacting protein 2 [Source:HGNC Symbol;Acc:HGNC:1343]
ENSG00000057019	5.34	5.03	5.185	2.8	23.78	13.29	DCBLD2	discoidin, CUB and LCCL domain containing 2 [Source:HGNC Symbol;Acc:HGNC:24627]
ENSG00000057252	7.63	17.07	12.35	1.66	11.01	6.335	SOAT1	sterol O-acyltransferase 1 [Source:HGNC Symbol;Acc:HGNC:11177]
ENSG00000057608	87.29	134.95	111.12	60.29	216.67	138.48	GDI2	GDP dissociation inhibitor 2 [Source:HGNC Symbol;Acc:HGNC:4227]
ENSG00000057663	4.38	6.12	5.25	3.08	9.19	6.135	ATG5	autophagy related 5 [Source:HGNC Symbol;Acc:HGNC:589]
ENSG00000057757	19.9	22.35	21.125	20.62	25.48	23.05	PITHD1	PITH domain containing 1 [Source:HGNC Symbol;Acc:HGNC:25022]
ENSG00000057935	11.51	15.1	13.305	12.17	19.76	15.965	MTA3	metastasis associated 1 family member 3 [Source:HGNC Symbol;Acc:HGNC:23784]
ENSG00000058056	1.88	2.81	2.345	0.86	4.85	2.855	USP13	ubiquitin specific peptidase 13 (isopeptidase T-3) [Source:HGNC Symbol;Acc:HGNC:12611]
ENSG00000058063	5.35	8.2	6.775	1.55	12.68	7.115	ATP11B	ATPase phospholipid transporting 11B (putative) [Source:HGNC Symbol;Acc:HGNC:13553]
ENSG00000058085	1.33	1.65	1.49	2.41	6.81	4.61	LAMC2	laminin subunit gamma 2 [Source:HGNC Symbol;Acc:HGNC:6493]
ENSG00000058091	1.7	3.23	2.465	0.79	5.22	3.005	CDK14	cyclin dependent kinase 14 [Source:HGNC Symbol;Acc:HGNC:8883]
ENSG00000058262	286.79	306.69	296.74	246.8	260.01	253.405	SEC61A1	Sec61 translocon alpha 1 subunit [Source:HGNC Symbol;Acc:HGNC:18276]
ENSG00000058272	10.78	13.2	11.99	1.05	17.23	9.14	PPP1R12A	protein phosphatase 1 regulatory subunit 12A [Source:HGNC Symbol;Acc:HGNC:7618]
ENSG00000058453	9.12	11.19	10.155	6.43	11.19	8.81	CROCC	ciliary rootlet coiled-coil, rootletin [Source:HGNC Symbol;Acc:HGNC:21299]
ENSG00000058600	13.71	12.56	13.135	11.49	19.56	15.525	POLR3E	RNA polymerase III subunit E [Source:HGNC Symbol;Acc:HGNC:30347]
ENSG00000058668	9.37	12.02	10.695	6.59	32.78	19.685	ATP2B4	ATPase plasma membrane Ca2+ transporting 4 [Source:HGNC Symbol;Acc:HGNC:817]
ENSG00000058673	12.75	17.63	15.19	5.61	29.72	17.665	ZC3H11A	zinc finger CCCH-type containing 11A [Source:HGNC Symbol;Acc:HGNC:29093]
ENSG00000058729	1.64	3.23	2.435	5.83	6.22	6.025	RIOK2	RIO kinase 2 [Source:HGNC Symbol;Acc:HGNC:18999]
ENSG00000058799	12.48	15.53	14.005	11.99	12.97	12.48	YIPF1	Yip1 domain family member 1 [Source:HGNC Symbol;Acc:HGNC:25231]
ENSG00000058804	3.62	4.51	4.065	1.44	6.1	3.77	NDC1	NDC1 transmembrane nucleoporin [Source:HGNC Symbol;Acc:HGNC:25525]
ENSG00000059122	17.99	14.01	16	19.41	17.6	18.505	FLYWCH1	FLYWCH-type zinc finger 1 [Source:HGNC Symbol;Acc:HGNC:25404]
ENSG00000059145	11.13	10.95	11.04	6.9	11.01	8.955	UNKL	unkempt family like zinc finger [Source:HGNC Symbol;Acc:HGNC:14184]
ENSG00000059378	91.62	102.87	97.245	47.54	77.91	62.725	PARP12	poly(ADP-ribose) polymerase family member 12 [Source:HGNC Symbol;Acc:HGNC:21919]
ENSG00000059573	45	48.09	46.545	27.62	51.28	39.45	ALDH18A1	aldehyde dehydrogenase 18 family member A1 [Source:HGNC Symbol;Acc:HGNC:9722]
ENSG00000059588	3.13	2.62	2.875	4.48	5.15	4.815	TARBP1	TAR (HIV-1) RNA binding protein 1 [Source:HGNC Symbol;Acc:HGNC:11568]
ENSG00000059691	13.51	14.35	13.93	10.61	10.8	10.705	GATB	glutamyl-tRNA amidotransferase subunit B [Source:HGNC Symbol;Acc:HGNC:8849]
ENSG00000059728	1.85	2.4	2.125	0.76	3.14	1.95	MXD1	MAX dimerization protein 1 [Source:HGNC Symbol;Acc:HGNC:6761]
ENSG00000059758	18.78	27.49	23.135	3.46	50.21	26.835	CDK17	cyclin dependent kinase 17 [Source:HGNC Symbol;Acc:HGNC:8750]
ENSG00000059769	2.3	3.98	3.14	1.34	5.73	3.535	DNAJC25	DnaJ heat shock protein family (Hsp40) member C25 [Source:HGNC Symbol;Acc:HGNC:34187]
ENSG00000059804	4.99	6.45	5.72	0.81	2.41	1.61	SLC2A3	solute carrier family 2 member 3 [Source:HGNC Symbol;Acc:HGNC:11007]
ENSG00000060069	22.05	22.36	22.205	22.68	18.68	20.68	CTDP1	CTD phosphatase subunit 1 [Source:HGNC Symbol;Acc:HGNC:2498]
ENSG00000060138	319.39	312.43	315.91	232.63	321.74	277.185	YBX3	Y-box binding protein 3 [Source:HGNC Symbol;Acc:HGNC:2428]
ENSG00000060140	1.52	2.23	1.875	0.72	2.29	1.505	STYK1	serine/threonine/tyrosine kinase 1 [Source:HGNC Symbol;Acc:HGNC:18889]
ENSG00000060237	13.35	16.92	15.135	4.62	21.97	13.295	WNK1	WNK lysine deficient protein kinase 1 [Source:HGNC Symbol;Acc:HGNC:14540]
ENSG00000060339	7.95	15.22	11.585	4.68	27.37	16.025	CCAR1	cell division cycle and apoptosis regulator 1 [Source:HGNC Symbol;Acc:HGNC:24236]
ENSG00000060491	183.89	173.73	178.81	243.32	186.11	214.715	OGFR	opioid growth factor receptor [Source:HGNC Symbol;Acc:HGNC:15768]
ENSG00000060642	2.82	3.21	3.015	2.68	3.86	3.27	PIGV	phosphatidylinositol glycan anchor biosynthesis class V [Source:HGNC Symbol;Acc:HGNC:26031]
ENSG00000060688	46.64	49.37	48.005	39.53	49.87	44.7	SNRNP40	small nuclear ribonucleoprotein U5 subunit 40 [Source:HGNC Symbol;Acc:HGNC:30857]
ENSG00000060749	1.11	1.99	1.55	0.41	6.08	3.245	QSER1	glutamine and serine rich 1 [Source:HGNC Symbol;Acc:HGNC:26154]
ENSG00000060762	12.19	15.05	13.62	11.85	12.69	12.27	MPC1	mitochondrial pyruvate carrier 1 [Source:HGNC Symbol;Acc:HGNC:21606]
ENSG00000060971	60.2	57.07	58.635	51.72	48.94	50.33	ACAA1	acetyl-CoA acyltransferase 1 [Source:HGNC Symbol;Acc:HGNC:82]
ENSG00000060982	9.62	10.41	10.015	6.47	19.73	13.1	BCAT1	branched chain amino acid transaminase 1 [Source:HGNC Symbol;Acc:HGNC:976]
ENSG00000061273	53.2	47.57	50.385	44.1	52.88	48.49	HDAC7	histone deacetylase 7 [Source:HGNC Symbol;Acc:HGNC:14067]
ENSG00000061656	4.97	4.03	4.5	8.17	3.97	6.07	SPAG4	sperm associated antigen 4 [Source:HGNC Symbol;Acc:HGNC:11214]
ENSG00000061676	25.02	35.6	30.31	6.63	53.09	29.86	NCKAP1	NCK associated protein 1 [Source:HGNC Symbol;Acc:HGNC:7666]
ENSG00000061794	13.94	13.96	13.95	8.8	25.24	17.02	MRPS35	mitochondrial ribosomal protein S35 [Source:HGNC Symbol;Acc:HGNC:16635]
ENSG00000061918	1.87	2.47	2.17	2.5	11.45	6.975	GUCY1B3	guanylate cyclase 1 soluble subunit beta [Source:HGNC Symbol;Acc:HGNC:4687]
ENSG00000061936	17.37	18.29	17.83	9.68	18.76	14.22	SFSWAP	splicing factor SWAP homolog [Source:HGNC Symbol;Acc:HGNC:10790]
ENSG00000061938	10.25	9.41	9.83	5.87	4.9	5.385	TNK2	tyrosine kinase non receptor 2 [Source:HGNC Symbol;Acc:HGNC:19297]
ENSG00000061987	3.29	5.1	4.195	1.34	6.97	4.155	MON2	MON2 homolog, regulator of endosome-to-Golgi trafficking [Source:HGNC Symbol;Acc:HGNC:29177]
ENSG00000062194	15.24	24.61	19.925	7.88	28.78	18.33	GPBP1	GC-rich promoter binding protein 1 [Source:HGNC Symbol;Acc:HGNC:29520]
ENSG00000062485	133.36	144.54	138.95	82.75	128.74	105.745	CS	citrate synthase [Source:HGNC Symbol;Acc:HGNC:2422]
ENSG00000062582	178.45	163.68	171.065	237.44	148.3	192.87	MRPS24	mitochondrial ribosomal protein S24 [Source:HGNC Symbol;Acc:HGNC:14510]
ENSG00000062598	23.96	26.85	25.405	16.65	27.17	21.91	ELMO2	engulfment and cell motility 2 [Source:HGNC Symbol;Acc:HGNC:17233]
ENSG00000062650	5.47	8.98	7.225	3.56	12.12	7.84	WAPL	WAPL cohesin release factor [Source:HGNC Symbol;Acc:HGNC:23293]
ENSG00000062716	29.71	45.59	37.65	29.42	76.43	52.925	VMP1	vacuole membrane protein 1 [Source:HGNC Symbol;Acc:HGNC:29559]
ENSG00000062725	3.6	6.33	4.965	1.14	8.66	4.9	APPBP2	amyloid beta precursor protein binding protein 2 [Source:HGNC Symbol;Acc:HGNC:622]
ENSG00000062822	32.35	24.34	28.345	28.47	22.12	25.295	POLD1	DNA polymerase delta 1, catalytic subunit [Source:HGNC Symbol;Acc:HGNC:9175]
ENSG00000063046	73.01	107.25	90.13	35.67	146.79	91.23	EIF4B	eukaryotic translation initiation factor 4B [Source:HGNC Symbol;Acc:HGNC:3285]
ENSG00000063169	6.56	6.8	6.68	4.49	4.76	4.625	BICRA	BRD4 interacting chromatin remodelling complex associated protein [Source:HGNC Symbol;Acc:HGNC:4332]
ENSG00000063176	10.63	10.29	10.46	11.23	8.3	9.765	SPHK2	sphingosine kinase 2 [Source:HGNC Symbol;Acc:HGNC:18859]
ENSG00000063177	2183.63	1880.9	2032.27	2921.02	1650.97	2285.99	RPL18	ribosomal protein L18 [Source:HGNC Symbol;Acc:HGNC:10310]
ENSG00000063180	8.19	9.49	8.84	5.65	3.89	4.77	CA11	carbonic anhydrase 11 [Source:HGNC Symbol;Acc:HGNC:1370]
ENSG00000063241	111.11	97.57	104.34	148.39	95.82	122.105	ISOC2	isochorismatase domain containing 2 [Source:HGNC Symbol;Acc:HGNC:26278]
ENSG00000063244	209.17	187.6	198.385	181.94	173.04	177.49	U2AF2	U2 small nuclear RNA auxiliary factor 2 [Source:HGNC Symbol;Acc:HGNC:23156]
ENSG00000063245	115.65	105.62	110.635	122.6	78.71	100.655	EPN1	epsin 1 [Source:HGNC Symbol;Acc:HGNC:21604]
ENSG00000063322	13.77	14.96	14.365	12.2	14.53	13.365	MED29	mediator complex subunit 29 [Source:HGNC Symbol;Acc:HGNC:23074]
ENSG00000063587	2.76	3.95	3.355	1.09	4.56	2.825	ZNF275	zinc finger protein 275 [Source:HGNC Symbol;Acc:HGNC:13069]
ENSG00000063601	11.35	13.99	12.67	2.35	12.62	7.485	MTMR1	myotubularin related protein 1 [Source:HGNC Symbol;Acc:HGNC:7449]
ENSG00000063660	5.67	5.67	5.67	6	4.94	5.47	GPC1	glypican 1 [Source:HGNC Symbol;Acc:HGNC:4449]
ENSG00000063761	1.72	2.34	2.03	2.4	1.77	2.085	ADCK1	aarF domain containing kinase 1 [Source:HGNC Symbol;Acc:HGNC:19038]
ENSG00000063854	64.06	65.29	64.675	79.16	55.64	67.4	HAGH	hydroxyacylglutathione hydrolase [Source:HGNC Symbol;Acc:HGNC:4805]
ENSG00000063978	29.77	37.09	33.43	18.89	43.47	31.18	RNF4	ring finger protein 4 [Source:HGNC Symbol;Acc:HGNC:10067]
ENSG00000064012	2.22	2.22	2.22	0.88	2.26	1.57	CASP8	caspase 8 [Source:HGNC Symbol;Acc:HGNC:1509]
ENSG00000064042	3.63	3.06	3.345	1.07	5.06	3.065	LIMCH1	LIM and calponin homology domains 1 [Source:HGNC Symbol;Acc:HGNC:29191]
ENSG00000064102	5.55	10.23	7.89	4.11	12.37	8.24	INTS13	integrator complex subunit 13 [Source:HGNC Symbol;Acc:HGNC:20174]
ENSG00000064115	25.37	29.76	27.565	16.83	32.36	24.595	TM7SF3	transmembrane 7 superfamily member 3 [Source:HGNC Symbol;Acc:HGNC:23049]
ENSG00000064199	6.58	5.62	6.1	6.53	9.03	7.78	SPA17	sperm autoantigenic protein 17 [Source:HGNC Symbol;Acc:HGNC:11210]
ENSG00000064225	3.93	4.5	4.215	6.16	15.36	10.76	ST3GAL6	ST3 beta-galactoside alpha-2,3-sialyltransferase 6 [Source:HGNC Symbol;Acc:HGNC:18080]
ENSG00000064313	4.1	6.67	5.385	0.79	13.57	7.18	TAF2	TATA-box binding protein associated factor 2 [Source:HGNC Symbol;Acc:HGNC:11536]
ENSG00000064393	11.28	14.4	12.84	2.11	20.02	11.065	HIPK2	homeodomain interacting protein kinase 2 [Source:HGNC Symbol;Acc:HGNC:14402]
ENSG00000064419	16.39	23.36	19.875	5.62	26.83	16.225	TNPO3	transportin 3 [Source:HGNC Symbol;Acc:HGNC:17103]
ENSG00000064489	17.9	15.76	16.83	14.46	10.32	12.39	BORCS8-MEF2B	BORCS8-MEF2B readthrough [Source:HGNC Symbol;Acc:HGNC:39979]
ENSG00000064490	90.38	75.86	83.12	105.57	68.75	87.16	RFXANK	regulatory factor X associated ankyrin containing protein [Source:HGNC Symbol;Acc:HGNC:9987]
ENSG00000064545	18.36	23.05	20.705	25.26	13.82	19.54	TMEM161A	transmembrane protein 161A [Source:HGNC Symbol;Acc:HGNC:26020]
ENSG00000064601	143.35	161.13	152.24	147.14	129.63	138.385	CTSA	cathepsin A [Source:HGNC Symbol;Acc:HGNC:9251]
ENSG00000064607	8.15	10.18	9.165	6.16	13.59	9.875	SUGP2	SURP and G-patch domain containing 2 [Source:HGNC Symbol;Acc:HGNC:18641]
ENSG00000064651	3.96	6.73	5.345	5.76	42.08	23.92	SLC12A2	solute carrier family 12 member 2 [Source:HGNC Symbol;Acc:HGNC:10911]
ENSG00000064652	3.39	4.3	3.845	2.44	5.98	4.21	SNX24	sorting nexin 24 [Source:HGNC Symbol;Acc:HGNC:21533]
ENSG00000064666	196.33	179.77	188.05	137.9	127.64	132.77	CNN2	calponin 2 [Source:HGNC Symbol;Acc:HGNC:2156]
ENSG00000064687	2.21	1.98	2.095	1.48	1.53	1.505	ABCA7	ATP binding cassette subfamily A member 7 [Source:HGNC Symbol;Acc:HGNC:37]
ENSG00000064692	2.41	3.45	2.93	1.65	7.14	4.395	SNCAIP	synuclein alpha interacting protein [Source:HGNC Symbol;Acc:HGNC:11139]
ENSG00000064703	3.68	6.23	4.955	3.18	7.53	5.355	DDX20	DEAD-box helicase 20 [Source:HGNC Symbol;Acc:HGNC:2743]
ENSG00000064726	16.22	20.36	18.29	4.95	29.3	17.125	BTBD1	BTB domain containing 1 [Source:HGNC Symbol;Acc:HGNC:1120]
ENSG00000064763	9.52	11.25	10.385	7.47	12.86	10.165	FAR2	fatty acyl-CoA reductase 2 [Source:HGNC Symbol;Acc:HGNC:25531]
ENSG00000064932	191.05	193.99	192.52	60	50.92	55.46	SBNO2	strawberry notch homolog 2 [Source:HGNC Symbol;Acc:HGNC:29158]
ENSG00000064933	1.75	2.16	1.955	1.17	4.59	2.88	PMS1	PMS1 homolog 1, mismatch repair system component [Source:HGNC Symbol;Acc:HGNC:9121]
ENSG00000064961	119.58	96.69	108.135	132.12	88.12	110.12	HMG20B	high mobility group 20B [Source:HGNC Symbol;Acc:HGNC:5002]
ENSG00000064989	91.35	130.76	111.055	55.63	119.93	87.78	CALCRL	calcitonin receptor like receptor [Source:HGNC Symbol;Acc:HGNC:16709]
ENSG00000064995	17.93	22.41	20.17	14.63	25.22	19.925	TAF11	TATA-box binding protein associated factor 11 [Source:HGNC Symbol;Acc:HGNC:11544]
ENSG00000064999	4.32	5.06	4.69	1.89	5.62	3.755	ANKS1A	ankyrin repeat and sterile alpha motif domain containing 1A [Source:HGNC Symbol;Acc:HGNC:20961]
ENSG00000065000	89.03	92.6	90.815	61.4	83.6	72.5	AP3D1	adaptor related protein complex 3 delta 1 subunit [Source:HGNC Symbol;Acc:HGNC:568]
ENSG00000065029	13.07	14.01	13.54	13.69	14.2	13.945	ZNF76	zinc finger protein 76 [Source:HGNC Symbol;Acc:HGNC:13149]
ENSG00000065054	43.47	40.54	42.005	45.19	32.52	38.855	SLC9A3R2	SLC9A3 regulator 2 [Source:HGNC Symbol;Acc:HGNC:11076]
ENSG00000065057	18.95	15.85	17.4	22.81	13.42	18.115	NTHL1	nth like DNA glycosylase 1 [Source:HGNC Symbol;Acc:HGNC:8028]
ENSG00000065060	5.79	7.63	6.71	1.3	10.84	6.07	UHRF1BP1	UHRF1 binding protein 1 [Source:HGNC Symbol;Acc:HGNC:21216]
ENSG00000065150	25.68	36.77	31.225	12.9	58.25	35.575	IPO5	importin 5 [Source:HGNC Symbol;Acc:HGNC:6402]
ENSG00000065154	29.54	42.85	36.195	15.64	68.94	42.29	OAT	ornithine aminotransferase [Source:HGNC Symbol;Acc:HGNC:8091]
ENSG00000065183	2.58	6.46	4.52	0.5	10.36	5.43	WDR3	WD repeat domain 3 [Source:HGNC Symbol;Acc:HGNC:12755]
ENSG00000065243	4.24	6.72	5.48	1.1	12.36	6.73	PKN2	protein kinase N2 [Source:HGNC Symbol;Acc:HGNC:9406]
ENSG00000065268	74.42	65.61	70.015	89.13	45.49	67.31	WDR18	WD repeat domain 18 [Source:HGNC Symbol;Acc:HGNC:17956]
ENSG00000065308	13.27	15.24	14.255	2.75	12.66	7.705	TRAM2	translocation associated membrane protein 2 [Source:HGNC Symbol;Acc:HGNC:16855]
ENSG00000065328	1.13	1.04	1.085	0.52	1.93	1.225	MCM10	minichromosome maintenance 10 replication initiation factor [Source:HGNC Symbol;Acc:HGNC:18043]
ENSG00000065357	16.47	19.4	17.935	11.11	16.86	13.985	DGKA	diacylglycerol kinase alpha [Source:HGNC Symbol;Acc:HGNC:2849]
ENSG00000065427	143.54	181.06	162.3	93.36	150.96	122.16	KARS	lysyl-tRNA synthetase [Source:HGNC Symbol;Acc:HGNC:6215]
ENSG00000065457	8.16	9.14	8.65	8.19	16.68	12.435	ADAT1	adenosine deaminase, tRNA specific 1 [Source:HGNC Symbol;Acc:HGNC:228]
ENSG00000065485	67.37	79.4	73.385	58.98	85.04	72.01	PDIA5	protein disulfide isomerase family A member 5 [Source:HGNC Symbol;Acc:HGNC:24811]
ENSG00000065491	14.7	16.98	15.84	7.41	17.03	12.22	TBC1D22B	TBC1 domain family member 22B [Source:HGNC Symbol;Acc:HGNC:21602]
ENSG00000065518	191.8	170.24	181.02	225.88	178.6	202.24	NDUFB4	NADH:ubiquinone oxidoreductase subunit B4 [Source:HGNC Symbol;Acc:HGNC:7699]
ENSG00000065526	6.9	7.76	7.33	3.95	12.96	8.455	SPEN	spen family transcriptional repressor [Source:HGNC Symbol;Acc:HGNC:17575]
ENSG00000065534	1.81	3.19	2.5	1.36	6.62	3.99	MYLK	myosin light chain kinase [Source:HGNC Symbol;Acc:HGNC:7590]
ENSG00000065548	14.52	19.17	16.845	10.97	36.37	23.67	ZC3H15	zinc finger CCCH-type containing 15 [Source:HGNC Symbol;Acc:HGNC:29528]
ENSG00000065559	4.5	6.26	5.38	1.28	10.19	5.735	MAP2K4	mitogen-activated protein kinase kinase 4 [Source:HGNC Symbol;Acc:HGNC:6844]
ENSG00000065600	6.25	6.65	6.45	3.93	6.76	5.345	TMEM206	transmembrane protein 206 [Source:HGNC Symbol;Acc:HGNC:25593]
ENSG00000065613	6.87	11.34	9.105	0.95	10.6	5.775	SLK	STE20 like kinase [Source:HGNC Symbol;Acc:HGNC:11088]
ENSG00000065615	5.05	3.73	4.39	0.61	6.36	3.485	CYB5R4	cytochrome b5 reductase 4 [Source:HGNC Symbol;Acc:HGNC:20147]
ENSG00000065665	2.56	1.94	2.25	1.1	2.44	1.77	SEC61A2	Sec61 translocon alpha 2 subunit [Source:HGNC Symbol;Acc:HGNC:17702]
ENSG00000065717	19.5	19.04	19.27	23.57	16.7	20.135	TLE2	transducin like enhancer of split 2 [Source:HGNC Symbol;Acc:HGNC:11838]
ENSG00000065802	8.04	9.51	8.775	12.36	8.7	10.53	ASB1	ankyrin repeat and SOCS box containing 1 [Source:HGNC Symbol;Acc:HGNC:16011]
ENSG00000065809	20.83	27.48	24.155	12.31	65.7	39.005	FAM107B	family with sequence similarity 107 member B [Source:HGNC Symbol;Acc:HGNC:23726]
ENSG00000065833	6.73	7.87	7.3	3.84	11.03	7.435	ME1	malic enzyme 1 [Source:HGNC Symbol;Acc:HGNC:6983]
ENSG00000065882	42.63	56.82	49.725	70.57	63.54	67.055	TBC1D1	TBC1 domain family member 1 [Source:HGNC Symbol;Acc:HGNC:11578]
ENSG00000065883	6.75	9.85	8.3	4.1	11.29	7.695	CDK13	cyclin dependent kinase 13 [Source:HGNC Symbol;Acc:HGNC:1733]
ENSG00000065911	39.8	60.02	49.91	18.18	81.97	50.075	MTHFD2	methylenetetrahydrofolate dehydrogenase (NADP+ dependent) 2, methenyltetrahydrofolate cyclohydrolase [Source:HGNC Symbol;Acc:HGNC:7434]
ENSG00000065923	3.92	4.7	4.31	1.88	6.32	4.1	SLC9A7	solute carrier family 9 member A7 [Source:HGNC Symbol;Acc:HGNC:17123]
ENSG00000065970	4.51	4.82	4.665	1.33	4.34	2.835	FOXJ2	forkhead box J2 [Source:HGNC Symbol;Acc:HGNC:24818]
ENSG00000065978	620.92	657.12	639.02	510.12	744.69	627.405	YBX1	Y-box binding protein 1 [Source:HGNC Symbol;Acc:HGNC:8014]
ENSG00000065989	1.96	1.45	1.705	1.08	1.98	1.53	PDE4A	phosphodiesterase 4A [Source:HGNC Symbol;Acc:HGNC:8780]
ENSG00000066027	4.78	6.92	5.85	2.63	8.59	5.61	PPP2R5A	protein phosphatase 2 regulatory subunit B'alpha [Source:HGNC Symbol;Acc:HGNC:9309]
ENSG00000066044	60.43	65.22	62.825	30.29	65.79	48.04	ELAVL1	ELAV like RNA binding protein 1 [Source:HGNC Symbol;Acc:HGNC:3312]
ENSG00000066056	378.98	398.65	388.815	246.1	288.89	267.495	TIE1	tyrosine kinase with immunoglobulin like and EGF like domains 1 [Source:HGNC Symbol;Acc:HGNC:11809]
ENSG00000066084	6.91	9.59	8.25	1.21	11.11	6.16	DIP2B	disco interacting protein 2 homolog B [Source:HGNC Symbol;Acc:HGNC:29284]
ENSG00000066117	63.29	59.95	61.62	33.15	56.04	44.595	SMARCD1	SWI/SNF related, matrix associated, actin dependent regulator of chromatin, subfamily d, member 1 [Source:HGNC Symbol;Acc:HGNC:11106]
ENSG00000066135	17.71	21	19.355	6.58	19.52	13.05	KDM4A	lysine demethylase 4A [Source:HGNC Symbol;Acc:HGNC:22978]
ENSG00000066136	26.42	26.4	26.41	18.37	22.69	20.53	NFYC	nuclear transcription factor Y subunit gamma [Source:HGNC Symbol;Acc:HGNC:7806]
ENSG00000066279	2.95	3.45	3.2	0.9	6.38	3.64	ASPM	abnormal spindle microtubule assembly [Source:HGNC Symbol;Acc:HGNC:19048]
ENSG00000066322	144.84	138.04	141.44	137.19	110.94	124.065	ELOVL1	ELOVL fatty acid elongase 1 [Source:HGNC Symbol;Acc:HGNC:14418]
ENSG00000066379	25.83	22.17	24	37.61	25.69	31.65	ZNRD1	zinc ribbon domain containing 1 [Source:HGNC Symbol;Acc:HGNC:13182]
ENSG00000066422	1.8	2.44	2.12	0.66	5.2	2.93	ZBTB11	zinc finger and BTB domain containing 11 [Source:HGNC Symbol;Acc:HGNC:16740]
ENSG00000066427	2.93	5.79	4.36	1.42	10.17	5.795	ATXN3	ataxin 3 [Source:HGNC Symbol;Acc:HGNC:7106]
ENSG00000066455	9.03	13.26	11.145	8.14	26.44	17.29	GOLGA5	golgin A5 [Source:HGNC Symbol;Acc:HGNC:4428]
ENSG00000066557	3.38	5.17	4.275	1.22	10.11	5.665	LRRC40	leucine rich repeat containing 40 [Source:HGNC Symbol;Acc:HGNC:26004]
ENSG00000066583	16.48	18.52	17.5	3.31	14.7	9.005	ISOC1	isochorismatase domain containing 1 [Source:HGNC Symbol;Acc:HGNC:24254]
ENSG00000066629	5.03	7.24	6.135	1.55	6.43	3.99	EML1	echinoderm microtubule associated protein like 1 [Source:HGNC Symbol;Acc:HGNC:3330]
ENSG00000066651	1.58	2.64	2.11	0.76	4.08	2.42	TRMT11	tRNA methyltransferase 11 homolog [Source:HGNC Symbol;Acc:HGNC:21080]
ENSG00000066654	6.67	8.56	7.615	1.14	17.82	9.48	THUMPD1	THUMP domain containing 1 [Source:HGNC Symbol;Acc:HGNC:23807]
ENSG00000066697	45.02	46.87	45.945	31.08	71.6	51.34	MSANTD3	Myb/SANT DNA binding domain containing 3 [Source:HGNC Symbol;Acc:HGNC:23370]
ENSG00000066735	1.51	1.27	1.39	0.9	1.4	1.15	KIF26A	kinesin family member 26A [Source:HGNC Symbol;Acc:HGNC:20226]
ENSG00000066739	2.12	2.77	2.445	0.32	4.05	2.185	ATG2B	autophagy related 2B [Source:HGNC Symbol;Acc:HGNC:20187]
ENSG00000066777	5.65	8.5	7.075	1.57	12.23	6.9	ARFGEF1	ADP ribosylation factor guanine nucleotide exchange factor 1 [Source:HGNC Symbol;Acc:HGNC:15772]
ENSG00000066827	6.22	6.02	6.12	5.59	4.04	4.815	ZFAT	zinc finger and AT-hook domain containing [Source:HGNC Symbol;Acc:HGNC:19899]
ENSG00000066855	5.77	9.04	7.405	3.43	12.57	8	MTFR1	mitochondrial fission regulator 1 [Source:HGNC Symbol;Acc:HGNC:29510]
ENSG00000066926	20.58	16.28	18.43	6.15	33.4	19.775	FECH	ferrochelatase [Source:HGNC Symbol;Acc:HGNC:3647]
ENSG00000066933	1.76	2.01	1.885	0.32	2.93	1.625	MYO9A	myosin IXA [Source:HGNC Symbol;Acc:HGNC:7608]
ENSG00000067048	9.86	16.59	13.225	2.59	31.83	17.21	DDX3Y	DEAD-box helicase 3, Y-linked [Source:HGNC Symbol;Acc:HGNC:2699]
ENSG00000067057	209.04	198.75	203.895	168.47	159.56	164.015	PFKP	phosphofructokinase, platelet [Source:HGNC Symbol;Acc:HGNC:8878]
ENSG00000067064	12.72	18.31	15.515	7.34	37.41	22.375	IDI1	isopentenyl-diphosphate delta isomerase 1 [Source:HGNC Symbol;Acc:HGNC:5387]
ENSG00000067066	96.18	118.28	107.23	39.37	123.15	81.26	SP100	SP100 nuclear antigen [Source:HGNC Symbol;Acc:HGNC:11206]
ENSG00000067082	45.98	66.59	56.285	14.99	112.09	63.54	KLF6	Kruppel like factor 6 [Source:HGNC Symbol;Acc:HGNC:2235]
ENSG00000067113	24.12	31.91	28.015	18.6	31.34	24.97	PLPP1	phospholipid phosphatase 1 [Source:HGNC Symbol;Acc:HGNC:9228]
ENSG00000067167	47.6	68.75	58.175	21.45	115.29	68.37	TRAM1	translocation associated membrane protein 1 [Source:HGNC Symbol;Acc:HGNC:20568]
ENSG00000067177	1.51	1.74	1.625	0.71	1.9	1.305	PHKA1	phosphorylase kinase regulatory subunit alpha 1 [Source:HGNC Symbol;Acc:HGNC:8925]
ENSG00000067182	172.37	175.29	173.83	137.04	127.99	132.515	TNFRSF1A	TNF receptor superfamily member 1A [Source:HGNC Symbol;Acc:HGNC:11916]
ENSG00000067191	1.65	1.09	1.37	1.24	1	1.12	CACNB1	calcium voltage-gated channel auxiliary subunit beta 1 [Source:HGNC Symbol;Acc:HGNC:1401]
ENSG00000067208	1.42	2.48	1.95	0.43	5.34	2.885	EVI5	ecotropic viral integration site 5 [Source:HGNC Symbol;Acc:HGNC:3501]
ENSG00000067221	14.01	13.21	13.61	14.26	9.77	12.015	STOML1	stomatin like 1 [Source:HGNC Symbol;Acc:HGNC:14560]
ENSG00000067225	790.05	702.45	746.25	838.03	661.39	749.71	PKM	pyruvate kinase, muscle [Source:HGNC Symbol;Acc:HGNC:9021]
ENSG00000067248	2.47	4.72	3.595	1.06	8.29	4.675	DHX29	DExH-box helicase 29 [Source:HGNC Symbol;Acc:HGNC:15815]
ENSG00000067334	4.66	5.99	5.325	9.44	20.53	14.985	DNTTIP2	deoxynucleotidyltransferase terminal interacting protein 2 [Source:HGNC Symbol;Acc:HGNC:24013]
ENSG00000067365	20.94	24.38	22.66	24.93	23.17	24.05	METTL22	methyltransferase like 22 [Source:HGNC Symbol;Acc:HGNC:28368]
ENSG00000067369	11.33	16.7	14.015	4.12	20.11	12.115	TP53BP1	tumor protein p53 binding protein 1 [Source:HGNC Symbol;Acc:HGNC:11999]
ENSG00000067445	8.24	9.18	8.71	4.51	7.44	5.975	TRO	trophinin [Source:HGNC Symbol;Acc:HGNC:12326]
ENSG00000067533	2.91	3.3	3.105	2.57	6	4.285	RRP15	ribosomal RNA processing 15 homolog [Source:HGNC Symbol;Acc:HGNC:24255]
ENSG00000067560	475.56	463.98	469.77	324.33	430.11	377.22	RHOA	ras homolog family member A [Source:HGNC Symbol;Acc:HGNC:667]
ENSG00000067596	21.69	24.55	23.12	17.18	21.21	19.195	DHX8	DEAH-box helicase 8 [Source:HGNC Symbol;Acc:HGNC:2749]
ENSG00000067601	2.69	2.7	2.695	3	3.02	3.01	PMS2P4	PMS1 homolog 2, mismatch repair system component pseudogene 4 [Source:HGNC Symbol;Acc:HGNC:9129]
ENSG00000067606	0.91	1.15	1.03	1.55	1.97	1.76	PRKCZ	protein kinase C zeta [Source:HGNC Symbol;Acc:HGNC:9412]
ENSG00000067704	13.38	17.09	15.235	4.19	27.2	15.695	IARS2	isoleucyl-tRNA synthetase 2, mitochondrial [Source:HGNC Symbol;Acc:HGNC:29685]
ENSG00000067798	3.34	6.09	4.715	1.06	8.42	4.74	NAV3	neuron navigator 3 [Source:HGNC Symbol;Acc:HGNC:15998]
ENSG00000067829	74.27	65.8	70.035	87.45	50.69	69.07	IDH3G	isocitrate dehydrogenase 3 (NAD(+)) gamma [Source:HGNC Symbol;Acc:HGNC:5386]
ENSG00000067836	19.32	11.99	15.655	18.35	11.52	14.935	ROGDI	rogdi homolog [Source:HGNC Symbol;Acc:HGNC:29478]
ENSG00000067900	4.82	7.03	5.925	0.81	12.34	6.575	ROCK1	Rho associated coiled-coil containing protein kinase 1 [Source:HGNC Symbol;Acc:HGNC:10251]
ENSG00000067955	12.83	19.91	16.37	6.31	22.22	14.265	CBFB	core-binding factor beta subunit [Source:HGNC Symbol;Acc:HGNC:1539]
ENSG00000067992	1.66	1.81	1.735	1.03	1.77	1.4	PDK3	pyruvate dehydrogenase kinase 3 [Source:HGNC Symbol;Acc:HGNC:8811]
ENSG00000068001	197.77	179.08	188.425	232.96	171.71	202.335	HYAL2	hyaluronoglucosaminidase 2 [Source:HGNC Symbol;Acc:HGNC:5321]
ENSG00000068024	5.59	6.62	6.105	0.64	2.23	1.435	HDAC4	histone deacetylase 4 [Source:HGNC Symbol;Acc:HGNC:14063]
ENSG00000068028	46.69	45.78	46.235	45.71	47.75	46.73	RASSF1	Ras association domain family member 1 [Source:HGNC Symbol;Acc:HGNC:9882]
ENSG00000068078	4.06	4.63	4.345	3.02	5.13	4.075	FGFR3	fibroblast growth factor receptor 3 [Source:HGNC Symbol;Acc:HGNC:3690]
ENSG00000068079	342.39	340.54	341.465	266.8	181.94	224.37	IFI35	interferon induced protein 35 [Source:HGNC Symbol;Acc:HGNC:5399]
ENSG00000068097	3.3	2.73	3.015	1.8	5.26	3.53	HEATR6	HEAT repeat containing 6 [Source:HGNC Symbol;Acc:HGNC:24076]
ENSG00000068120	58.7	55.84	57.27	43.02	39.18	41.1	COASY	Coenzyme A synthase [Source:HGNC Symbol;Acc:HGNC:29932]
ENSG00000068137	2.97	2.74	2.855	3.87	3.2	3.535	PLEKHH3	pleckstrin homology, MyTH4 and FERM domain containing H3 [Source:HGNC Symbol;Acc:HGNC:26105]
ENSG00000068305	6.41	11.66	9.035	2.68	20.21	11.445	MEF2A	myocyte enhancer factor 2A [Source:HGNC Symbol;Acc:HGNC:6993]
ENSG00000068308	48	46.89	47.445	43.29	42.03	42.66	OTUD5	OTU deubiquitinase 5 [Source:HGNC Symbol;Acc:HGNC:25402]
ENSG00000068323	42.66	44.48	43.57	46.05	44.73	45.39	TFE3	transcription factor binding to IGHM enhancer 3 [Source:HGNC Symbol;Acc:HGNC:11752]
ENSG00000068354	13.82	15.11	14.465	13.83	11.17	12.5	TBC1D25	TBC1 domain family member 25 [Source:HGNC Symbol;Acc:HGNC:8092]
ENSG00000068366	10.99	16.16	13.575	2.72	29.45	16.085	ACSL4	acyl-CoA synthetase long-chain family member 4 [Source:HGNC Symbol;Acc:HGNC:3571]
ENSG00000068383	16.12	18.96	17.54	11.23	18.1	14.665	INPP5A	inositol polyphosphate-5-phosphatase A [Source:HGNC Symbol;Acc:HGNC:6076]
ENSG00000068394	29.1	29.05	29.075	31.05	24.95	28	GPKOW	G-patch domain and KOW motifs [Source:HGNC Symbol;Acc:HGNC:30677]
ENSG00000068400	22.4	27.32	24.86	17.4	29.56	23.48	GRIPAP1	GRIP1 associated protein 1 [Source:HGNC Symbol;Acc:HGNC:18706]
ENSG00000068438	38.94	44.62	41.78	42.48	40.87	41.675	FTSJ1	FtsJ RNA methyltransferase homolog 1 (E. coli) [Source:HGNC Symbol;Acc:HGNC:13254]
ENSG00000068489	12.78	14.03	13.405	4.58	21.85	13.215	PRR11	proline rich 11 [Source:HGNC Symbol;Acc:HGNC:25619]
ENSG00000068650	16.88	22.85	19.865	4.3	23.55	13.925	ATP11A	ATPase phospholipid transporting 11A [Source:HGNC Symbol;Acc:HGNC:13552]
ENSG00000068654	9.41	10.39	9.9	3.43	9.08	6.255	POLR1A	RNA polymerase I subunit A [Source:HGNC Symbol;Acc:HGNC:17264]
ENSG00000068697	139.08	175.66	157.37	84.11	200.85	142.48	LAPTM4A	lysosomal protein transmembrane 4 alpha [Source:HGNC Symbol;Acc:HGNC:6924]
ENSG00000068724	3.19	3.66	3.425	1.72	3.06	2.39	TTC7A	tetratricopeptide repeat domain 7A [Source:HGNC Symbol;Acc:HGNC:19750]
ENSG00000068745	46.21	48.75	47.48	43.84	52.13	47.985	IP6K2	inositol hexakisphosphate kinase 2 [Source:HGNC Symbol;Acc:HGNC:17313]
ENSG00000068784	1.9	2.19	2.045	0.64	3.6	2.12	SRBD1	S1 RNA binding domain 1 [Source:HGNC Symbol;Acc:HGNC:25521]
ENSG00000068796	6.9	11.9	9.4	1.81	13.54	7.675	KIF2A	kinesin family member 2A [Source:HGNC Symbol;Acc:HGNC:6318]
ENSG00000068878	8.79	12.12	10.455	9.4	21.78	15.59	PSME4	proteasome activator subunit 4 [Source:HGNC Symbol;Acc:HGNC:20635]
ENSG00000068885	1.47	1.96	1.715	0.54	5.61	3.075	IFT80	intraflagellar transport 80 [Source:HGNC Symbol;Acc:HGNC:29262]
ENSG00000068903	45.16	42.16	43.66	53.9	35.12	44.51	SIRT2	sirtuin 2 [Source:HGNC Symbol;Acc:HGNC:10886]
ENSG00000068912	15.59	25.48	20.535	7.55	42.63	25.09	ERLEC1	endoplasmic reticulum lectin 1 [Source:HGNC Symbol;Acc:HGNC:25222]
ENSG00000068971	18.11	19.42	18.765	17.18	15.91	16.545	PPP2R5B	protein phosphatase 2 regulatory subunit B'beta [Source:HGNC Symbol;Acc:HGNC:9310]
ENSG00000069020	63.74	84.94	74.34	26.1	51.94	39.02	MAST4	microtubule associated serine/threonine kinase family member 4 [Source:HGNC Symbol;Acc:HGNC:19037]
ENSG00000069122	11.39	17.64	14.515	3.99	31.24	17.615	ADGRF5	adhesion G protein-coupled receptor F5 [Source:HGNC Symbol;Acc:HGNC:19030]
ENSG00000069248	4.19	8.17	6.18	1.55	12.22	6.885	NUP133	nucleoporin 133 [Source:HGNC Symbol;Acc:HGNC:18016]
ENSG00000069275	18.8	24.18	21.49	20.18	40.68	30.43	NUCKS1	nuclear casein kinase and cyclin dependent kinase substrate 1 [Source:HGNC Symbol;Acc:HGNC:29923]
ENSG00000069329	17.39	17.08	17.235	8.16	25.98	17.07	VPS35	VPS35, retromer complex component [Source:HGNC Symbol;Acc:HGNC:13487]
ENSG00000069345	32.41	44.1	38.255	9.75	36.94	23.345	DNAJA2	DnaJ heat shock protein family (Hsp40) member A2 [Source:HGNC Symbol;Acc:HGNC:14884]
ENSG00000069399	85.25	88.69	86.97	72.52	69.3	70.91	BCL3	B-cell CLL/lymphoma 3 [Source:HGNC Symbol;Acc:HGNC:998]
ENSG00000069424	1.48	2.28	1.88	1.67	1.02	1.345	KCNAB2	potassium voltage-gated channel subfamily A regulatory beta subunit 2 [Source:HGNC Symbol;Acc:HGNC:6229]
ENSG00000069482	8.86	7.45	8.155	8.74	7.03	7.885	GAL	galanin and GMAP prepropeptide [Source:HGNC Symbol;Acc:HGNC:4114]
ENSG00000069493	13.92	19.2	16.56	15.19	72.75	43.97	CLEC2D	C-type lectin domain family 2 member D [Source:HGNC Symbol;Acc:HGNC:14351]
ENSG00000069509	3.93	6.92	5.425	4.89	11.45	8.17	FUNDC1	FUN14 domain containing 1 [Source:HGNC Symbol;Acc:HGNC:28746]
ENSG00000069667	1.03	1.07	1.05	0.77	1.81	1.29	RORA	RAR related orphan receptor A [Source:HGNC Symbol;Acc:HGNC:10258]
ENSG00000069849	160.32	206.89	183.605	142.78	242.15	192.465	ATP1B3	ATPase Na+/K+ transporting subunit beta 3 [Source:HGNC Symbol;Acc:HGNC:806]
ENSG00000069869	6.93	14.75	10.84	4.08	19.24	11.66	NEDD4	neural precursor cell expressed, developmentally down-regulated 4, E3 ubiquitin protein ligase [Source:HGNC Symbol;Acc:HGNC:7727]
ENSG00000069943	1.77	4.93	3.35	2.04	5.49	3.765	PIGB	phosphatidylinositol glycan anchor biosynthesis class B [Source:HGNC Symbol;Acc:HGNC:8959]
ENSG00000069956	3.69	6.16	4.925	1.59	19.96	10.775	MAPK6	mitogen-activated protein kinase 6 [Source:HGNC Symbol;Acc:HGNC:6879]
ENSG00000069966	8.64	8.64	8.64	3.61	9.72	6.665	GNB5	G protein subunit beta 5 [Source:HGNC Symbol;Acc:HGNC:4401]
ENSG00000069974	29.27	43.08	36.175	18.05	40.16	29.105	RAB27A	RAB27A, member RAS oncogene family [Source:HGNC Symbol;Acc:HGNC:9766]
ENSG00000069998	29.78	25.41	27.595	23.82	16.83	20.325	HDHD5	haloacid dehalogenase like hydrolase domain containing 5 [Source:HGNC Symbol;Acc:HGNC:1843]
ENSG00000070010	132.87	134.66	133.765	125.59	107.89	116.74	UFD1	ubiquitin recognition factor in ER associated degradation 1 [Source:HGNC Symbol;Acc:HGNC:12520]
ENSG00000070018	4.35	5.01	4.68	1.13	7.84	4.485	LRP6	LDL receptor related protein 6 [Source:HGNC Symbol;Acc:HGNC:6698]
ENSG00000070047	19.32	19.84	19.58	15.99	19.74	17.865	PHRF1	PHD and ring finger domains 1 [Source:HGNC Symbol;Acc:HGNC:24351]
ENSG00000070061	6.77	6.47	6.62	4.85	8.17	6.51	IKBKAP	inhibitor of kappa light polypeptide gene enhancer in B-cells, kinase complex-associated protein [Source:HGNC Symbol;Acc:HGNC:5959]
ENSG00000070081	26.67	32.67	29.67	26.14	70.41	48.275	NUCB2	nucleobindin 2 [Source:HGNC Symbol;Acc:HGNC:8044]
ENSG00000070087	37.47	44.88	41.175	29.01	54.6	41.805	PFN2	profilin 2 [Source:HGNC Symbol;Acc:HGNC:8882]
ENSG00000070214	6.63	8.97	7.8	2.04	12.94	7.49	SLC44A1	solute carrier family 44 member 1 [Source:HGNC Symbol;Acc:HGNC:18798]
ENSG00000070269	2.59	2	2.295	0.62	3.84	2.23	TMEM260	transmembrane protein 260 [Source:HGNC Symbol;Acc:HGNC:20185]
ENSG00000070366	17.17	18.21	17.69	18.04	17.25	17.645	SMG6	SMG6, nonsense mediated mRNA decay factor [Source:HGNC Symbol;Acc:HGNC:17809]
ENSG00000070367	6.99	11.52	9.255	1.2	17.42	9.31	EXOC5	exocyst complex component 5 [Source:HGNC Symbol;Acc:HGNC:10696]
ENSG00000070371	1.23	1.55	1.39	1.47	1.7	1.585	CLTCL1	clathrin heavy chain like 1 [Source:HGNC Symbol;Acc:HGNC:2093]
ENSG00000070404	110.48	90.8	100.64	578.72	385.99	482.355	FSTL3	follistatin like 3 [Source:HGNC Symbol;Acc:HGNC:3973]
ENSG00000070413	27.26	28.9	28.08	14.55	20.21	17.38	DGCR2	DiGeorge syndrome critical region gene 2 [Source:HGNC Symbol;Acc:HGNC:2845]
ENSG00000070423	59.84	50.78	55.31	73.3	49.12	61.21	RNF126	ring finger protein 126 [Source:HGNC Symbol;Acc:HGNC:21151]
ENSG00000070444	5.09	3.55	4.32	5.58	7.57	6.575	MNT	MAX network transcriptional repressor [Source:HGNC Symbol;Acc:HGNC:7188]
ENSG00000070476	7.5	8.31	7.905	2.46	10.34	6.4	ZXDC	ZXD family zinc finger C [Source:HGNC Symbol;Acc:HGNC:28160]
ENSG00000070495	31.68	34.84	33.26	31.38	27.79	29.585	JMJD6	arginine demethylase and lysine hydroxylase [Source:HGNC Symbol;Acc:HGNC:19355]
ENSG00000070501	9.41	7.71	8.56	8.07	14.58	11.325	POLB	DNA polymerase beta [Source:HGNC Symbol;Acc:HGNC:9174]
ENSG00000070540	33.13	33.97	33.55	19.18	47.3	33.24	WIPI1	WD repeat domain, phosphoinositide interacting 1 [Source:HGNC Symbol;Acc:HGNC:25471]
ENSG00000070610	13.62	14.39	14.005	16.56	17.08	16.82	GBA2	glucosylceramidase beta 2 [Source:HGNC Symbol;Acc:HGNC:18986]
ENSG00000070614	26.97	27.12	27.045	17.6	39.97	28.785	NDST1	N-deacetylase and N-sulfotransferase 1 [Source:HGNC Symbol;Acc:HGNC:7680]
ENSG00000070669	3.73	4.3	4.015	5.12	9.39	7.255	ASNS	asparagine synthetase (glutamine-hydrolyzing) [Source:HGNC Symbol;Acc:HGNC:753]
ENSG00000070718	2.57	2.55	2.56	1.36	4.32	2.84	AP3M2	adaptor related protein complex 3 mu 2 subunit [Source:HGNC Symbol;Acc:HGNC:570]
ENSG00000070756	610.89	736.3	673.595	366.02	620.02	493.02	PABPC1	poly(A) binding protein cytoplasmic 1 [Source:HGNC Symbol;Acc:HGNC:8554]
ENSG00000070759	18.67	21.54	20.105	1.18	1.95	1.565	TESK2	testis-specific kinase 2 [Source:HGNC Symbol;Acc:HGNC:11732]
ENSG00000070761	43.48	40.53	42.005	36.38	45.45	40.915	CFAP20	cilia and flagella associated protein 20 [Source:HGNC Symbol;Acc:HGNC:29523]
ENSG00000070770	34.17	39.45	36.81	25.49	39.61	32.55	CSNK2A2	casein kinase 2 alpha 2 [Source:HGNC Symbol;Acc:HGNC:2459]
ENSG00000070778	3.9	5.44	4.67	1.82	7.17	4.495	PTPN21	protein tyrosine phosphatase, non-receptor type 21 [Source:HGNC Symbol;Acc:HGNC:9651]
ENSG00000070785	20.68	23.87	22.275	21.71	27.29	24.5	EIF2B3	eukaryotic translation initiation factor 2B subunit gamma [Source:HGNC Symbol;Acc:HGNC:3259]
ENSG00000070814	18.48	16.21	17.345	8.29	15.38	11.835	TCOF1	treacle ribosome biogenesis factor 1 [Source:HGNC Symbol;Acc:HGNC:11654]
ENSG00000070831	148.09	199.71	173.9	103.57	295.59	199.58	CDC42	cell division cycle 42 [Source:HGNC Symbol;Acc:HGNC:1736]
ENSG00000070882	3.85	4.56	4.205	4.89	18.75	11.82	OSBPL3	oxysterol binding protein like 3 [Source:HGNC Symbol;Acc:HGNC:16370]
ENSG00000070961	2.18	2.56	2.37	0.78	9.25	5.015	ATP2B1	ATPase plasma membrane Ca2+ transporting 1 [Source:HGNC Symbol;Acc:HGNC:814]
ENSG00000071051	27.46	33.02	30.24	14.07	32.1	23.085	NCK2	NCK adaptor protein 2 [Source:HGNC Symbol;Acc:HGNC:7665]
ENSG00000071054	81.92	113.86	97.89	38.04	121.22	79.63	MAP4K4	mitogen-activated protein kinase kinase kinase kinase 4 [Source:HGNC Symbol;Acc:HGNC:6866]
ENSG00000071073	2.29	7.42	4.855	1.59	6	3.795	MGAT4A	mannosyl (alpha-1,3-)-glycoprotein beta-1,4-N-acetylglucosaminyltransferase, isozyme A [Source:HGNC Symbol;Acc:HGNC:7047]
ENSG00000071082	1155.47	1423.9	1289.68	1763.17	1596.79	1679.98	RPL31	ribosomal protein L31 [Source:HGNC Symbol;Acc:HGNC:10334]
ENSG00000071127	414.69	435.25	424.97	307.89	398.8	353.345	WDR1	WD repeat domain 1 [Source:HGNC Symbol;Acc:HGNC:12754]
ENSG00000071189	3.95	3.68	3.815	0.82	6.95	3.885	SNX13	sorting nexin 13 [Source:HGNC Symbol;Acc:HGNC:21335]
ENSG00000071205	11.92	12.66	12.29	10.18	13.69	11.935	ARHGAP10	Rho GTPase activating protein 10 [Source:HGNC Symbol;Acc:HGNC:26099]
ENSG00000071242	51.38	62.57	56.975	21.21	71.69	46.45	RPS6KA2	ribosomal protein S6 kinase A2 [Source:HGNC Symbol;Acc:HGNC:10431]
ENSG00000071243	3.58	4.14	3.86	2.42	7.43	4.925	ING3	inhibitor of growth family member 3 [Source:HGNC Symbol;Acc:HGNC:14587]
ENSG00000071246	22.45	21.85	22.15	12.14	17.05	14.595	VASH1	vasohibin 1 [Source:HGNC Symbol;Acc:HGNC:19964]
ENSG00000071282	3.66	1.82	2.74	1.92	1.59	1.755	LMCD1	LIM and cysteine rich domains 1 [Source:HGNC Symbol;Acc:HGNC:6633]
ENSG00000071462	62.34	63.75	63.045	66.11	58.32	62.215	BUD23	BUD23, rRNA methyltransferase and ribosome maturation factor [Source:HGNC Symbol;Acc:HGNC:16405]
ENSG00000071537	18.06	20.07	19.065	2.75	35	18.875	SEL1L	SEL1L ERAD E3 ligase adaptor subunit [Source:HGNC Symbol;Acc:HGNC:10717]
ENSG00000071539	11.44	13.48	12.46	7	15.07	11.035	TRIP13	thyroid hormone receptor interactor 13 [Source:HGNC Symbol;Acc:HGNC:12307]
ENSG00000071553	175.15	181.18	178.165	155.34	154.06	154.7	ATP6AP1	ATPase H+ transporting accessory protein 1 [Source:HGNC Symbol;Acc:HGNC:868]
ENSG00000071564	120.71	102.36	111.535	90.3	108.27	99.285	TCF3	transcription factor 3 [Source:HGNC Symbol;Acc:HGNC:11633]
ENSG00000071575	4.11	8.63	6.37	0.75	3.64	2.195	TRIB2	tribbles pseudokinase 2 [Source:HGNC Symbol;Acc:HGNC:30809]
ENSG00000071626	86.06	82.86	84.46	71.79	81.69	76.74	DAZAP1	DAZ associated protein 1 [Source:HGNC Symbol;Acc:HGNC:2683]
ENSG00000071655	100.99	90.32	95.655	123.29	74.83	99.06	MBD3	methyl-CpG binding domain protein 3 [Source:HGNC Symbol;Acc:HGNC:6918]
ENSG00000071794	1.83	1.68	1.755	0.36	3.11	1.735	HLTF	helicase like transcription factor [Source:HGNC Symbol;Acc:HGNC:11099]
ENSG00000071859	100.67	94.15	97.41	119.27	86.16	102.715	FAM50A	family with sequence similarity 50 member A [Source:HGNC Symbol;Acc:HGNC:18786]
ENSG00000071889	21.88	20.67	21.275	29.65	21.47	25.56	FAM3A	family with sequence similarity 3 member A [Source:HGNC Symbol;Acc:HGNC:13749]
ENSG00000071894	82.37	75.31	78.84	97.15	64.13	80.64	CPSF1	cleavage and polyadenylation specific factor 1 [Source:HGNC Symbol;Acc:HGNC:2324]
ENSG00000071967	5.92	8.48	7.2	2.71	9.08	5.895	CYBRD1	cytochrome b reductase 1 [Source:HGNC Symbol;Acc:HGNC:20797]
ENSG00000071994	46.19	42.53	44.36	31.52	47.67	39.595	PDCD2	programmed cell death 2 [Source:HGNC Symbol;Acc:HGNC:8762]
ENSG00000072042	19.6	26.25	22.925	10.17	40.93	25.55	RDH11	retinol dehydrogenase 11 (all-trans/9-cis/11-cis) [Source:HGNC Symbol;Acc:HGNC:17964]
ENSG00000072062	60.46	62.52	61.49	55.46	55.46	55.46	PRKACA	protein kinase cAMP-activated catalytic subunit alpha [Source:HGNC Symbol;Acc:HGNC:9380]
ENSG00000072071	4.76	3.05	3.905	2.57	5.7	4.135	ADGRL1	adhesion G protein-coupled receptor L1 [Source:HGNC Symbol;Acc:HGNC:20973]
ENSG00000072110	526.76	537.65	532.205	286.34	364.29	325.315	ACTN1	actinin alpha 1 [Source:HGNC Symbol;Acc:HGNC:163]
ENSG00000072121	16.23	19.95	18.09	4.16	13.45	8.805	ZFYVE26	zinc finger FYVE-type containing 26 [Source:HGNC Symbol;Acc:HGNC:20761]
ENSG00000072134	15.93	17.35	16.64	9.7	21.42	15.56	EPN2	epsin 2 [Source:HGNC Symbol;Acc:HGNC:18639]
ENSG00000072135	9.28	11.2	10.24	8.19	9.91	9.05	PTPN18	protein tyrosine phosphatase, non-receptor type 18 [Source:HGNC Symbol;Acc:HGNC:9649]
ENSG00000072163	24.13	25	24.565	42.1	28.46	35.28	LIMS2	LIM zinc finger domain containing 2 [Source:HGNC Symbol;Acc:HGNC:16084]
ENSG00000072210	3.77	4.44	4.105	4.14	7.23	5.685	ALDH3A2	aldehyde dehydrogenase 3 family member A2 [Source:HGNC Symbol;Acc:HGNC:403]
ENSG00000072274	11.53	17.18	14.355	4.26	31.13	17.695	TFRC	transferrin receptor [Source:HGNC Symbol;Acc:HGNC:11763]
ENSG00000072310	41.19	40.73	40.96	47.53	46.49	47.01	SREBF1	sterol regulatory element binding transcription factor 1 [Source:HGNC Symbol;Acc:HGNC:11289]
ENSG00000072364	12.48	17.68	15.08	1.45	28.14	14.795	AFF4	AF4/FMR2 family member 4 [Source:HGNC Symbol;Acc:HGNC:17869]
ENSG00000072401	8.91	11.84	10.375	5.58	16.65	11.115	UBE2D1	ubiquitin conjugating enzyme E2 D1 [Source:HGNC Symbol;Acc:HGNC:12474]
ENSG00000072415	3.86	6.24	5.05	1.09	7.85	4.47	MPP5	membrane palmitoylated protein 5 [Source:HGNC Symbol;Acc:HGNC:18669]
ENSG00000072422	2.83	6.49	4.66	1.81	10.69	6.25	RHOBTB1	Rho related BTB domain containing 1 [Source:HGNC Symbol;Acc:HGNC:18738]
ENSG00000072501	12.5	14.58	13.54	1.95	13.88	7.915	SMC1A	structural maintenance of chromosomes 1A [Source:HGNC Symbol;Acc:HGNC:11111]
ENSG00000072506	109.47	107.28	108.375	133.91	81.07	107.49	HSD17B10	hydroxysteroid 17-beta dehydrogenase 10 [Source:HGNC Symbol;Acc:HGNC:4800]
ENSG00000072518	24	25.32	24.66	10.95	18.5	14.725	MARK2	microtubule affinity regulating kinase 2 [Source:HGNC Symbol;Acc:HGNC:3332]
ENSG00000072571	3.59	4.49	4.04	1.55	11.07	6.31	HMMR	hyaluronan mediated motility receptor [Source:HGNC Symbol;Acc:HGNC:5012]
ENSG00000072609	29.53	30.61	30.07	21.76	28.8	25.28	CHFR	checkpoint with forkhead and ring finger domains [Source:HGNC Symbol;Acc:HGNC:20455]
ENSG00000072682	21.35	23.81	22.58	15.71	24.58	20.145	P4HA2	prolyl 4-hydroxylase subunit alpha 2 [Source:HGNC Symbol;Acc:HGNC:8547]
ENSG00000072736	2.53	3.64	3.085	0.8	4.73	2.765	NFATC3	nuclear factor of activated T-cells 3 [Source:HGNC Symbol;Acc:HGNC:7777]
ENSG00000072756	4.32	4.72	4.52	4.06	10.48	7.27	TRNT1	tRNA nucleotidyl transferase 1 [Source:HGNC Symbol;Acc:HGNC:17341]
ENSG00000072778	235.92	214.69	225.305	221.77	223.51	222.64	ACADVL	acyl-CoA dehydrogenase, very long chain [Source:HGNC Symbol;Acc:HGNC:92]
ENSG00000072786	11.02	11.99	11.505	16.2	14.56	15.38	STK10	serine/threonine kinase 10 [Source:HGNC Symbol;Acc:HGNC:11388]
ENSG00000072803	17.3	21.03	19.165	3.17	30.72	16.945	FBXW11	F-box and WD repeat domain containing 11 [Source:HGNC Symbol;Acc:HGNC:13607]
ENSG00000072832	2.05	1.77	1.91	1.56	3.04	2.3	CRMP1	collapsin response mediator protein 1 [Source:HGNC Symbol;Acc:HGNC:2365]
ENSG00000072840	4.68	7.22	5.95	1.97	5.02	3.495	EVC	EvC ciliary complex subunit 1 [Source:HGNC Symbol;Acc:HGNC:3497]
ENSG00000072849	48.45	57.11	52.78	62.81	63.28	63.045	DERL2	derlin 2 [Source:HGNC Symbol;Acc:HGNC:17943]
ENSG00000072864	25.09	24.78	24.935	11.97	25.91	18.94	NDE1	nudE neurodevelopment protein 1 [Source:HGNC Symbol;Acc:HGNC:17619]
ENSG00000072958	91.12	87.04	89.08	78.69	76.89	77.79	AP1M1	adaptor related protein complex 1 mu 1 subunit [Source:HGNC Symbol;Acc:HGNC:13667]
ENSG00000073008	175.86	181.12	178.49	106.41	177.93	142.17	PVR	poliovirus receptor [Source:HGNC Symbol;Acc:HGNC:9705]
ENSG00000073050	19.77	19.53	19.65	23.05	17.19	20.12	XRCC1	X-ray repair cross complementing 1 [Source:HGNC Symbol;Acc:HGNC:12828]
ENSG00000073060	64.25	63.34	63.795	56.56	52.79	54.675	SCARB1	scavenger receptor class B member 1 [Source:HGNC Symbol;Acc:HGNC:1664]
ENSG00000073111	16.21	13.16	14.685	11.62	12.38	12	MCM2	minichromosome maintenance complex component 2 [Source:HGNC Symbol;Acc:HGNC:6944]
ENSG00000073146	6.27	6.22	6.245	3.57	5.31	4.44	MOV10L1	Mov10 RISC complex RNA helicase like 1 [Source:HGNC Symbol;Acc:HGNC:7201]
ENSG00000073150	1.52	1.24	1.38	1.54	0.82	1.18	PANX2	pannexin 2 [Source:HGNC Symbol;Acc:HGNC:8600]
ENSG00000073169	21.84	16.29	19.065	29.09	16.14	22.615	SELENOO	selenoprotein O [Source:HGNC Symbol;Acc:HGNC:30395]
ENSG00000073331	2.37	2.88	2.625	0.52	4.55	2.535	ALPK1	alpha kinase 1 [Source:HGNC Symbol;Acc:HGNC:20917]
ENSG00000073350	2.55	1.26	1.905	1.36	1.41	1.385	LLGL2	LLGL2, scribble cell polarity complex component [Source:HGNC Symbol;Acc:HGNC:6629]
ENSG00000073417	6.13	9.34	7.735	5.23	17.27	11.25	PDE8A	phosphodiesterase 8A [Source:HGNC Symbol;Acc:HGNC:8793]
ENSG00000073464	1.94	1.65	1.795	0.44	2.26	1.35	CLCN4	chloride voltage-gated channel 4 [Source:HGNC Symbol;Acc:HGNC:2022]
ENSG00000073536	12.29	10.21	11.25	14.53	9.6	12.065	NLE1	notchless homolog 1 [Source:HGNC Symbol;Acc:HGNC:19889]
ENSG00000073578	91.33	99.61	95.47	75.37	78.81	77.09	SDHA	succinate dehydrogenase complex flavoprotein subunit A [Source:HGNC Symbol;Acc:HGNC:10680]
ENSG00000073584	32.4	38.08	35.24	21.62	71.89	46.755	SMARCE1	SWI/SNF related, matrix associated, actin dependent regulator of chromatin, subfamily e, member 1 [Source:HGNC Symbol;Acc:HGNC:11109]
ENSG00000073614	5.68	7.33	6.505	1.71	12.12	6.915	KDM5A	lysine demethylase 5A [Source:HGNC Symbol;Acc:HGNC:9886]
ENSG00000073711	1.86	1.66	1.76	0.61	5.41	3.01	PPP2R3A	protein phosphatase 2 regulatory subunit B''alpha [Source:HGNC Symbol;Acc:HGNC:9307]
ENSG00000073712	35.72	55.92	45.82	17.63	77.8	47.715	FERMT2	fermitin family member 2 [Source:HGNC Symbol;Acc:HGNC:15767]
ENSG00000073756	30.66	43.92	37.29	9.41	61.98	35.695	PTGS2	prostaglandin-endoperoxide synthase 2 [Source:HGNC Symbol;Acc:HGNC:9605]
ENSG00000073792	24.99	35	29.995	7.13	33.66	20.395	IGF2BP2	insulin like growth factor 2 mRNA binding protein 2 [Source:HGNC Symbol;Acc:HGNC:28867]
ENSG00000073803	16.65	26.23	21.44	18.24	21.83	20.035	MAP3K13	mitogen-activated protein kinase kinase kinase 13 [Source:HGNC Symbol;Acc:HGNC:6852]
ENSG00000073849	177.23	241.75	209.49	61	177.5	119.25	ST6GAL1	ST6 beta-galactoside alpha-2,6-sialyltransferase 1 [Source:HGNC Symbol;Acc:HGNC:10860]
ENSG00000073910	4.05	7.42	5.735	5.08	4.62	4.85	FRY	FRY microtubule binding protein [Source:HGNC Symbol;Acc:HGNC:20367]
ENSG00000073921	60.67	79.9	70.285	16.47	116.19	66.33	PICALM	phosphatidylinositol binding clathrin assembly protein [Source:HGNC Symbol;Acc:HGNC:15514]
ENSG00000073969	10.18	13.35	11.765	3.7	14.97	9.335	NSF	N-ethylmaleimide sensitive factor, vesicle fusing ATPase [Source:HGNC Symbol;Acc:HGNC:8016]
ENSG00000074054	5.8	7.53	6.665	1.71	10.12	5.915	CLASP1	cytoplasmic linker associated protein 1 [Source:HGNC Symbol;Acc:HGNC:17088]
ENSG00000074071	127.95	103.2	115.575	135.78	80.98	108.38	MRPS34	mitochondrial ribosomal protein S34 [Source:HGNC Symbol;Acc:HGNC:16618]
ENSG00000074201	50.5	70.65	60.575	44.61	94.14	69.375	CLNS1A	chloride nucleotide-sensitive channel 1A [Source:HGNC Symbol;Acc:HGNC:2080]
ENSG00000074219	62.5	55.41	58.955	65.95	52.91	59.43	TEAD2	TEA domain transcription factor 2 [Source:HGNC Symbol;Acc:HGNC:11715]
ENSG00000074266	7.47	9.59	8.53	4.31	12.73	8.52	EED	embryonic ectoderm development [Source:HGNC Symbol;Acc:HGNC:3188]
ENSG00000074319	39.72	38.49	39.105	27.92	60.33	44.125	TSG101	tumor susceptibility 101 [Source:HGNC Symbol;Acc:HGNC:15971]
ENSG00000074356	7.12	10.56	8.84	3.69	18.64	11.165	NCBP3	nuclear cap binding subunit 3 [Source:HGNC Symbol;Acc:HGNC:24612]
ENSG00000074416	32.03	26.46	29.245	54.74	62.3	58.52	MGLL	monoglyceride lipase [Source:HGNC Symbol;Acc:HGNC:17038]
ENSG00000074527	52.63	70.21	61.42	20.64	97.81	59.225	NTN4	netrin 4 [Source:HGNC Symbol;Acc:HGNC:13658]
ENSG00000074582	25.41	24.4	24.905	36.49	29.29	32.89	BCS1L	BCS1 homolog, ubiquinol-cytochrome c reductase complex chaperone [Source:HGNC Symbol;Acc:HGNC:1020]
ENSG00000074590	5.47	6.36	5.915	0.63	3.78	2.205	NUAK1	NUAK family kinase 1 [Source:HGNC Symbol;Acc:HGNC:14311]
ENSG00000074603	5.41	7.53	6.47	1.78	12.21	6.995	DPP8	dipeptidyl peptidase 8 [Source:HGNC Symbol;Acc:HGNC:16490]
ENSG00000074621	1.01	1.45	1.23	0.36	3.17	1.765	SLC24A1	solute carrier family 24 member 1 [Source:HGNC Symbol;Acc:HGNC:10975]
ENSG00000074657	10.23	15.04	12.635	1.22	17.89	9.555	ZNF532	zinc finger protein 532 [Source:HGNC Symbol;Acc:HGNC:30940]
ENSG00000074660	47.39	50.62	49.005	18.12	32.42	25.27	SCARF1	scavenger receptor class F member 1 [Source:HGNC Symbol;Acc:HGNC:16820]
ENSG00000074695	18.44	27.6	23.02	5.03	49.46	27.245	LMAN1	lectin, mannose binding 1 [Source:HGNC Symbol;Acc:HGNC:6631]
ENSG00000074696	16.21	21.23	18.72	9.28	30.56	19.92	HACD3	3-hydroxyacyl-CoA dehydratase 3 [Source:HGNC Symbol;Acc:HGNC:24175]
ENSG00000074755	11.22	13.7	12.46	3.66	12.43	8.045	ZZEF1	zinc finger ZZ-type and EF-hand domain containing 1 [Source:HGNC Symbol;Acc:HGNC:29027]
ENSG00000074800	1785.35	1616.32	1700.84	1904.38	1331.28	1617.83	ENO1	enolase 1 [Source:HGNC Symbol;Acc:HGNC:3350]
ENSG00000074842	510.18	461.2	485.69	608.73	430.5	519.615	MYDGF	myeloid derived growth factor [Source:HGNC Symbol;Acc:HGNC:16948]
ENSG00000074935	3.12	2.28	2.7	2.74	5.97	4.355	TUBE1	tubulin epsilon 1 [Source:HGNC Symbol;Acc:HGNC:20775]
ENSG00000074964	0.91	1.21	1.06	1.43	0.99	1.21	ARHGEF10L	Rho guanine nucleotide exchange factor 10 like [Source:HGNC Symbol;Acc:HGNC:25540]
ENSG00000075089	3.9	5.25	4.575	2.78	7.85	5.315	ACTR6	ARP6 actin-related protein 6 homolog [Source:HGNC Symbol;Acc:HGNC:24025]
ENSG00000075131	2.89	2.77	2.83	1.97	4.79	3.38	TIPIN	TIMELESS interacting protein [Source:HGNC Symbol;Acc:HGNC:30750]
ENSG00000075142	134.67	143.07	138.87	167.09	136.74	151.915	SRI	sorcin [Source:HGNC Symbol;Acc:HGNC:11292]
ENSG00000075151	11.5	15.77	13.635	4.86	21.68	13.27	EIF4G3	eukaryotic translation initiation factor 4 gamma 3 [Source:HGNC Symbol;Acc:HGNC:3298]
ENSG00000075188	16.96	20.62	18.79	9.33	30.87	20.1	NUP37	nucleoporin 37 [Source:HGNC Symbol;Acc:HGNC:29929]
ENSG00000075218	17.98	18.01	17.995	8.1	14.99	11.545	GTSE1	G2 and S-phase expressed 1 [Source:HGNC Symbol;Acc:HGNC:13698]
ENSG00000075234	21.08	16.18	18.63	16.41	14.68	15.545	TTC38	tetratricopeptide repeat domain 38 [Source:HGNC Symbol;Acc:HGNC:26082]
ENSG00000075239	16.98	28.91	22.945	15.61	42.46	29.035	ACAT1	acetyl-CoA acetyltransferase 1 [Source:HGNC Symbol;Acc:HGNC:93]
ENSG00000075240	2.95	5.65	4.3	2.13	4.83	3.48	GRAMD4	GRAM domain containing 4 [Source:HGNC Symbol;Acc:HGNC:29113]
ENSG00000075292	7.93	11.57	9.75	7.24	25.62	16.43	ZNF638	zinc finger protein 638 [Source:HGNC Symbol;Acc:HGNC:17894]
ENSG00000075303	1.95	1.27	1.61	1.5	4.27	2.885	SLC25A40	solute carrier family 25 member 40 [Source:HGNC Symbol;Acc:HGNC:29680]
ENSG00000075336	2.87	5.67	4.27	3.72	13.61	8.665	TIMM21	translocase of inner mitochondrial membrane 21 [Source:HGNC Symbol;Acc:HGNC:25010]
ENSG00000075391	1.83	1.99	1.91	0.53	2.61	1.57	RASAL2	RAS protein activator like 2 [Source:HGNC Symbol;Acc:HGNC:9874]
ENSG00000075399	28.29	26.29	27.29	9.68	11.27	10.475	VPS9D1	VPS9 domain containing 1 [Source:HGNC Symbol;Acc:HGNC:13526]
ENSG00000075407	3.29	0.89	2.09	0.15	3.52	1.835	ZNF37A	zinc finger protein 37A [Source:HGNC Symbol;Acc:HGNC:13102]
ENSG00000075413	21.37	26.71	24.04	13.79	35.75	24.77	MARK3	microtubule affinity regulating kinase 3 [Source:HGNC Symbol;Acc:HGNC:6897]
ENSG00000075415	825.69	861.92	843.805	487.77	853.38	670.575	SLC25A3	solute carrier family 25 member 3 [Source:HGNC Symbol;Acc:HGNC:10989]
ENSG00000075420	37.17	48.38	42.775	19.68	112.96	66.32	FNDC3B	fibronectin type III domain containing 3B [Source:HGNC Symbol;Acc:HGNC:24670]
ENSG00000075426	93.46	111.68	102.57	19.86	51.29	35.575	FOSL2	FOS like 2, AP-1 transcription factor subunit [Source:HGNC Symbol;Acc:HGNC:3798]
ENSG00000075539	8.04	13.27	10.655	2.57	16.12	9.345	FRYL	FRY like transcription coactivator [Source:HGNC Symbol;Acc:HGNC:29127]
ENSG00000075568	5.69	6.91	6.3	1.99	7.57	4.78	TMEM131	transmembrane protein 131 [Source:HGNC Symbol;Acc:HGNC:30366]
ENSG00000075618	284.6	257.31	270.955	320.44	271.58	296.01	FSCN1	fascin actin-bundling protein 1 [Source:HGNC Symbol;Acc:HGNC:11148]
ENSG00000075624	5744.84	5634.62	5689.73	3762.9	3896.16	3829.53	ACTB	actin beta [Source:HGNC Symbol;Acc:HGNC:132]
ENSG00000075651	3.91	3.76	3.835	8.19	49.09	28.64	PLD1	phospholipase D1 [Source:HGNC Symbol;Acc:HGNC:9067]
ENSG00000075702	3.46	2.24	2.85	2.26	2.88	2.57	WDR62	WD repeat domain 62 [Source:HGNC Symbol;Acc:HGNC:24502]
ENSG00000075711	5.44	8.27	6.855	1.21	16.27	8.74	DLG1	discs large MAGUK scaffold protein 1 [Source:HGNC Symbol;Acc:HGNC:2900]
ENSG00000075785	163.59	190.84	177.215	122.05	203.81	162.93	RAB7A	RAB7A, member RAS oncogene family [Source:HGNC Symbol;Acc:HGNC:9788]
ENSG00000075790	53.84	74.67	64.255	20.77	84.85	52.81	BCAP29	B-cell receptor associated protein 29 [Source:HGNC Symbol;Acc:HGNC:24131]
ENSG00000075856	16.07	19.28	17.675	7.17	18.06	12.615	SART3	squamous cell carcinoma antigen recognized by T-cells 3 [Source:HGNC Symbol;Acc:HGNC:16860]
ENSG00000075914	35.55	33.92	34.735	33.26	33.66	33.46	EXOSC7	exosome component 7 [Source:HGNC Symbol;Acc:HGNC:28112]
ENSG00000075945	10.54	12.94	11.74	5.75	18.01	11.88	KIFAP3	kinesin associated protein 3 [Source:HGNC Symbol;Acc:HGNC:17060]
ENSG00000075975	11.47	14.8	13.135	7.12	21.81	14.465	MKRN2	makorin ring finger protein 2 [Source:HGNC Symbol;Acc:HGNC:7113]
ENSG00000076003	5.54	7.06	6.3	3.14	9.14	6.14	MCM6	minichromosome maintenance complex component 6 [Source:HGNC Symbol;Acc:HGNC:6949]
ENSG00000076043	91.64	106.41	99.025	93.29	127.89	110.59	REXO2	RNA exonuclease 2 [Source:HGNC Symbol;Acc:HGNC:17851]
ENSG00000076053	14.53	23.3	18.915	5.88	32.32	19.1	RBM7	RNA binding motif protein 7 [Source:HGNC Symbol;Acc:HGNC:9904]
ENSG00000076067	16.51	15.89	16.2	8.46	18.02	13.24	RBMS2	RNA binding motif single stranded interacting protein 2 [Source:HGNC Symbol;Acc:HGNC:9909]
ENSG00000076108	38.21	44.62	41.415	7.1	36.75	21.925	BAZ2A	bromodomain adjacent to zinc finger domain 2A [Source:HGNC Symbol;Acc:HGNC:962]
ENSG00000076201	30.71	30.77	30.74	22.64	22.84	22.74	PTPN23	protein tyrosine phosphatase, non-receptor type 23 [Source:HGNC Symbol;Acc:HGNC:14406]
ENSG00000076242	9.22	11.35	10.285	14.44	19.23	16.835	MLH1	mutL homolog 1 [Source:HGNC Symbol;Acc:HGNC:7127]
ENSG00000076248	14.32	13.15	13.735	7.78	14.9	11.34	UNG	uracil DNA glycosylase [Source:HGNC Symbol;Acc:HGNC:12572]
ENSG00000076321	2.12	4.23	3.175	1.09	11.2	6.145	KLHL20	kelch like family member 20 [Source:HGNC Symbol;Acc:HGNC:25056]
ENSG00000076356	23.62	23.04	23.33	9.04	24.41	16.725	PLXNA2	plexin A2 [Source:HGNC Symbol;Acc:HGNC:9100]
ENSG00000076382	16.97	16.02	16.495	17.44	17.91	17.675	SPAG5	sperm associated antigen 5 [Source:HGNC Symbol;Acc:HGNC:13452]
ENSG00000076513	16.78	21.97	19.375	4.55	19.92	12.235	ANKRD13A	ankyrin repeat domain 13A [Source:HGNC Symbol;Acc:HGNC:21268]
ENSG00000076554	3.3	4.37	3.835	1.61	7.22	4.415	TPD52	tumor protein D52 [Source:HGNC Symbol;Acc:HGNC:12005]
ENSG00000076604	13.31	8.87	11.09	29.47	20.2	24.835	TRAF4	TNF receptor associated factor 4 [Source:HGNC Symbol;Acc:HGNC:12034]
ENSG00000076650	2.25	3.49	2.87	1.23	2.72	1.975	GPATCH1	G-patch domain containing 1 [Source:HGNC Symbol;Acc:HGNC:24658]
ENSG00000076662	4.25	3.03	3.64	5.52	2.63	4.075	ICAM3	intercellular adhesion molecule 3 [Source:HGNC Symbol;Acc:HGNC:5346]
ENSG00000076685	16.94	20.01	18.475	9.46	36.71	23.085	NT5C2	5'-nucleotidase, cytosolic II [Source:HGNC Symbol;Acc:HGNC:8022]
ENSG00000076706	877.33	922.26	899.795	441.02	1002.39	721.705	MCAM	melanoma cell adhesion molecule [Source:HGNC Symbol;Acc:HGNC:6934]
ENSG00000076924	38.38	34.85	36.615	39.07	27.92	33.495	XAB2	XPA binding protein 2 [Source:HGNC Symbol;Acc:HGNC:14089]
ENSG00000076928	36.9	33.67	35.285	37.75	26.42	32.085	ARHGEF1	Rho guanine nucleotide exchange factor 1 [Source:HGNC Symbol;Acc:HGNC:681]
ENSG00000076944	65.45	57.72	61.585	78.21	55.68	66.945	STXBP2	syntaxin binding protein 2 [Source:HGNC Symbol;Acc:HGNC:11445]
ENSG00000076984	20.08	19.75	19.915	16.22	16.45	16.335	MAP2K7	mitogen-activated protein kinase kinase 7 [Source:HGNC Symbol;Acc:HGNC:6847]
ENSG00000077044	6.71	8.02	7.365	3.19	6.9	5.045	DGKD	diacylglycerol kinase delta [Source:HGNC Symbol;Acc:HGNC:2851]
ENSG00000077092	4.68	7.06	5.87	7.14	29.55	18.345	RARB	retinoic acid receptor beta [Source:HGNC Symbol;Acc:HGNC:9865]
ENSG00000077097	13.43	21.65	17.54	7.84	35.18	21.51	TOP2B	topoisomerase (DNA) II beta [Source:HGNC Symbol;Acc:HGNC:11990]
ENSG00000077147	13.29	22.22	17.755	4.58	29.23	16.905	TM9SF3	transmembrane 9 superfamily member 3 [Source:HGNC Symbol;Acc:HGNC:21529]
ENSG00000077150	137.6	139.9	138.75	209.7	167.65	188.675	NFKB2	nuclear factor kappa B subunit 2 [Source:HGNC Symbol;Acc:HGNC:7795]
ENSG00000077152	13.26	14.26	13.76	17.15	22.24	19.695	UBE2T	ubiquitin conjugating enzyme E2 T [Source:HGNC Symbol;Acc:HGNC:25009]
ENSG00000077232	14.69	25.77	20.23	6.25	52.05	29.15	DNAJC10	DnaJ heat shock protein family (Hsp40) member C10 [Source:HGNC Symbol;Acc:HGNC:24637]
ENSG00000077235	36	36.04	36.02	37.83	29.91	33.87	GTF3C1	general transcription factor IIIC subunit 1 [Source:HGNC Symbol;Acc:HGNC:4664]
ENSG00000077238	54.03	43.63	48.83	75.46	93.83	84.645	IL4R	interleukin 4 receptor [Source:HGNC Symbol;Acc:HGNC:6015]
ENSG00000077254	7.39	11.01	9.2	2.85	20.57	11.71	USP33	ubiquitin specific peptidase 33 [Source:HGNC Symbol;Acc:HGNC:20059]
ENSG00000077312	82.66	70.87	76.765	117.55	64.2	90.875	SNRPA	small nuclear ribonucleoprotein polypeptide A [Source:HGNC Symbol;Acc:HGNC:11151]
ENSG00000077327	2.12	2.15	2.135	1.18	1.82	1.5	SPAG6	sperm associated antigen 6 [Source:HGNC Symbol;Acc:HGNC:11215]
ENSG00000077348	13.28	11.64	12.46	18.81	11.57	15.19	EXOSC5	exosome component 5 [Source:HGNC Symbol;Acc:HGNC:24662]
ENSG00000077380	30.64	41.82	36.23	22.14	83.45	52.795	DYNC1I2	dynein cytoplasmic 1 intermediate chain 2 [Source:HGNC Symbol;Acc:HGNC:2964]
ENSG00000077454	25.85	25.98	25.915	30.7	25.61	28.155	LRCH4	leucine rich repeats and calponin homology domain containing 4 [Source:HGNC Symbol;Acc:HGNC:6691]
ENSG00000077458	2.3	2.77	2.535	0.56	6.99	3.775	FAM76B	family with sequence similarity 76 member B [Source:HGNC Symbol;Acc:HGNC:28492]
ENSG00000077463	27.32	26.23	26.775	34.97	22.9	28.935	SIRT6	sirtuin 6 [Source:HGNC Symbol;Acc:HGNC:14934]
ENSG00000077514	3.3	3.92	3.61	1.21	6.76	3.985	POLD3	DNA polymerase delta 3, accessory subunit [Source:HGNC Symbol;Acc:HGNC:20932]
ENSG00000077549	364.03	361.35	362.69	248.69	313.02	280.855	CAPZB	capping actin protein of muscle Z-line beta subunit [Source:HGNC Symbol;Acc:HGNC:1491]
ENSG00000077585	7.77	9.17	8.47	7.13	13.14	10.135	GPR137B	G protein-coupled receptor 137B [Source:HGNC Symbol;Acc:HGNC:11862]
ENSG00000077684	1.66	2.16	1.91	2.14	6.86	4.5	JADE1	jade family PHD finger 1 [Source:HGNC Symbol;Acc:HGNC:30027]
ENSG00000077713	5.7	7.02	6.36	3.61	8.31	5.96	SLC25A43	solute carrier family 25 member 43 [Source:HGNC Symbol;Acc:HGNC:30557]
ENSG00000077721	56.29	59.9	58.095	40.05	59.61	49.83	UBE2A	ubiquitin conjugating enzyme E2 A [Source:HGNC Symbol;Acc:HGNC:12472]
ENSG00000077782	30.68	32.98	31.83	18.39	28.1	23.245	FGFR1	fibroblast growth factor receptor 1 [Source:HGNC Symbol;Acc:HGNC:3688]
ENSG00000077942	1.34	0.76	1.05	2	0.85	1.425	FBLN1	fibulin 1 [Source:HGNC Symbol;Acc:HGNC:3600]
ENSG00000078018	8.12	13.71	10.915	3.15	11.51	7.33	MAP2	microtubule associated protein 2 [Source:HGNC Symbol;Acc:HGNC:6839]
ENSG00000078043	4.4	4.55	4.475	1.84	4.87	3.355	PIAS2	protein inhibitor of activated STAT 2 [Source:HGNC Symbol;Acc:HGNC:17311]
ENSG00000078053	3.09	2.69	2.89	3.19	5	4.095	AMPH	amphiphysin [Source:HGNC Symbol;Acc:HGNC:471]
ENSG00000078061	48.44	48.18	48.31	43.15	33.64	38.395	ARAF	A-Raf proto-oncogene, serine/threonine kinase [Source:HGNC Symbol;Acc:HGNC:646]
ENSG00000078070	5.34	6.36	5.85	7.23	9.42	8.325	MCCC1	methylcrotonoyl-CoA carboxylase 1 [Source:HGNC Symbol;Acc:HGNC:6936]
ENSG00000078081	52.6	62.65	57.625	11.08	33.47	22.275	LAMP3	lysosomal associated membrane protein 3 [Source:HGNC Symbol;Acc:HGNC:14582]
ENSG00000078124	7.38	6.86	7.12	4.5	9.41	6.955	ACER3	alkaline ceramidase 3 [Source:HGNC Symbol;Acc:HGNC:16066]
ENSG00000078140	19.73	27.44	23.585	28.27	33.87	31.07	UBE2K	ubiquitin conjugating enzyme E2 K [Source:HGNC Symbol;Acc:HGNC:4914]
ENSG00000078142	8.07	12.53	10.3	7.5	23.99	15.745	PIK3C3	phosphatidylinositol 3-kinase catalytic subunit type 3 [Source:HGNC Symbol;Acc:HGNC:8974]
ENSG00000078237	4.04	6.65	5.345	3.42	9.08	6.25	TIGAR	TP53 induced glycolysis regulatory phosphatase [Source:HGNC Symbol;Acc:HGNC:1185]
ENSG00000078246	19.46	19.79	19.625	14.53	21.76	18.145	TULP3	tubby like protein 3 [Source:HGNC Symbol;Acc:HGNC:12425]
ENSG00000078269	29.64	30.08	29.86	27.56	32.29	29.925	SYNJ2	synaptojanin 2 [Source:HGNC Symbol;Acc:HGNC:11504]
ENSG00000078304	14.32	18.29	16.305	12.37	23.3	17.835	PPP2R5C	protein phosphatase 2 regulatory subunit B'gamma [Source:HGNC Symbol;Acc:HGNC:9311]
ENSG00000078319	13.65	16.82	15.235	15.09	18.1	16.595	PMS2P1	PMS1 homolog 2, mismatch repair system component pseudogene 1 [Source:HGNC Symbol;Acc:HGNC:9123]
ENSG00000078369	207.87	240.05	223.96	141.45	258.52	199.985	GNB1	G protein subunit beta 1 [Source:HGNC Symbol;Acc:HGNC:4396]
ENSG00000078399	17.81	17.39	17.6	10.05	42.62	26.335	HOXA9	homeobox A9 [Source:HGNC Symbol;Acc:HGNC:5109]
ENSG00000078401	386.08	443	414.54	185.85	493.67	339.76	EDN1	endothelin 1 [Source:HGNC Symbol;Acc:HGNC:3176]
ENSG00000078403	13.65	11	12.325	3.83	15.85	9.84	MLLT10	myeloid/lymphoid or mixed-lineage leukemia; translocated to, 10 [Source:HGNC Symbol;Acc:HGNC:16063]
ENSG00000078596	2.18	3	2.59	0.96	3.92	2.44	ITM2A	integral membrane protein 2A [Source:HGNC Symbol;Acc:HGNC:6173]
ENSG00000078618	19.92	26.22	23.07	20.79	39.35	30.07	NRDC	nardilysin convertase [Source:HGNC Symbol;Acc:HGNC:7995]
ENSG00000078668	53.16	70.09	61.625	51.93	95.78	73.855	VDAC3	voltage dependent anion channel 3 [Source:HGNC Symbol;Acc:HGNC:12674]
ENSG00000078674	9.56	11.86	10.71	6.06	24.63	15.345	PCM1	pericentriolar material 1 [Source:HGNC Symbol;Acc:HGNC:8727]
ENSG00000078687	1.37	2.27	1.82	0.28	3.24	1.76	TNRC6C	trinucleotide repeat containing 6C [Source:HGNC Symbol;Acc:HGNC:29318]
ENSG00000078699	5.05	6.54	5.795	1.09	6.19	3.64	CBFA2T2	CBFA2/RUNX1 translocation partner 2 [Source:HGNC Symbol;Acc:HGNC:1536]
ENSG00000078747	7.7	11.13	9.415	1.98	19.35	10.665	ITCH	itchy E3 ubiquitin protein ligase [Source:HGNC Symbol;Acc:HGNC:13890]
ENSG00000078804	31.11	36.96	34.035	22.43	39.4	30.915	TP53INP2	tumor protein p53 inducible nuclear protein 2 [Source:HGNC Symbol;Acc:HGNC:16104]
ENSG00000078808	288.5	290.05	289.275	316.58	250.97	283.775	SDF4	stromal cell derived factor 4 [Source:HGNC Symbol;Acc:HGNC:24188]
ENSG00000078902	47.92	49.51	48.715	41.62	41.7	41.66	TOLLIP	toll interacting protein [Source:HGNC Symbol;Acc:HGNC:16476]
ENSG00000078967	8.63	8.85	8.74	9.34	9.44	9.39	UBE2D4	ubiquitin conjugating enzyme E2 D4 (putative) [Source:HGNC Symbol;Acc:HGNC:21647]
ENSG00000079134	4.63	9.18	6.905	4.12	14.73	9.425	THOC1	THO complex 1 [Source:HGNC Symbol;Acc:HGNC:19070]
ENSG00000079150	6.7	7.75	7.225	7.12	10.48	8.8	FKBP7	FK506 binding protein 7 [Source:HGNC Symbol;Acc:HGNC:3723]
ENSG00000079246	52.13	77.45	64.79	40.53	134.51	87.52	XRCC5	X-ray repair cross complementing 5 [Source:HGNC Symbol;Acc:HGNC:12833]
ENSG00000079257	24.85	30.48	27.665	27.88	60.28	44.08	LXN	latexin [Source:HGNC Symbol;Acc:HGNC:13347]
ENSG00000079277	18.94	17.23	18.085	9.74	15.9	12.82	MKNK1	MAP kinase interacting serine/threonine kinase 1 [Source:HGNC Symbol;Acc:HGNC:7110]
ENSG00000079308	18.26	18.63	18.445	4.18	20.19	12.185	TNS1	tensin 1 [Source:HGNC Symbol;Acc:HGNC:11973]
ENSG00000079313	25.99	32.8	29.395	21.07	18.37	19.72	REXO1	RNA exonuclease 1 homolog [Source:HGNC Symbol;Acc:HGNC:24616]
ENSG00000079332	24.5	34.03	29.265	19.48	53.61	36.545	SAR1A	secretion associated Ras related GTPase 1A [Source:HGNC Symbol;Acc:HGNC:10534]
ENSG00000079335	2.73	3.46	3.095	1.05	9.52	5.285	CDC14A	cell division cycle 14A [Source:HGNC Symbol;Acc:HGNC:1718]
ENSG00000079337	5	3.94	4.47	10.2	6.36	8.28	RAPGEF3	Rap guanine nucleotide exchange factor 3 [Source:HGNC Symbol;Acc:HGNC:16629]
ENSG00000079385	7.4	6.49	6.945	1.44	1.77	1.605	CEACAM1	carcinoembryonic antigen related cell adhesion molecule 1 [Source:HGNC Symbol;Acc:HGNC:1814]
ENSG00000079387	2.45	3.33	2.89	1.06	4.3	2.68	SENP1	SUMO1/sentrin specific peptidase 1 [Source:HGNC Symbol;Acc:HGNC:17927]
ENSG00000079432	34.74	34.94	34.84	31.26	27.79	29.525	CIC	capicua transcriptional repressor [Source:HGNC Symbol;Acc:HGNC:14214]
ENSG00000079435	2.48	2.6	2.54	3.03	2.42	2.725	LIPE	lipase E, hormone sensitive type [Source:HGNC Symbol;Acc:HGNC:6621]
ENSG00000079459	93.33	103.58	98.455	116.26	114.9	115.58	FDFT1	farnesyl-diphosphate farnesyltransferase 1 [Source:HGNC Symbol;Acc:HGNC:3629]
ENSG00000079462	45.81	35.91	40.86	56.47	34.71	45.59	PAFAH1B3	platelet activating factor acetylhydrolase 1b catalytic subunit 3 [Source:HGNC Symbol;Acc:HGNC:8576]
ENSG00000079616	52.87	45.95	49.41	36.11	28.28	32.195	KIF22	kinesin family member 22 [Source:HGNC Symbol;Acc:HGNC:6391]
ENSG00000079739	14.53	13.96	14.245	11.18	12.12	11.65	PGM1	phosphoglucomutase 1 [Source:HGNC Symbol;Acc:HGNC:8905]
ENSG00000079785	24.94	35.98	30.46	18.73	62.84	40.785	DDX1	DEAD-box helicase 1 [Source:HGNC Symbol;Acc:HGNC:2734]
ENSG00000079805	105.94	100.34	103.14	77.08	72.76	74.92	DNM2	dynamin 2 [Source:HGNC Symbol;Acc:HGNC:2974]
ENSG00000079819	20.71	26.64	23.675	8.24	38.7	23.47	EPB41L2	erythrocyte membrane protein band 4.1 like 2 [Source:HGNC Symbol;Acc:HGNC:3379]
ENSG00000079950	9.99	14.54	12.265	1.96	20.21	11.085	STX7	syntaxin 7 [Source:HGNC Symbol;Acc:HGNC:11442]
ENSG00000079974	11.81	10.4	11.105	6.98	9.88	8.43	RABL2B	RAB, member of RAS oncogene family like 2B [Source:HGNC Symbol;Acc:HGNC:9800]
ENSG00000079999	52.75	55.15	53.95	45.87	45.58	45.725	KEAP1	kelch like ECH associated protein 1 [Source:HGNC Symbol;Acc:HGNC:23177]
ENSG00000080189	24.67	18.68	21.675	23.69	19.8	21.745	SLC35C2	solute carrier family 35 member C2 [Source:HGNC Symbol;Acc:HGNC:17117]
ENSG00000080200	2.05	3.08	2.565	0.29	3.87	2.08	CRYBG3	crystallin beta-gamma domain containing 3 [Source:HGNC Symbol;Acc:HGNC:34427]
ENSG00000080345	2.7	4.18	3.44	0.5	9.35	4.925	RIF1	replication timing regulatory factor 1 [Source:HGNC Symbol;Acc:HGNC:23207]
ENSG00000080371	16.78	20.72	18.75	11.4	30.03	20.715	RAB21	RAB21, member RAS oncogene family [Source:HGNC Symbol;Acc:HGNC:18263]
ENSG00000080503	8.13	8.5	8.315	3.41	12.61	8.01	SMARCA2	SWI/SNF related, matrix associated, actin dependent regulator of chromatin, subfamily a, member 2 [Source:HGNC Symbol;Acc:HGNC:11098]
ENSG00000080546	3.46	4.89	4.175	1.47	4.61	3.04	SESN1	sestrin 1 [Source:HGNC Symbol;Acc:HGNC:21595]
ENSG00000080561	5.49	5.38	5.435	3.31	11.41	7.36	MID2	midline 2 [Source:HGNC Symbol;Acc:HGNC:7096]
ENSG00000080603	17.75	20.62	19.185	1.31	18.24	9.775	SRCAP	Snf2 related CREBBP activator protein [Source:HGNC Symbol;Acc:HGNC:16974]
ENSG00000080608	9.41	12.7	11.055	11.71	28.79	20.25	PUM3	pumilio RNA binding family member 3 [Source:HGNC Symbol;Acc:HGNC:29676]
ENSG00000080802	8.68	9.79	9.235	3.29	10.26	6.775	CNOT4	CCR4-NOT transcription complex subunit 4 [Source:HGNC Symbol;Acc:HGNC:7880]
ENSG00000080815	24.69	36.44	30.565	17.96	52.78	35.37	PSEN1	presenilin 1 [Source:HGNC Symbol;Acc:HGNC:9508]
ENSG00000080819	4.17	4.98	4.575	1.49	7.12	4.305	CPOX	coproporphyrinogen oxidase [Source:HGNC Symbol;Acc:HGNC:2321]
ENSG00000080822	21.82	36.47	29.145	18.31	61.38	39.845	CLDND1	claudin domain containing 1 [Source:HGNC Symbol;Acc:HGNC:1322]
ENSG00000080823	3.92	2.44	3.18	3.4	2.95	3.175	MOK	MOK protein kinase [Source:HGNC Symbol;Acc:HGNC:9833]
ENSG00000080824	100.48	165.62	133.05	38.16	262.6	150.38	HSP90AA1	heat shock protein 90 alpha family class A member 1 [Source:HGNC Symbol;Acc:HGNC:5253]
ENSG00000080845	46.94	44.19	45.565	48.97	58.73	53.85	DLGAP4	DLG associated protein 4 [Source:HGNC Symbol;Acc:HGNC:24476]
ENSG00000080986	3.98	4.14	4.06	1.73	9.83	5.78	NDC80	NDC80, kinetochore complex component [Source:HGNC Symbol;Acc:HGNC:16909]
ENSG00000081014	0.84	1.19	1.015	0.24	1.82	1.03	AP4E1	adaptor related protein complex 4 epsilon 1 subunit [Source:HGNC Symbol;Acc:HGNC:573]
ENSG00000081019	2.23	2.15	2.19	0.44	3.19	1.815	RSBN1	round spermatid basic protein 1 [Source:HGNC Symbol;Acc:HGNC:25642]
ENSG00000081026	4.72	7.92	6.32	17.56	7.27	12.415	MAGI3	membrane associated guanylate kinase, WW and PDZ domain containing 3 [Source:HGNC Symbol;Acc:HGNC:29647]
ENSG00000081041	267.82	313	290.41	53.86	148.48	101.17	CXCL2	C-X-C motif chemokine ligand 2 [Source:HGNC Symbol;Acc:HGNC:4603]
ENSG00000081059	4.55	6.1	5.325	4.19	5.72	4.955	TCF7	transcription factor 7 (T-cell specific, HMG-box) [Source:HGNC Symbol;Acc:HGNC:11639]
ENSG00000081087	2.81	4.23	3.52	2.43	7.96	5.195	OSTM1	osteopetrosis associated transmembrane protein 1 [Source:HGNC Symbol;Acc:HGNC:21652]
ENSG00000081154	28.84	33.22	31.03	14.89	48.92	31.905	PCNP	PEST proteolytic signal containing nuclear protein [Source:HGNC Symbol;Acc:HGNC:30023]
ENSG00000081177	5.24	6.33	5.785	3.01	6.63	4.82	EXD2	exonuclease 3'-5' domain containing 2 [Source:HGNC Symbol;Acc:HGNC:20217]
ENSG00000081181	9.87	12.85	11.36	11.44	20.3	15.87	ARG2	arginase 2 [Source:HGNC Symbol;Acc:HGNC:664]
ENSG00000081189	2.9	4.06	3.48	0.66	5.59	3.125	MEF2C	myocyte enhancer factor 2C [Source:HGNC Symbol;Acc:HGNC:6996]
ENSG00000081307	11.66	13.23	12.445	2.98	15.53	9.255	UBA5	ubiquitin like modifier activating enzyme 5 [Source:HGNC Symbol;Acc:HGNC:23230]
ENSG00000081320	2.34	1.93	2.135	1.07	3.46	2.265	STK17B	serine/threonine kinase 17b [Source:HGNC Symbol;Acc:HGNC:11396]
ENSG00000081386	1.3	2.07	1.685	1.18	2.91	2.045	ZNF510	zinc finger protein 510 [Source:HGNC Symbol;Acc:HGNC:29161]
ENSG00000081665	2.43	2.58	2.505	2.66	3.08	2.87	ZNF506	zinc finger protein 506 [Source:HGNC Symbol;Acc:HGNC:23780]
ENSG00000081692	14.02	13.65	13.835	22.19	13.9	18.045	JMJD4	jumonji domain containing 4 [Source:HGNC Symbol;Acc:HGNC:25724]
ENSG00000081721	12.32	12.35	12.335	8.73	18.4	13.565	DUSP12	dual specificity phosphatase 12 [Source:HGNC Symbol;Acc:HGNC:3067]
ENSG00000081760	15.72	17.08	16.4	11.52	15.02	13.27	AACS	acetoacetyl-CoA synthetase [Source:HGNC Symbol;Acc:HGNC:21298]
ENSG00000081791	26.75	28.16	27.455	24.21	34.67	29.44	KIAA0141	KIAA0141 [Source:HGNC Symbol;Acc:HGNC:28969]
ENSG00000081803	4.79	7.6	6.195	2.34	11.57	6.955	CADPS2	calcium dependent secretion activator 2 [Source:HGNC Symbol;Acc:HGNC:16018]
ENSG00000081870	16.95	14.69	15.82	14.53	24.7	19.615	HSPB11	heat shock protein family B (small) member 11 [Source:HGNC Symbol;Acc:HGNC:25019]
ENSG00000081913	1.81	2.19	2	0.67	1.78	1.225	PHLPP1	PH domain and leucine rich repeat protein phosphatase 1 [Source:HGNC Symbol;Acc:HGNC:20610]
ENSG00000081923	3.39	4.43	3.91	2.84	19.32	11.08	ATP8B1	ATPase phospholipid transporting 8B1 [Source:HGNC Symbol;Acc:HGNC:3706]
ENSG00000082014	4.46	6.88	5.67	5.04	5.28	5.16	SMARCD3	SWI/SNF related, matrix associated, actin dependent regulator of chromatin, subfamily d, member 3 [Source:HGNC Symbol;Acc:HGNC:11108]
ENSG00000082068	5.47	8.56	7.015	4.78	12.22	8.5	WDR70	WD repeat domain 70 [Source:HGNC Symbol;Acc:HGNC:25495]
ENSG00000082126	1.42	1.52	1.47	0.94	1.81	1.375	MPP4	membrane palmitoylated protein 4 [Source:HGNC Symbol;Acc:HGNC:13680]
ENSG00000082146	4.1	4.68	4.39	4.88	8.75	6.815	STRADB	STE20-related kinase adaptor beta [Source:HGNC Symbol;Acc:HGNC:13205]
ENSG00000082153	51.02	86.66	68.84	16.27	131.89	74.08	BZW1	basic leucine zipper and W2 domains 1 [Source:HGNC Symbol;Acc:HGNC:18380]
ENSG00000082212	10.56	13.55	12.055	5.19	23.25	14.22	ME2	malic enzyme 2 [Source:HGNC Symbol;Acc:HGNC:6984]
ENSG00000082213	3.65	4.41	4.03	1.03	9.02	5.025	C5orf22	chromosome 5 open reading frame 22 [Source:HGNC Symbol;Acc:HGNC:25639]
ENSG00000082258	2.55	4.37	3.46	0.41	10.08	5.245	CCNT2	cyclin T2 [Source:HGNC Symbol;Acc:HGNC:1600]
ENSG00000082269	2.15	3.02	2.585	0.41	2.29	1.35	FAM135A	family with sequence similarity 135 member A [Source:HGNC Symbol;Acc:HGNC:21084]
ENSG00000082397	45.37	57.33	51.35	23.66	122.08	72.87	EPB41L3	erythrocyte membrane protein band 4.1 like 3 [Source:HGNC Symbol;Acc:HGNC:3380]
ENSG00000082438	4.55	6.68	5.615	1.89	13.41	7.65	COBLL1	cordon-bleu WH2 repeat protein like 1 [Source:HGNC Symbol;Acc:HGNC:23571]
ENSG00000082512	2.6	2.7	2.65	0.85	3.65	2.25	TRAF5	TNF receptor associated factor 5 [Source:HGNC Symbol;Acc:HGNC:12035]
ENSG00000082515	30.95	40.45	35.7	51.22	39.83	45.525	MRPL22	mitochondrial ribosomal protein L22 [Source:HGNC Symbol;Acc:HGNC:14480]
ENSG00000082516	4.61	5.49	5.05	2.35	7.74	5.045	GEMIN5	gem nuclear organelle associated protein 5 [Source:HGNC Symbol;Acc:HGNC:20043]
ENSG00000082641	202.79	241.43	222.11	87.15	206.89	147.02	NFE2L1	nuclear factor, erythroid 2 like 1 [Source:HGNC Symbol;Acc:HGNC:7781]
ENSG00000082701	8.91	12.03	10.47	10.85	14.57	12.71	GSK3B	glycogen synthase kinase 3 beta [Source:HGNC Symbol;Acc:HGNC:4617]
ENSG00000082781	46.24	44.42	45.33	38.14	33.27	35.705	ITGB5	integrin subunit beta 5 [Source:HGNC Symbol;Acc:HGNC:6160]
ENSG00000082805	15.03	13.91	14.47	3.02	12.19	7.605	ERC1	ELKS/RAB6-interacting/CAST family member 1 [Source:HGNC Symbol;Acc:HGNC:17072]
ENSG00000082898	14.87	21.35	18.11	5.67	37.82	21.745	XPO1	exportin 1 [Source:HGNC Symbol;Acc:HGNC:12825]
ENSG00000082996	5.51	6.8	6.155	2	11.94	6.97	RNF13	ring finger protein 13 [Source:HGNC Symbol;Acc:HGNC:10057]
ENSG00000083093	1.22	1.21	1.215	2.01	2.9	2.455	PALB2	partner and localizer of BRCA2 [Source:HGNC Symbol;Acc:HGNC:26144]
ENSG00000083097	1.24	1.5	1.37	0.21	2.92	1.565	DOPEY1	dopey family member 1 [Source:HGNC Symbol;Acc:HGNC:21194]
ENSG00000083099	6.28	7.69	6.985	4.18	13.72	8.95	LYRM2	LYR motif containing 2 [Source:HGNC Symbol;Acc:HGNC:25229]
ENSG00000083123	3.44	5.12	4.28	2.36	4.8	3.58	BCKDHB	branched chain keto acid dehydrogenase E1 subunit beta [Source:HGNC Symbol;Acc:HGNC:987]
ENSG00000083168	5.42	6.59	6.005	0.68	8.13	4.405	KAT6A	lysine acetyltransferase 6A [Source:HGNC Symbol;Acc:HGNC:13013]
ENSG00000083223	2.25	3.24	2.745	0.6	4.67	2.635	ZCCHC6	zinc finger CCHC-type containing 6 [Source:HGNC Symbol;Acc:HGNC:25817]
ENSG00000083290	2.85	3.04	2.945	1.66	3.94	2.8	ULK2	unc-51 like autophagy activating kinase 2 [Source:HGNC Symbol;Acc:HGNC:13480]
ENSG00000083312	23.99	38.84	31.415	9.57	84.81	47.19	TNPO1	transportin 1 [Source:HGNC Symbol;Acc:HGNC:6401]
ENSG00000083444	322.47	321.74	322.105	297.8	245.14	271.47	PLOD1	procollagen-lysine,2-oxoglutarate 5-dioxygenase 1 [Source:HGNC Symbol;Acc:HGNC:9081]
ENSG00000083457	30.21	37.1	33.655	30.17	37.48	33.825	ITGAE	integrin subunit alpha E [Source:HGNC Symbol;Acc:HGNC:6147]
ENSG00000083520	5.17	8.44	6.805	1.31	17.56	9.435	DIS3	DIS3 homolog, exosome endoribonuclease and 3'-5' exoribonuclease [Source:HGNC Symbol;Acc:HGNC:20604]
ENSG00000083535	0.93	3.53	2.23	1.96	7.09	4.525	PIBF1	progesterone immunomodulatory binding factor 1 [Source:HGNC Symbol;Acc:HGNC:23352]
ENSG00000083635	1.11	1.57	1.34	0.78	2.42	1.6	NUFIP1	NUFIP1, FMR1 interacting protein 1 [Source:HGNC Symbol;Acc:HGNC:8057]
ENSG00000083642	1.88	2.58	2.23	0.34	6.43	3.385	PDS5B	PDS5 cohesin associated factor B [Source:HGNC Symbol;Acc:HGNC:20418]
ENSG00000083720	6.83	8.51	7.67	3.91	15.31	9.61	OXCT1	3-oxoacid CoA-transferase 1 [Source:HGNC Symbol;Acc:HGNC:8527]
ENSG00000083750	3.73	7.17	5.45	5.43	11.86	8.645	RRAGB	Ras related GTP binding B [Source:HGNC Symbol;Acc:HGNC:19901]
ENSG00000083799	28.52	43.31	35.915	7.76	66.3	37.03	CYLD	CYLD lysine 63 deubiquitinase [Source:HGNC Symbol;Acc:HGNC:2584]
ENSG00000083807	13.9	7.56	10.73	12.13	8.71	10.42	SLC27A5	solute carrier family 27 member 5 [Source:HGNC Symbol;Acc:HGNC:10999]
ENSG00000083812	7.66	7.25	7.455	7.3	6.96	7.13	ZNF324	zinc finger protein 324 [Source:HGNC Symbol;Acc:HGNC:14096]
ENSG00000083814	1.22	1.11	1.165	0.96	1.25	1.105	ZNF671	zinc finger protein 671 [Source:HGNC Symbol;Acc:HGNC:26279]
ENSG00000083817	2.35	2.88	2.615	2.84	2.89	2.865	ZNF416	zinc finger protein 416 [Source:HGNC Symbol;Acc:HGNC:20645]
ENSG00000083828	1.08	3.39	2.235	1.27	4.03	2.65	ZNF586	zinc finger protein 586 [Source:HGNC Symbol;Acc:HGNC:25949]
ENSG00000083838	4.85	4.59	4.72	6.52	5.22	5.87	ZNF446	zinc finger protein 446 [Source:HGNC Symbol;Acc:HGNC:21036]
ENSG00000083844	2.89	5.58	4.235	2.45	5.43	3.94	ZNF264	zinc finger protein 264 [Source:HGNC Symbol;Acc:HGNC:13057]
ENSG00000083845	2295.84	1804.68	2050.26	2989.25	1581.39	2285.32	RPS5	ribosomal protein S5 [Source:HGNC Symbol;Acc:HGNC:10426]
ENSG00000083896	7.96	12.87	10.415	3.24	18.6	10.92	YTHDC1	YTH domain containing 1 [Source:HGNC Symbol;Acc:HGNC:30626]
ENSG00000083937	6.98	10.95	8.965	2.74	13.36	8.05	CHMP2B	charged multivesicular body protein 2B [Source:HGNC Symbol;Acc:HGNC:24537]
ENSG00000084070	7.57	7.84	7.705	3.69	5.85	4.77	SMAP2	small ArfGAP2 [Source:HGNC Symbol;Acc:HGNC:25082]
ENSG00000084072	41.57	45.29	43.43	49.35	41.97	45.66	PPIE	peptidylprolyl isomerase E [Source:HGNC Symbol;Acc:HGNC:9258]
ENSG00000084073	12.34	18.37	15.355	6.53	28.57	17.55	ZMPSTE24	zinc metallopeptidase STE24 [Source:HGNC Symbol;Acc:HGNC:12877]
ENSG00000084090	48.38	60.43	54.405	22.59	53.96	38.275	STARD7	StAR related lipid transfer domain containing 7 [Source:HGNC Symbol;Acc:HGNC:18063]
ENSG00000084092	6.89	9.22	8.055	5.68	9.34	7.51	NOA1	nitric oxide associated 1 [Source:HGNC Symbol;Acc:HGNC:28473]
ENSG00000084093	1.81	2.51	2.16	0.6	6.72	3.66	REST	RE1 silencing transcription factor [Source:HGNC Symbol;Acc:HGNC:9966]
ENSG00000084112	25.25	34.7	29.975	6.35	32.99	19.67	SSH1	slingshot protein phosphatase 1 [Source:HGNC Symbol;Acc:HGNC:30579]
ENSG00000084207	1512.21	1255.73	1383.97	1924.15	1083.93	1504.04	GSTP1	glutathione S-transferase pi 1 [Source:HGNC Symbol;Acc:HGNC:4638]
ENSG00000084234	350.33	460.74	405.535	146.98	498.92	322.95	APLP2	amyloid beta precursor like protein 2 [Source:HGNC Symbol;Acc:HGNC:598]
ENSG00000084444	1.18	1.69	1.435	0.69	1.45	1.07	FAM234B	family with sequence similarity 234 member B [Source:HGNC Symbol;Acc:HGNC:29288]
ENSG00000084463	20.01	21.74	20.875	9.96	23.27	16.615	WBP11	WW domain binding protein 11 [Source:HGNC Symbol;Acc:HGNC:16461]
ENSG00000084623	216.18	221.38	218.78	205.07	186.13	195.6	EIF3I	eukaryotic translation initiation factor 3 subunit I [Source:HGNC Symbol;Acc:HGNC:3272]
ENSG00000084652	37.85	41.13	39.49	20.5	33.84	27.17	TXLNA	taxilin alpha [Source:HGNC Symbol;Acc:HGNC:30685]
ENSG00000084676	3.16	4.81	3.985	0.61	3.89	2.25	NCOA1	nuclear receptor coactivator 1 [Source:HGNC Symbol;Acc:HGNC:7668]
ENSG00000084693	13.31	15.18	14.245	14.3	13.59	13.945	AGBL5	ATP/GTP binding protein like 5 [Source:HGNC Symbol;Acc:HGNC:26147]
ENSG00000084731	8.17	10.1	9.135	6.03	9.82	7.925	KIF3C	kinesin family member 3C [Source:HGNC Symbol;Acc:HGNC:6321]
ENSG00000084733	61.35	79.77	70.56	46.92	91.41	69.165	RAB10	RAB10, member RAS oncogene family [Source:HGNC Symbol;Acc:HGNC:9759]
ENSG00000084754	88.53	107.37	97.95	86.18	108.14	97.16	HADHA	hydroxyacyl-CoA dehydrogenase/3-ketoacyl-CoA thiolase/enoyl-CoA hydratase (trifunctional protein), alpha subunit [Source:HGNC Symbol;Acc:HGNC:4801]
ENSG00000084764	3.29	3.35	3.32	2.85	3.14	2.995	MAPRE3	microtubule associated protein RP/EB family member 3 [Source:HGNC Symbol;Acc:HGNC:6892]
ENSG00000084774	23.55	26.7	25.125	22.66	21.22	21.94	CAD	carbamoyl-phosphate synthetase 2, aspartate transcarbamylase, and dihydroorotase [Source:HGNC Symbol;Acc:HGNC:1424]
ENSG00000085063	410.05	551.98	481.015	366.44	667.59	517.015	CD59	CD59 molecule (CD59 blood group) [Source:HGNC Symbol;Acc:HGNC:1689]
ENSG00000085117	10.72	10.39	10.555	11.57	11.99	11.78	CD82	CD82 molecule [Source:HGNC Symbol;Acc:HGNC:6210]
ENSG00000085185	4.64	3.9	4.27	0.77	1.79	1.28	BCORL1	BCL6 corepressor like 1 [Source:HGNC Symbol;Acc:HGNC:25657]
ENSG00000085224	4.65	6.91	5.78	0.73	10.05	5.39	ATRX	ATRX, chromatin remodeler [Source:HGNC Symbol;Acc:HGNC:886]
ENSG00000085231	11.43	16.89	14.16	12.5	20.56	16.53	AK6	adenylate kinase 6 [Source:HGNC Symbol;Acc:HGNC:49151]
ENSG00000085274	2.44	3.94	3.19	1.47	6.32	3.895	MYNN	myoneurin [Source:HGNC Symbol;Acc:HGNC:14955]
ENSG00000085276	6.66	10.93	8.795	3.22	18.41	10.815	MECOM	MDS1 and EVI1 complex locus [Source:HGNC Symbol;Acc:HGNC:3498]
ENSG00000085365	3.42	5.34	4.38	1.29	9.8	5.545	SCAMP1	secretory carrier membrane protein 1 [Source:HGNC Symbol;Acc:HGNC:10563]
ENSG00000085377	26.54	30.8	28.67	15.23	22.85	19.04	PREP	prolyl endopeptidase [Source:HGNC Symbol;Acc:HGNC:9358]
ENSG00000085382	1.72	2.39	2.055	0.31	2.77	1.54	HACE1	HECT domain and ankyrin repeat containing E3 ubiquitin protein ligase 1 [Source:HGNC Symbol;Acc:HGNC:21033]
ENSG00000085415	4.99	7.87	6.43	3.93	12.99	8.46	SEH1L	SEH1 like nucleoporin [Source:HGNC Symbol;Acc:HGNC:30379]
ENSG00000085433	1.92	3.2	2.56	0.76	5.8	3.28	WDR47	WD repeat domain 47 [Source:HGNC Symbol;Acc:HGNC:29141]
ENSG00000085449	21.46	28.96	25.21	7.9	47.75	27.825	WDFY1	WD repeat and FYVE domain containing 1 [Source:HGNC Symbol;Acc:HGNC:20451]
ENSG00000085491	5.88	8.67	7.275	2.23	17.58	9.905	SLC25A24	solute carrier family 25 member 24 [Source:HGNC Symbol;Acc:HGNC:20662]
ENSG00000085511	1.51	2.07	1.79	0.86	3.18	2.02	MAP3K4	mitogen-activated protein kinase kinase kinase 4 [Source:HGNC Symbol;Acc:HGNC:6856]
ENSG00000085563	3.67	5.15	4.41	2.98	8.69	5.835	ABCB1	ATP binding cassette subfamily B member 1 [Source:HGNC Symbol;Acc:HGNC:40]
ENSG00000085644	6.47	5.86	6.165	10.07	5.42	7.745	ZNF213	zinc finger protein 213 [Source:HGNC Symbol;Acc:HGNC:13005]
ENSG00000085662	115.59	112.38	113.985	137.51	108.86	123.185	AKR1B1	aldo-keto reductase family 1 member B [Source:HGNC Symbol;Acc:HGNC:381]
ENSG00000085719	5.33	8.95	7.14	2.13	14.69	8.41	CPNE3	copine 3 [Source:HGNC Symbol;Acc:HGNC:2316]
ENSG00000085721	7	9.8	8.4	2.08	19.53	10.805	RRN3	RRN3 homolog, RNA polymerase I transcription factor [Source:HGNC Symbol;Acc:HGNC:30346]
ENSG00000085733	96.3	122.33	109.315	65.12	146.75	105.935	CTTN	cortactin [Source:HGNC Symbol;Acc:HGNC:3338]
ENSG00000085760	2.27	3.9	3.085	1.16	6.03	3.595	MTIF2	mitochondrial translational initiation factor 2 [Source:HGNC Symbol;Acc:HGNC:7441]
ENSG00000085788	10.38	14.27	12.325	4.93	18.33	11.63	DDHD2	DDHD domain containing 2 [Source:HGNC Symbol;Acc:HGNC:29106]
ENSG00000085831	5.11	5.64	5.375	4.91	7.09	6	TTC39A	tetratricopeptide repeat domain 39A [Source:HGNC Symbol;Acc:HGNC:18657]
ENSG00000085832	4.7	7.44	6.07	1.52	9.19	5.355	EPS15	epidermal growth factor receptor pathway substrate 15 [Source:HGNC Symbol;Acc:HGNC:3419]
ENSG00000085840	48.21	2.73	25.47	1.03	1.78	1.405	ORC1	origin recognition complex subunit 1 [Source:HGNC Symbol;Acc:HGNC:8487]
ENSG00000085871	43.59	39.34	41.465	44.32	45.72	45.02	MGST2	microsomal glutathione S-transferase 2 [Source:HGNC Symbol;Acc:HGNC:7063]
ENSG00000085872	17.46	18.22	17.84	10.32	19.16	14.74	CHERP	calcium homeostasis endoplasmic reticulum protein [Source:HGNC Symbol;Acc:HGNC:16930]
ENSG00000085978	9.63	11.84	10.735	6.42	15.8	11.11	ATG16L1	autophagy related 16 like 1 [Source:HGNC Symbol;Acc:HGNC:21498]
ENSG00000085982	5.31	7.15	6.23	5.31	9.4	7.355	USP40	ubiquitin specific peptidase 40 [Source:HGNC Symbol;Acc:HGNC:20069]
ENSG00000085998	63.72	54.95	59.335	63.25	54.03	58.64	POMGNT1	protein O-linked mannose N-acetylglucosaminyltransferase 1 (beta 1,2-) [Source:HGNC Symbol;Acc:HGNC:19139]
ENSG00000085999	4.63	2.94	3.785	3.5	4.54	4.02	RAD54L	RAD54 like (S. cerevisiae) [Source:HGNC Symbol;Acc:HGNC:9826]
ENSG00000086015	18.81	19.62	19.215	14.2	16.63	15.415	MAST2	microtubule associated serine/threonine kinase 2 [Source:HGNC Symbol;Acc:HGNC:19035]
ENSG00000086061	157.24	251.74	204.49	104.13	417.77	260.95	DNAJA1	DnaJ heat shock protein family (Hsp40) member A1 [Source:HGNC Symbol;Acc:HGNC:5229]
ENSG00000086062	141.78	166.96	154.37	99.68	239.8	169.74	B4GALT1	beta-1,4-galactosyltransferase 1 [Source:HGNC Symbol;Acc:HGNC:924]
ENSG00000086065	39.15	52.77	45.96	28.39	80.04	54.215	CHMP5	charged multivesicular body protein 5 [Source:HGNC Symbol;Acc:HGNC:26942]
ENSG00000086102	4.82	6.43	5.625	3.09	10.24	6.665	NFX1	nuclear transcription factor, X-box binding 1 [Source:HGNC Symbol;Acc:HGNC:7803]
ENSG00000086189	20.87	21.26	21.065	10.93	26.57	18.75	DIMT1	DIM1 dimethyladenosine transferase 1 homolog [Source:HGNC Symbol;Acc:HGNC:30217]
ENSG00000086200	11.44	15.83	13.635	10.03	22.74	16.385	IPO11	importin 11 [Source:HGNC Symbol;Acc:HGNC:20628]
ENSG00000086232	27.87	32.09	29.98	14.91	33.61	24.26	EIF2AK1	eukaryotic translation initiation factor 2 alpha kinase 1 [Source:HGNC Symbol;Acc:HGNC:24921]
ENSG00000086475	30.4	29.68	30.04	18.73	27.14	22.935	SEPHS1	selenophosphate synthetase 1 [Source:HGNC Symbol;Acc:HGNC:19685]
ENSG00000086504	157.67	146.97	152.32	191.64	108.9	150.27	MRPL28	mitochondrial ribosomal protein L28 [Source:HGNC Symbol;Acc:HGNC:14484]
ENSG00000086544	23.27	23.37	23.32	16.5	12.34	14.42	ITPKC	inositol-trisphosphate 3-kinase C [Source:HGNC Symbol;Acc:HGNC:14897]
ENSG00000086548	4.21	6.41	5.31	5.31	2.23	3.77	CEACAM6	carcinoembryonic antigen related cell adhesion molecule 6 [Source:HGNC Symbol;Acc:HGNC:1818]
ENSG00000086589	34.5	38.59	36.545	16.05	37.14	26.595	RBM22	RNA binding motif protein 22 [Source:HGNC Symbol;Acc:HGNC:25503]
ENSG00000086598	86.18	112.4	99.29	41.18	160.16	100.67	TMED2	transmembrane p24 trafficking protein 2 [Source:HGNC Symbol;Acc:HGNC:16996]
ENSG00000086619	0.95	1.11	1.03	0.35	2.75	1.55	ERO1B	endoplasmic reticulum oxidoreductase 1 beta [Source:HGNC Symbol;Acc:HGNC:14355]
ENSG00000086666	27	39.81	33.405	11.21	55.4	33.305	ZFAND6	zinc finger AN1-type containing 6 [Source:HGNC Symbol;Acc:HGNC:30164]
ENSG00000086696	4.74	3.85	4.295	3.7	3.7	3.7	HSD17B2	hydroxysteroid 17-beta dehydrogenase 2 [Source:HGNC Symbol;Acc:HGNC:5211]
ENSG00000086712	1.14	1.58	1.36	0.76	3.66	2.21	TXLNG	taxilin gamma [Source:HGNC Symbol;Acc:HGNC:18578]
ENSG00000086758	50.79	60.38	55.585	21.78	57.25	39.515	HUWE1	HECT, UBA and WWE domain containing 1, E3 ubiquitin protein ligase [Source:HGNC Symbol;Acc:HGNC:30892]
ENSG00000086827	4.79	6.17	5.48	2.85	11.55	7.2	ZW10	zw10 kinetochore protein [Source:HGNC Symbol;Acc:HGNC:13194]
ENSG00000086848	8.18	11.01	9.595	10.09	10.68	10.385	ALG9	ALG9, alpha-1,2-mannosyltransferase [Source:HGNC Symbol;Acc:HGNC:15672]
ENSG00000086991	4.9	3.19	4.045	4.62	6.3	5.46	NOX4	NADPH oxidase 4 [Source:HGNC Symbol;Acc:HGNC:7891]
ENSG00000087008	21.18	17.76	19.47	11.21	14.3	12.755	ACOX3	acyl-CoA oxidase 3, pristanoyl [Source:HGNC Symbol;Acc:HGNC:121]
ENSG00000087053	9.04	12.76	10.9	5	23.91	14.455	MTMR2	myotubularin related protein 2 [Source:HGNC Symbol;Acc:HGNC:7450]
ENSG00000087074	83.06	91.34	87.2	86.23	101.46	93.845	PPP1R15A	protein phosphatase 1 regulatory subunit 15A [Source:HGNC Symbol;Acc:HGNC:14375]
ENSG00000087076	22.03	23.52	22.775	36.36	20.43	28.395	HSD17B14	hydroxysteroid 17-beta dehydrogenase 14 [Source:HGNC Symbol;Acc:HGNC:23238]
ENSG00000087077	45.21	40.48	42.845	56.9	40.57	48.735	TRIP6	thyroid hormone receptor interactor 6 [Source:HGNC Symbol;Acc:HGNC:12311]
ENSG00000087085	1.17	1.02	1.095	4.29	3.71	4	ACHE	acetylcholinesterase (Cartwright blood group) [Source:HGNC Symbol;Acc:HGNC:108]
ENSG00000087086	2632.13	2394.36	2513.24	3668.17	2310.04	2989.11	FTL	ferritin light chain [Source:HGNC Symbol;Acc:HGNC:3999]
ENSG00000087087	68.47	72.92	70.695	56.17	59.74	57.955	SRRT	serrate, RNA effector molecule [Source:HGNC Symbol;Acc:HGNC:24101]
ENSG00000087088	258.66	254.54	256.6	306.08	218.13	262.105	BAX	BCL2 associated X, apoptosis regulator [Source:HGNC Symbol;Acc:HGNC:959]
ENSG00000087095	7.23	8.76	7.995	4.38	12.9	8.64	NLK	nemo like kinase [Source:HGNC Symbol;Acc:HGNC:29858]
ENSG00000087111	57.87	67.85	62.86	29.99	50.77	40.38	PIGS	phosphatidylinositol glycan anchor biosynthesis class S [Source:HGNC Symbol;Acc:HGNC:14937]
ENSG00000087152	50.51	48.06	49.285	34.97	43.29	39.13	ATXN7L3	ataxin 7 like 3 [Source:HGNC Symbol;Acc:HGNC:25416]
ENSG00000087157	23.74	21.94	22.84	14.5	18.25	16.375	PGS1	phosphatidylglycerophosphate synthase 1 [Source:HGNC Symbol;Acc:HGNC:30029]
ENSG00000087191	135.32	142.25	138.785	134.49	139.13	136.81	PSMC5	proteasome 26S subunit, ATPase 5 [Source:HGNC Symbol;Acc:HGNC:9552]
ENSG00000087206	9.32	13.12	11.22	10.24	18.29	14.265	UIMC1	ubiquitin interaction motif containing 1 [Source:HGNC Symbol;Acc:HGNC:30298]
ENSG00000087237	1.62	2.44	2.03	2.5	1.71	2.105	CETP	cholesteryl ester transfer protein [Source:HGNC Symbol;Acc:HGNC:1869]
ENSG00000087245	415.77	454.53	435.15	285.97	366.42	326.195	MMP2	matrix metallopeptidase 2 [Source:HGNC Symbol;Acc:HGNC:7166]
ENSG00000087253	22.74	28.54	25.64	7.23	20.46	13.845	LPCAT2	lysophosphatidylcholine acyltransferase 2 [Source:HGNC Symbol;Acc:HGNC:26032]
ENSG00000087263	23.22	35.46	29.34	11.31	49.89	30.6	OGFOD1	2-oxoglutarate and iron dependent oxygenase domain containing 1 [Source:HGNC Symbol;Acc:HGNC:25585]
ENSG00000087266	73.8	82.71	78.255	19.36	23.97	21.665	SH3BP2	SH3 domain binding protein 2 [Source:HGNC Symbol;Acc:HGNC:10825]
ENSG00000087269	20.25	21.54	20.895	12.89	23.57	18.23	NOP14	NOP14 nucleolar protein [Source:HGNC Symbol;Acc:HGNC:16821]
ENSG00000087274	149.75	143.08	146.415	145.25	124.63	134.94	ADD1	adducin 1 [Source:HGNC Symbol;Acc:HGNC:243]
ENSG00000087302	64.85	83.99	74.42	70.16	140.67	105.415	C14orf166	chromosome 14 open reading frame 166 [Source:HGNC Symbol;Acc:HGNC:23169]
ENSG00000087303	5.71	6.01	5.86	3.88	7.79	5.835	NID2	nidogen 2 [Source:HGNC Symbol;Acc:HGNC:13389]
ENSG00000087338	3.51	2.76	3.135	0.8	9.02	4.91	GMCL1	germ cell-less, spermatogenesis associated 1 [Source:HGNC Symbol;Acc:HGNC:23843]
ENSG00000087365	129.58	137.62	133.6	107.19	123.7	115.445	SF3B2	splicing factor 3b subunit 2 [Source:HGNC Symbol;Acc:HGNC:10769]
ENSG00000087448	7.58	7.27	7.425	3.98	5.97	4.975	KLHL42	kelch like family member 42 [Source:HGNC Symbol;Acc:HGNC:29252]
ENSG00000087460	853.78	882.03	867.905	744.12	771.9	758.01	GNAS	GNAS complex locus [Source:HGNC Symbol;Acc:HGNC:4392]
ENSG00000087470	10.09	13.39	11.74	4.36	25.75	15.055	DNM1L	dynamin 1 like [Source:HGNC Symbol;Acc:HGNC:2973]
ENSG00000087502	9.43	13.34	11.385	7.39	21.72	14.555	ERGIC2	ERGIC and golgi 2 [Source:HGNC Symbol;Acc:HGNC:30208]
ENSG00000087586	16.87	16.52	16.695	9.42	19.58	14.5	AURKA	aurora kinase A [Source:HGNC Symbol;Acc:HGNC:11393]
ENSG00000087842	50.7	62.79	56.745	58.63	84.17	71.4	PIR	pirin [Source:HGNC Symbol;Acc:HGNC:30048]
ENSG00000087884	49.53	53.18	51.355	53.44	47.33	50.385	AAMDC	adipogenesis associated Mth938 domain containing [Source:HGNC Symbol;Acc:HGNC:30205]
ENSG00000087903	5.52	3.84	4.68	6.38	8.17	7.275	RFX2	regulatory factor X2 [Source:HGNC Symbol;Acc:HGNC:9983]
ENSG00000087995	11.47	10.79	11.13	11.02	12.61	11.815	METTL2A	methyltransferase like 2A [Source:HGNC Symbol;Acc:HGNC:25755]
ENSG00000088035	1.39	3.35	2.37	1.13	4.72	2.925	ALG6	ALG6, alpha-1,3-glucosyltransferase [Source:HGNC Symbol;Acc:HGNC:23157]
ENSG00000088038	45.34	43.63	44.485	43.35	42.11	42.73	CNOT3	CCR4-NOT transcription complex subunit 3 [Source:HGNC Symbol;Acc:HGNC:7879]
ENSG00000088179	0.47	1.69	1.08	0.7	3	1.85	PTPN4	protein tyrosine phosphatase, non-receptor type 4 [Source:HGNC Symbol;Acc:HGNC:9656]
ENSG00000088205	5.49	7.73	6.61	3.1	19.07	11.085	DDX18	DEAD-box helicase 18 [Source:HGNC Symbol;Acc:HGNC:2741]
ENSG00000088247	187.84	175.04	181.44	82.13	157.23	119.68	KHSRP	KH-type splicing regulatory protein [Source:HGNC Symbol;Acc:HGNC:6316]
ENSG00000088256	75.79	71.9	73.845	52.38	50.32	51.35	GNA11	G protein subunit alpha 11 [Source:HGNC Symbol;Acc:HGNC:4379]
ENSG00000088280	7.79	8.78	8.285	5.14	5.02	5.08	ASAP3	ArfGAP with SH3 domain, ankyrin repeat and PH domain 3 [Source:HGNC Symbol;Acc:HGNC:14987]
ENSG00000088298	45.21	49.18	47.195	34.73	31.1	32.915	EDEM2	ER degradation enhancing alpha-mannosidase like protein 2 [Source:HGNC Symbol;Acc:HGNC:15877]
ENSG00000088325	27.73	28.01	27.87	13.24	33.18	23.21	TPX2	TPX2, microtubule nucleation factor [Source:HGNC Symbol;Acc:HGNC:1249]
ENSG00000088356	15.33	16.95	16.14	17.61	15.07	16.34	PDRG1	p53 and DNA damage regulated 1 [Source:HGNC Symbol;Acc:HGNC:16119]
ENSG00000088367	2.16	3.9	3.03	0.75	2.94	1.845	EPB41L1	erythrocyte membrane protein band 4.1 like 1 [Source:HGNC Symbol;Acc:HGNC:3378]
ENSG00000088387	43.16	54.15	48.655	46.7	102.34	74.52	DOCK9	dedicator of cytokinesis 9 [Source:HGNC Symbol;Acc:HGNC:14132]
ENSG00000088448	13	13.51	13.255	5.65	17.34	11.495	ANKRD10	ankyrin repeat domain 10 [Source:HGNC Symbol;Acc:HGNC:20265]
ENSG00000088451	1.68	1.68	1.68	1.67	6.07	3.87	TGDS	TDP-glucose 4,6-dehydratase [Source:HGNC Symbol;Acc:HGNC:20324]
ENSG00000088543	1	1.51	1.255	1.06	1.3	1.18	C3orf18	chromosome 3 open reading frame 18 [Source:HGNC Symbol;Acc:HGNC:24837]
ENSG00000088682	35.9	36.79	36.345	31.79	31.99	31.89	COQ9	coenzyme Q9 [Source:HGNC Symbol;Acc:HGNC:25302]
ENSG00000088727	11.72	9.48	10.6	11.7	13.39	12.545	KIF9	kinesin family member 9 [Source:HGNC Symbol;Acc:HGNC:16666]
ENSG00000088756	0.81	1.38	1.095	0.74	6.37	3.555	ARHGAP28	Rho GTPase activating protein 28 [Source:HGNC Symbol;Acc:HGNC:25509]
ENSG00000088766	17.27	18.78	18.025	18.58	24.65	21.615	CRLS1	cardiolipin synthase 1 [Source:HGNC Symbol;Acc:HGNC:16148]
ENSG00000088808	5.05	6.49	5.77	4.01	6.22	5.115	PPP1R13B	protein phosphatase 1 regulatory subunit 13B [Source:HGNC Symbol;Acc:HGNC:14950]
ENSG00000088812	11.25	14.54	12.895	4.96	16.64	10.8	ATRN	attractin [Source:HGNC Symbol;Acc:HGNC:885]
ENSG00000088826	10.31	7.67	8.99	22.76	17.64	20.2	SMOX	spermine oxidase [Source:HGNC Symbol;Acc:HGNC:15862]
ENSG00000088832	1015.39	1120.82	1068.11	565.06	1140.91	852.985	FKBP1A	FK506 binding protein 1A [Source:HGNC Symbol;Acc:HGNC:3711]
ENSG00000088833	76.9	79.28	78.09	82.52	69.59	76.055	NSFL1C	NSFL1 cofactor [Source:HGNC Symbol;Acc:HGNC:15912]
ENSG00000088836	1.24	1.54	1.39	1.42	1.81	1.615	SLC4A11	solute carrier family 4 member 11 [Source:HGNC Symbol;Acc:HGNC:16438]
ENSG00000088854	4	4.81	4.405	1.1	6.21	3.655	C20orf194	chromosome 20 open reading frame 194 [Source:HGNC Symbol;Acc:HGNC:17721]
ENSG00000088876	2.07	3.16	2.615	0.95	2.71	1.83	ZNF343	zinc finger protein 343 [Source:HGNC Symbol;Acc:HGNC:16017]
ENSG00000088881	2.64	3.16	2.9	2.78	2.02	2.4	EBF4	early B-cell factor 4 [Source:HGNC Symbol;Acc:HGNC:29278]
ENSG00000088882	15.57	16.52	16.045	14.79	13.67	14.23	CPXM1	carboxypeptidase X, M14 family member 1 [Source:HGNC Symbol;Acc:HGNC:15771]
ENSG00000088888	14.14	14.6	14.37	7.76	15.38	11.57	MAVS	mitochondrial antiviral signaling protein [Source:HGNC Symbol;Acc:HGNC:29233]
ENSG00000088899	3.15	3.05	3.1	2.9	2.88	2.89	LZTS3	leucine zipper tumor suppressor family member 3 [Source:HGNC Symbol;Acc:HGNC:30139]
ENSG00000088930	18.97	27.73	23.35	11.87	42.06	26.965	XRN2	5'-3' exoribonuclease 2 [Source:HGNC Symbol;Acc:HGNC:12836]
ENSG00000088970	1.36	1.06	1.21	1.19	2.73	1.96	KIZ	kizuna centrosomal protein [Source:HGNC Symbol;Acc:HGNC:15865]
ENSG00000088986	611.93	611.59	611.76	586.79	583.01	584.9	DYNLL1	dynein light chain LC8-type 1 [Source:HGNC Symbol;Acc:HGNC:15476]
ENSG00000089006	25.57	31.13	28.35	19.08	48.01	33.545	SNX5	sorting nexin 5 [Source:HGNC Symbol;Acc:HGNC:14969]
ENSG00000089009	821.34	1030.96	926.15	1086	1302.73	1194.37	RPL6	ribosomal protein L6 [Source:HGNC Symbol;Acc:HGNC:10362]
ENSG00000089022	6.72	12.19	9.455	12.21	12.49	12.35	MAPKAPK5	mitogen-activated protein kinase-activated protein kinase 5 [Source:HGNC Symbol;Acc:HGNC:6889]
ENSG00000089041	12.73	18.29	15.51	0.82	4.67	2.745	P2RX7	purinergic receptor P2X 7 [Source:HGNC Symbol;Acc:HGNC:8537]
ENSG00000089048	1.5	2.81	2.155	0.52	4.93	2.725	ESF1	ESF1 nucleolar pre-rRNA processing protein homolog [Source:HGNC Symbol;Acc:HGNC:15898]
ENSG00000089050	3.87	5.19	4.53	2.26	9.48	5.87	RBBP9	RB binding protein 9, serine hydrolase [Source:HGNC Symbol;Acc:HGNC:9892]
ENSG00000089053	67.05	71.07	69.06	63.37	78.52	70.945	ANAPC5	anaphase promoting complex subunit 5 [Source:HGNC Symbol;Acc:HGNC:15713]
ENSG00000089057	4.77	5.99	5.38	1.56	7.27	4.415	SLC23A2	solute carrier family 23 member 2 [Source:HGNC Symbol;Acc:HGNC:10973]
ENSG00000089060	16.54	13.92	15.23	16.5	15.45	15.975	SLC8B1	solute carrier family 8 member B1 [Source:HGNC Symbol;Acc:HGNC:26175]
ENSG00000089063	59.99	68.74	64.365	44.75	85.69	65.22	TMEM230	transmembrane protein 230 [Source:HGNC Symbol;Acc:HGNC:15876]
ENSG00000089094	7.38	8.16	7.77	3.67	8.36	6.015	KDM2B	lysine demethylase 2B [Source:HGNC Symbol;Acc:HGNC:13610]
ENSG00000089123	1.69	2.69	2.19	0.59	2.97	1.78	TASP1	taspase 1 [Source:HGNC Symbol;Acc:HGNC:15859]
ENSG00000089127	236.4	229.72	233.06	182.8	210.65	196.725	OAS1	2'-5'-oligoadenylate synthetase 1 [Source:HGNC Symbol;Acc:HGNC:8086]
ENSG00000089154	30.48	22.98	26.73	15.19	26.64	20.915	GCN1	GCN1, eIF2 alpha kinase activator homolog [Source:HGNC Symbol;Acc:HGNC:4199]
ENSG00000089157	3732.11	3259.77	3495.94	4285.96	2968.88	3627.42	RPLP0	ribosomal protein lateral stalk subunit P0 [Source:HGNC Symbol;Acc:HGNC:10371]
ENSG00000089159	128.44	125.26	126.85	51.84	94.63	73.235	PXN	paxillin [Source:HGNC Symbol;Acc:HGNC:9718]
ENSG00000089177	0.89	1.41	1.15	0.81	2.4	1.605	KIF16B	kinesin family member 16B [Source:HGNC Symbol;Acc:HGNC:15869]
ENSG00000089195	3.48	4.11	3.795	2.12	6.9	4.51	TRMT6	tRNA methyltransferase 6 [Source:HGNC Symbol;Acc:HGNC:20900]
ENSG00000089220	133.05	121.57	127.31	85.36	122.15	103.755	PEBP1	phosphatidylethanolamine binding protein 1 [Source:HGNC Symbol;Acc:HGNC:8630]
ENSG00000089234	5.15	8.24	6.695	4.62	11.46	8.04	BRAP	BRCA1 associated protein [Source:HGNC Symbol;Acc:HGNC:1099]
ENSG00000089248	97.89	102.67	100.28	83.09	93.59	88.34	ERP29	endoplasmic reticulum protein 29 [Source:HGNC Symbol;Acc:HGNC:13799]
ENSG00000089280	346.34	384.41	365.375	252.09	352.95	302.52	FUS	FUS RNA binding protein [Source:HGNC Symbol;Acc:HGNC:4010]
ENSG00000089289	31.84	36.5	34.17	31.52	44.18	37.85	IGBP1	immunoglobulin binding protein 1 [Source:HGNC Symbol;Acc:HGNC:5461]
ENSG00000089327	215.25	198.89	207.07	266	159.78	212.89	FXYD5	FXYD domain containing ion transport regulator 5 [Source:HGNC Symbol;Acc:HGNC:4029]
ENSG00000089335	1.7	2.11	1.905	0.75	5.3	3.025	ZNF302	zinc finger protein 302 [Source:HGNC Symbol;Acc:HGNC:13848]
ENSG00000089351	119.07	113.94	116.505	91.29	59.35	75.32	GRAMD1A	GRAM domain containing 1A [Source:HGNC Symbol;Acc:HGNC:29305]
ENSG00000089486	40.41	34.67	37.54	33.08	26.79	29.935	CDIP1	cell death inducing p53 target 1 [Source:HGNC Symbol;Acc:HGNC:13234]
ENSG00000089597	267.57	288.97	278.27	184.28	241.89	213.085	GANAB	glucosidase II alpha subunit [Source:HGNC Symbol;Acc:HGNC:4138]
ENSG00000089639	10.64	11.48	11.06	9.33	8.34	8.835	GMIP	GEM interacting protein [Source:HGNC Symbol;Acc:HGNC:24852]
ENSG00000089682	0.42	2	1.21	0.23	2.65	1.44	RBM41	RNA binding motif protein 41 [Source:HGNC Symbol;Acc:HGNC:25617]
ENSG00000089685	32.02	31.65	31.835	25.83	28.84	27.335	BIRC5	baculoviral IAP repeat containing 5 [Source:HGNC Symbol;Acc:HGNC:593]
ENSG00000089693	188.98	175.93	182.455	179.37	160.74	170.055	MLF2	myeloid leukemia factor 2 [Source:HGNC Symbol;Acc:HGNC:7126]
ENSG00000089737	71.99	75.46	73.725	54.54	79.71	67.125	DDX24	DEAD-box helicase 24 [Source:HGNC Symbol;Acc:HGNC:13266]
ENSG00000089818	13.74	20.8	17.27	6.11	22.86	14.485	NECAP1	NECAP endocytosis associated 1 [Source:HGNC Symbol;Acc:HGNC:24539]
ENSG00000089820	18.34	15.31	16.825	17.1	11.51	14.305	ARHGAP4	Rho GTPase activating protein 4 [Source:HGNC Symbol;Acc:HGNC:674]
ENSG00000089876	5.89	8.13	7.01	4.91	13.05	8.98	DHX32	DEAH-box helicase 32 (putative) [Source:HGNC Symbol;Acc:HGNC:16717]
ENSG00000089902	5.6	6.88	6.24	1.77	9.11	5.44	RCOR1	REST corepressor 1 [Source:HGNC Symbol;Acc:HGNC:17441]
ENSG00000089916	5.85	8.99	7.42	2.77	10.45	6.61	GPATCH2L	G-patch domain containing 2 like [Source:HGNC Symbol;Acc:HGNC:20210]
ENSG00000090006	30.96	29.69	30.325	42.86	31.14	37	LTBP4	latent transforming growth factor beta binding protein 4 [Source:HGNC Symbol;Acc:HGNC:6717]
ENSG00000090013	54.68	56.72	55.7	72.17	41.49	56.83	BLVRB	biliverdin reductase B [Source:HGNC Symbol;Acc:HGNC:1063]
ENSG00000090020	31.1	31.37	31.235	33.19	38.33	35.76	SLC9A1	solute carrier family 9 member A1 [Source:HGNC Symbol;Acc:HGNC:11071]
ENSG00000090054	25.23	29.67	27.45	6.09	46.27	26.18	SPTLC1	serine palmitoyltransferase long chain base subunit 1 [Source:HGNC Symbol;Acc:HGNC:11277]
ENSG00000090060	21.34	24.23	22.785	11.22	40.36	25.79	PAPOLA	poly(A) polymerase alpha [Source:HGNC Symbol;Acc:HGNC:14981]
ENSG00000090061	32.51	33.66	33.085	18.97	38.23	28.6	CCNK	cyclin K [Source:HGNC Symbol;Acc:HGNC:1596]
ENSG00000090097	31.28	28.6	29.94	36.87	24.27	30.57	PCBP4	poly(rC) binding protein 4 [Source:HGNC Symbol;Acc:HGNC:8652]
ENSG00000090238	26.8	26.77	26.785	32.17	21.29	26.73	YPEL3	yippee like 3 [Source:HGNC Symbol;Acc:HGNC:18327]
ENSG00000090263	20.81	23.75	22.28	24.74	30.16	27.45	MRPS33	mitochondrial ribosomal protein S33 [Source:HGNC Symbol;Acc:HGNC:16634]
ENSG00000090266	432.68	388.34	410.51	475.67	320.2	397.935	NDUFB2	NADH:ubiquinone oxidoreductase subunit B2 [Source:HGNC Symbol;Acc:HGNC:7697]
ENSG00000090273	121.32	124.22	122.77	132.09	107.49	119.79	NUDC	nuclear distribution C, dynein complex regulator [Source:HGNC Symbol;Acc:HGNC:8045]
ENSG00000090316	57.44	57.04	57.24	39.75	60.52	50.135	MAEA	macrophage erythroblast attacher [Source:HGNC Symbol;Acc:HGNC:13731]
ENSG00000090339	2189.22	2389.92	2289.57	1734.85	2303.65	2019.25	ICAM1	intercellular adhesion molecule 1 [Source:HGNC Symbol;Acc:HGNC:5344]
ENSG00000090372	78.95	78.3	78.625	87.4	82.98	85.19	STRN4	striatin 4 [Source:HGNC Symbol;Acc:HGNC:15721]
ENSG00000090376	1.14	2.02	1.58	0.28	2.31	1.295	IRAK3	interleukin 1 receptor associated kinase 3 [Source:HGNC Symbol;Acc:HGNC:17020]
ENSG00000090432	23.34	25.5	24.42	20.34	17.41	18.875	MUL1	mitochondrial E3 ubiquitin protein ligase 1 [Source:HGNC Symbol;Acc:HGNC:25762]
ENSG00000090470	9.46	7.8	8.63	3.52	7.6	5.56	PDCD7	programmed cell death 7 [Source:HGNC Symbol;Acc:HGNC:8767]
ENSG00000090487	60.32	67.92	64.12	49.94	68.53	59.235	SPG21	SPG21, maspardin [Source:HGNC Symbol;Acc:HGNC:20373]
ENSG00000090520	51.6	63.98	57.79	32.63	114.19	73.41	DNAJB11	DnaJ heat shock protein family (Hsp40) member B11 [Source:HGNC Symbol;Acc:HGNC:14889]
ENSG00000090530	3.82	3.73	3.775	2.58	5.66	4.12	P3H2	prolyl 3-hydroxylase 2 [Source:HGNC Symbol;Acc:HGNC:19317]
ENSG00000090554	14.32	13.05	13.685	15.68	11.13	13.405	FLT3LG	fms related tyrosine kinase 3 ligand [Source:HGNC Symbol;Acc:HGNC:3766]
ENSG00000090565	35.55	35.56	35.555	25.52	29.7	27.61	RAB11FIP3	RAB11 family interacting protein 3 [Source:HGNC Symbol;Acc:HGNC:17224]
ENSG00000090581	36.35	39.72	38.035	48.89	39.67	44.28	GNPTG	N-acetylglucosamine-1-phosphate transferase gamma subunit [Source:HGNC Symbol;Acc:HGNC:23026]
ENSG00000090612	4.7	5.58	5.14	1.66	9.81	5.735	ZNF268	zinc finger protein 268 [Source:HGNC Symbol;Acc:HGNC:13061]
ENSG00000090615	16.66	19.78	18.22	6.95	25.99	16.47	GOLGA3	golgin A3 [Source:HGNC Symbol;Acc:HGNC:4426]
ENSG00000090621	79.44	82.18	80.81	65.51	100.23	82.87	PABPC4	poly(A) binding protein cytoplasmic 4 [Source:HGNC Symbol;Acc:HGNC:8557]
ENSG00000090661	2.99	2.72	2.855	3.58	3.12	3.35	CERS4	ceramide synthase 4 [Source:HGNC Symbol;Acc:HGNC:23747]
ENSG00000090674	20.82	21	20.91	23.94	17.5	20.72	MCOLN1	mucolipin 1 [Source:HGNC Symbol;Acc:HGNC:13356]
ENSG00000090686	11.27	18.86	15.065	4.52	27.67	16.095	USP48	ubiquitin specific peptidase 48 [Source:HGNC Symbol;Acc:HGNC:18533]
ENSG00000090776	18.38	19.12	18.75	51.8	61.33	56.565	EFNB1	ephrin B1 [Source:HGNC Symbol;Acc:HGNC:3226]
ENSG00000090857	4.47	5.97	5.22	1.78	7.79	4.785	PDPR	pyruvate dehydrogenase phosphatase regulatory subunit [Source:HGNC Symbol;Acc:HGNC:30264]
ENSG00000090861	50.07	54.64	52.355	49.5	60.7	55.1	AARS	alanyl-tRNA synthetase [Source:HGNC Symbol;Acc:HGNC:20]
ENSG00000090863	56.71	70.98	63.845	25.25	59.49	42.37	GLG1	golgi glycoprotein 1 [Source:HGNC Symbol;Acc:HGNC:4316]
ENSG00000090889	6.79	8.48	7.635	2.85	9.43	6.14	KIF4A	kinesin family member 4A [Source:HGNC Symbol;Acc:HGNC:13339]
ENSG00000090905	6.18	7.59	6.885	0.7	10.12	5.41	TNRC6A	trinucleotide repeat containing 6A [Source:HGNC Symbol;Acc:HGNC:11969]
ENSG00000090924	29	38.87	33.935	10.32	16.22	13.27	PLEKHG2	pleckstrin homology and RhoGEF domain containing G2 [Source:HGNC Symbol;Acc:HGNC:29515]
ENSG00000090971	21.89	20.77	21.33	27.23	17.5	22.365	NAT14	N-acetyltransferase 14 (putative) [Source:HGNC Symbol;Acc:HGNC:28918]
ENSG00000090975	7.29	7.03	7.16	2.75	3.5	3.125	PITPNM2	phosphatidylinositol transfer protein membrane associated 2 [Source:HGNC Symbol;Acc:HGNC:21044]
ENSG00000090989	16.49	22.56	19.525	15.24	36.26	25.75	EXOC1	exocyst complex component 1 [Source:HGNC Symbol;Acc:HGNC:30380]
ENSG00000091009	2.02	2.91	2.465	0.77	4.55	2.66	RBM27	RNA binding motif protein 27 [Source:HGNC Symbol;Acc:HGNC:29243]
ENSG00000091039	2.41	3.33	2.87	0.48	6.44	3.46	OSBPL8	oxysterol binding protein like 8 [Source:HGNC Symbol;Acc:HGNC:16396]
ENSG00000091073	14.94	15.56	15.25	15.28	9.54	12.41	DTX2	deltex E3 ubiquitin ligase 2 [Source:HGNC Symbol;Acc:HGNC:15973]
ENSG00000091127	4.37	5.25	4.81	1.83	8.57	5.2	PUS7	pseudouridylate synthase 7 (putative) [Source:HGNC Symbol;Acc:HGNC:26033]
ENSG00000091129	11.62	15.9	13.76	8.24	33.24	20.74	NRCAM	neuronal cell adhesion molecule [Source:HGNC Symbol;Acc:HGNC:7994]
ENSG00000091136	92.32	107.67	99.995	54.51	152.12	103.315	LAMB1	laminin subunit beta 1 [Source:HGNC Symbol;Acc:HGNC:6486]
ENSG00000091140	22.4	42.88	32.64	8.41	83.56	45.985	DLD	dihydrolipoamide dehydrogenase [Source:HGNC Symbol;Acc:HGNC:2898]
ENSG00000091157	2.05	2.44	2.245	0.88	3.29	2.085	WDR7	WD repeat domain 7 [Source:HGNC Symbol;Acc:HGNC:13490]
ENSG00000091164	31.64	37.15	34.395	33.84	46.61	40.225	TXNL1	thioredoxin like 1 [Source:HGNC Symbol;Acc:HGNC:12436]
ENSG00000091317	14.61	20.62	17.615	6.72	33.48	20.1	CMTM6	CKLF like MARVEL transmembrane domain containing 6 [Source:HGNC Symbol;Acc:HGNC:19177]
ENSG00000091409	7.44	11.84	9.64	1.55	17.59	9.57	ITGA6	integrin subunit alpha 6 [Source:HGNC Symbol;Acc:HGNC:6142]
ENSG00000091428	2.54	3.72	3.13	1	3.85	2.425	RAPGEF4	Rap guanine nucleotide exchange factor 4 [Source:HGNC Symbol;Acc:HGNC:16626]
ENSG00000091436	4.23	6.17	5.2	1.35	9.92	5.635	MAP3K20	mitogen-activated protein kinase kinase kinase 20 [Source:HGNC Symbol;Acc:HGNC:17797]
ENSG00000091483	33.85	38.96	36.405	30.28	53.32	41.8	FH	fumarate hydratase [Source:HGNC Symbol;Acc:HGNC:3700]
ENSG00000091490	41.72	56.85	49.285	21.12	57.25	39.185	SEL1L3	SEL1L family member 3 [Source:HGNC Symbol;Acc:HGNC:29108]
ENSG00000091527	77.39	101.68	89.535	55.87	164.59	110.23	CDV3	CDV3 homolog [Source:HGNC Symbol;Acc:HGNC:26928]
ENSG00000091542	39.68	42.68	41.18	27.41	34.85	31.13	ALKBH5	alkB homolog 5, RNA demethylase [Source:HGNC Symbol;Acc:HGNC:25996]
ENSG00000091592	9.56	10.56	10.06	7.5	10.7	9.1	NLRP1	NLR family pyrin domain containing 1 [Source:HGNC Symbol;Acc:HGNC:14374]
ENSG00000091640	91.83	75.96	83.895	92.74	96.53	94.635	SPAG7	sperm associated antigen 7 [Source:HGNC Symbol;Acc:HGNC:11216]
ENSG00000091651	7.36	7.9	7.63	5.63	10.74	8.185	ORC6	origin recognition complex subunit 6 [Source:HGNC Symbol;Acc:HGNC:17151]
ENSG00000091732	18.72	20.71	19.715	15.74	16.92	16.33	ZC3HC1	zinc finger C3HC-type containing 1 [Source:HGNC Symbol;Acc:HGNC:29913]
ENSG00000091879	13.48	19.34	16.41	27.44	103.95	65.695	ANGPT2	angiopoietin 2 [Source:HGNC Symbol;Acc:HGNC:485]
ENSG00000091947	32.44	30.77	31.605	31.4	26.05	28.725	TMEM101	transmembrane protein 101 [Source:HGNC Symbol;Acc:HGNC:28653]
ENSG00000091972	2.2	3.14	2.67	4.21	15.67	9.94	CD200	CD200 molecule [Source:HGNC Symbol;Acc:HGNC:7203]
ENSG00000091986	15.52	20.78	18.15	23.37	30.45	26.91	CCDC80	coiled-coil domain containing 80 [Source:HGNC Symbol;Acc:HGNC:30649]
ENSG00000092010	364.08	367.35	365.715	383.17	318.16	350.665	PSME1	proteasome activator subunit 1 [Source:HGNC Symbol;Acc:HGNC:9568]
ENSG00000092020	6.11	10.31	8.21	5.44	19.79	12.615	PPP2R3C	protein phosphatase 2 regulatory subunit B''gamma [Source:HGNC Symbol;Acc:HGNC:17485]
ENSG00000092036	26.88	20.56	23.72	25.67	26.08	25.875	HAUS4	HAUS augmin like complex subunit 4 [Source:HGNC Symbol;Acc:HGNC:20163]
ENSG00000092094	20.72	22.71	21.715	16.98	20.63	18.805	OSGEP	O-sialoglycoprotein endopeptidase [Source:HGNC Symbol;Acc:HGNC:18028]
ENSG00000092096	2.05	2.64	2.345	2.82	2.25	2.535	SLC22A17	solute carrier family 22 member 17 [Source:HGNC Symbol;Acc:HGNC:23095]
ENSG00000092098	47.12	50.02	48.57	46.43	36.62	41.525	RNF31	ring finger protein 31 [Source:HGNC Symbol;Acc:HGNC:16031]
ENSG00000092108	5.15	8.34	6.745	7.2	18.2	12.7	SCFD1	sec1 family domain containing 1 [Source:HGNC Symbol;Acc:HGNC:20726]
ENSG00000092140	1.23	1.89	1.56	0.47	3.64	2.055	G2E3	G2/M-phase specific E3 ubiquitin protein ligase [Source:HGNC Symbol;Acc:HGNC:20338]
ENSG00000092148	14.75	25.42	20.085	10.14	38.11	24.125	HECTD1	HECT domain E3 ubiquitin protein ligase 1 [Source:HGNC Symbol;Acc:HGNC:20157]
ENSG00000092199	618.65	648.97	633.81	495.98	856.2	676.09	HNRNPC	heterogeneous nuclear ribonucleoprotein C (C1/C2) [Source:HGNC Symbol;Acc:HGNC:5035]
ENSG00000092201	15	21.4	18.2	11.54	37.56	24.55	SUPT16H	SPT16 homolog, facilitates chromatin remodeling subunit [Source:HGNC Symbol;Acc:HGNC:11465]
ENSG00000092203	37.1	37.57	37.335	26.36	35.31	30.835	TOX4	TOX high mobility group box family member 4 [Source:HGNC Symbol;Acc:HGNC:20161]
ENSG00000092208	5.61	9.6	7.605	3.11	15.1	9.105	GEMIN2	gem nuclear organelle associated protein 2 [Source:HGNC Symbol;Acc:HGNC:10884]
ENSG00000092330	35.13	37.12	36.125	39.78	35.65	37.715	TINF2	TERF1 interacting nuclear factor 2 [Source:HGNC Symbol;Acc:HGNC:11824]
ENSG00000092439	1.36	2.35	1.855	0.22	5.41	2.815	TRPM7	transient receptor potential cation channel subfamily M member 7 [Source:HGNC Symbol;Acc:HGNC:17994]
ENSG00000092445	5.29	4.17	4.73	6.01	3.08	4.545	TYRO3	TYRO3 protein tyrosine kinase [Source:HGNC Symbol;Acc:HGNC:12446]
ENSG00000092470	2.67	2.56	2.615	1.6	3.98	2.79	WDR76	WD repeat domain 76 [Source:HGNC Symbol;Acc:HGNC:25773]
ENSG00000092531	46.81	54.92	50.865	17.33	102.89	60.11	SNAP23	synaptosome associated protein 23 [Source:HGNC Symbol;Acc:HGNC:11131]
ENSG00000092621	25.1	21.67	23.385	27.28	20.15	23.715	PHGDH	phosphoglycerate dehydrogenase [Source:HGNC Symbol;Acc:HGNC:8923]
ENSG00000092820	90.98	98.23	94.605	32.06	71.76	51.91	EZR	ezrin [Source:HGNC Symbol;Acc:HGNC:12691]
ENSG00000092841	5821.1	5087.9	5454.5	6813.68	4543.01	5678.35	MYL6	myosin light chain 6 [Source:HGNC Symbol;Acc:HGNC:7587]
ENSG00000092847	3.93	5.1	4.515	1.01	5.36	3.185	AGO1	argonaute 1, RISC catalytic component [Source:HGNC Symbol;Acc:HGNC:3262]
ENSG00000092853	1.65	2.37	2.01	0.77	4.79	2.78	CLSPN	claspin [Source:HGNC Symbol;Acc:HGNC:19715]
ENSG00000092871	2.04	2.06	2.05	1.31	4.09	2.7	RFFL	ring finger and FYVE like domain containing E3 ubiquitin protein ligase [Source:HGNC Symbol;Acc:HGNC:24821]
ENSG00000092929	2.97	4.05	3.51	3.27	3.02	3.145	UNC13D	unc-13 homolog D [Source:HGNC Symbol;Acc:HGNC:23147]
ENSG00000092931	11.6	16.22	13.91	7.76	15.87	11.815	MFSD11	major facilitator superfamily domain containing 11 [Source:HGNC Symbol;Acc:HGNC:25458]
ENSG00000092964	12.12	16.45	14.285	9.49	20.83	15.16	DPYSL2	dihydropyrimidinase like 2 [Source:HGNC Symbol;Acc:HGNC:3014]
ENSG00000092969	10.16	11.31	10.735	17.66	65	41.33	TGFB2	transforming growth factor beta 2 [Source:HGNC Symbol;Acc:HGNC:11768]
ENSG00000093000	14.5	22.19	18.345	3.51	30.07	16.79	NUP50	nucleoporin 50 [Source:HGNC Symbol;Acc:HGNC:8065]
ENSG00000093009	17	14.55	15.775	13.3	15.42	14.36	CDC45	cell division cycle 45 [Source:HGNC Symbol;Acc:HGNC:1739]
ENSG00000093010	353.33	341.86	347.595	411.87	283.89	347.88	COMT	catechol-O-methyltransferase [Source:HGNC Symbol;Acc:HGNC:2228]
ENSG00000093072	14.86	15.46	15.16	9.76	12.78	11.27	ADA2	adenosine deaminase 2 [Source:HGNC Symbol;Acc:HGNC:1839]
ENSG00000093100	6.86	6.26	6.56	11.23	7.81	9.52	AC016026.1
ENSG00000093144	6.1	8.03	7.065	4.15	14.98	9.565	ECHDC1	ethylmalonyl-CoA decarboxylase 1 [Source:HGNC Symbol;Acc:HGNC:21489]
ENSG00000093167	35.52	38.04	36.78	25.9	73.19	49.545	LRRFIP2	LRR binding FLII interacting protein 2 [Source:HGNC Symbol;Acc:HGNC:6703]
ENSG00000093183	30.76	35.39	33.075	23.69	47.94	35.815	SEC22C	SEC22 homolog C, vesicle trafficking protein [Source:HGNC Symbol;Acc:HGNC:16828]
ENSG00000094631	28.05	22.23	25.14	16.26	24.38	20.32	HDAC6	histone deacetylase 6 [Source:HGNC Symbol;Acc:HGNC:14064]
ENSG00000094804	2.02	2.42	2.22	1.51	5.1	3.305	CDC6	cell division cycle 6 [Source:HGNC Symbol;Acc:HGNC:1744]
ENSG00000094841	3.34	3.6	3.47	1.86	6.14	4	UPRT	uracil phosphoribosyltransferase homolog [Source:HGNC Symbol;Acc:HGNC:28334]
ENSG00000094880	8.65	15.46	12.055	4.73	19.73	12.23	CDC23	cell division cycle 23 [Source:HGNC Symbol;Acc:HGNC:1724]
ENSG00000094914	39.05	33.73	36.39	42.25	30.51	36.38	AAAS	aladin WD repeat nucleoporin [Source:HGNC Symbol;Acc:HGNC:13666]
ENSG00000094916	5.56	7.57	6.565	3.48	11.51	7.495	CBX5	chromobox 5 [Source:HGNC Symbol;Acc:HGNC:1555]
ENSG00000094975	3.28	5.49	4.385	1.16	11.78	6.47	SUCO	SUN domain containing ossification factor [Source:HGNC Symbol;Acc:HGNC:1240]
ENSG00000095002	3.09	4.56	3.825	1.19	10.44	5.815	MSH2	mutS homolog 2 [Source:HGNC Symbol;Acc:HGNC:7325]
ENSG00000095015	1.13	1.53	1.33	0.88	6.93	3.905	MAP3K1	mitogen-activated protein kinase kinase kinase 1 [Source:HGNC Symbol;Acc:HGNC:6848]
ENSG00000095059	53.42	43.36	48.39	59.72	42.78	51.25	DHPS	deoxyhypusine synthase [Source:HGNC Symbol;Acc:HGNC:2869]
ENSG00000095066	5.8	4.64	5.22	4.36	5.37	4.865	HOOK2	hook microtubule tethering protein 2 [Source:HGNC Symbol;Acc:HGNC:19885]
ENSG00000095139	58.94	80.06	69.5	42.85	104.49	73.67	ARCN1	archain 1 [Source:HGNC Symbol;Acc:HGNC:649]
ENSG00000095209	0.84	1.41	1.125	0.28	3.76	2.02	TMEM38B	transmembrane protein 38B [Source:HGNC Symbol;Acc:HGNC:25535]
ENSG00000095261	27.46	11.64	19.55	4.67	19.99	12.33	PSMD5	proteasome 26S subunit, non-ATPase 5 [Source:HGNC Symbol;Acc:HGNC:9563]
ENSG00000095303	33.46	43.08	38.27	19.34	33.1	26.22	PTGS1	prostaglandin-endoperoxide synthase 1 [Source:HGNC Symbol;Acc:HGNC:9604]
ENSG00000095319	28.51	32.08	30.295	16.58	29.78	23.18	NUP188	nucleoporin 188 [Source:HGNC Symbol;Acc:HGNC:17859]
ENSG00000095321	28.16	31.06	29.61	25.46	22.62	24.04	CRAT	carnitine O-acetyltransferase [Source:HGNC Symbol;Acc:HGNC:2342]
ENSG00000095370	5.82	4.92	5.37	18.7	10.59	14.645	SH2D3C	SH2 domain containing 3C [Source:HGNC Symbol;Acc:HGNC:16884]
ENSG00000095380	147.69	167.07	157.38	151.89	121.09	136.49	NANS	N-acetylneuraminate synthase [Source:HGNC Symbol;Acc:HGNC:19237]
ENSG00000095383	2.41	2.74	2.575	3.06	2.75	2.905	TBC1D2	TBC1 domain family member 2 [Source:HGNC Symbol;Acc:HGNC:18026]
ENSG00000095485	11.55	15.62	13.585	11.64	13.74	12.69	CWF19L1	CWF19 like 1, cell cycle control (S. pombe) [Source:HGNC Symbol;Acc:HGNC:25613]
ENSG00000095539	2.39	1.9	2.145	1.61	1.46	1.535	SEMA4G	semaphorin 4G [Source:HGNC Symbol;Acc:HGNC:10735]
ENSG00000095564	3.1	5.49	4.295	0.53	8.88	4.705	BTAF1	B-TFIID TATA-box binding protein associated factor 1 [Source:HGNC Symbol;Acc:HGNC:17307]
ENSG00000095574	3.78	2.39	3.085	0.73	5.49	3.11	IKZF5	IKAROS family zinc finger 5 [Source:HGNC Symbol;Acc:HGNC:14283]
ENSG00000095713	3.35	3.85	3.6	4.12	4.81	4.465	CRTAC1	cartilage acidic protein 1 [Source:HGNC Symbol;Acc:HGNC:14882]
ENSG00000095787	16.06	26.26	21.16	3.99	41.88	22.935	WAC	WW domain containing adaptor with coiled-coil [Source:HGNC Symbol;Acc:HGNC:17327]
ENSG00000095794	66.46	82.71	74.585	20.93	49.39	35.16	CREM	cAMP responsive element modulator [Source:HGNC Symbol;Acc:HGNC:2352]
ENSG00000095906	83.88	74.93	79.405	114.84	53.75	84.295	NUBP2	nucleotide binding protein 2 [Source:HGNC Symbol;Acc:HGNC:8042]
ENSG00000095951	12.87	19.88	16.375	5.98	18.08	12.03	HIVEP1	human immunodeficiency virus type I enhancer binding protein 1 [Source:HGNC Symbol;Acc:HGNC:4920]
ENSG00000096060	34.58	48.46	41.52	13.03	50.97	32	FKBP5	FK506 binding protein 5 [Source:HGNC Symbol;Acc:HGNC:3721]
ENSG00000096063	9.19	10.21	9.7	4.08	28.13	16.105	SRPK1	SRSF protein kinase 1 [Source:HGNC Symbol;Acc:HGNC:11305]
ENSG00000096070	22.57	25.31	23.94	9.9	25.28	17.59	BRPF3	bromodomain and PHD finger containing 3 [Source:HGNC Symbol;Acc:HGNC:14256]
ENSG00000096080	77.34	70.25	73.795	97.54	50.63	74.085	MRPS18A	mitochondrial ribosomal protein S18A [Source:HGNC Symbol;Acc:HGNC:14515]
ENSG00000096092	8.44	13.63	11.035	7.81	15.48	11.645	TMEM14A	transmembrane protein 14A [Source:HGNC Symbol;Acc:HGNC:21076]
ENSG00000096093	2.58	4.77	3.675	3.8	4.21	4.005	EFHC1	EF-hand domain containing 1 [Source:HGNC Symbol;Acc:HGNC:16406]
ENSG00000096384	562.23	630.59	596.41	356.6	715.14	535.87	HSP90AB1	heat shock protein 90 alpha family class B member 1 [Source:HGNC Symbol;Acc:HGNC:5258]
ENSG00000096401	3.58	5.3	4.44	1.7	10.12	5.91	CDC5L	cell division cycle 5 like [Source:HGNC Symbol;Acc:HGNC:1743]
ENSG00000096433	15.13	15.37	15.25	6.38	14.49	10.435	ITPR3	inositol 1,4,5-trisphosphate receptor type 3 [Source:HGNC Symbol;Acc:HGNC:6182]
ENSG00000096696	1.09	1.42	1.255	0.25	1.89	1.07	DSP	desmoplakin [Source:HGNC Symbol;Acc:HGNC:3052]
ENSG00000096717	1.72	2.3	2.01	0.58	5.28	2.93	SIRT1	sirtuin 1 [Source:HGNC Symbol;Acc:HGNC:14929]
ENSG00000096746	40.9	49.55	45.225	19.93	101.58	60.755	HNRNPH3	heterogeneous nuclear ribonucleoprotein H3 [Source:HGNC Symbol;Acc:HGNC:5043]
ENSG00000096872	1.48	2.08	1.78	0.37	3.01	1.69	IFT74	intraflagellar transport 74 [Source:HGNC Symbol;Acc:HGNC:21424]
ENSG00000096968	7	11.48	9.24	0.56	4.89	2.725	JAK2	Janus kinase 2 [Source:HGNC Symbol;Acc:HGNC:6192]
ENSG00000097007	27.34	26.79	27.065	17.9	33.3	25.6	ABL1	ABL proto-oncogene 1, non-receptor tyrosine kinase [Source:HGNC Symbol;Acc:HGNC:76]
ENSG00000097021	98.18	85.02	91.6	79.61	57.77	68.69	ACOT7	acyl-CoA thioesterase 7 [Source:HGNC Symbol;Acc:HGNC:24157]
ENSG00000097033	39.87	45.83	42.85	36.43	60.2	48.315	SH3GLB1	SH3 domain containing GRB2 like, endophilin B1 [Source:HGNC Symbol;Acc:HGNC:10833]
ENSG00000097046	1.16	1.3	1.23	0.37	1.65	1.01	CDC7	cell division cycle 7 [Source:HGNC Symbol;Acc:HGNC:1745]
ENSG00000099194	84.69	91.51	88.1	38.4	113.45	75.925	SCD	stearoyl-CoA desaturase [Source:HGNC Symbol;Acc:HGNC:10571]
ENSG00000099203	66.41	52.39	59.4	70.94	42.93	56.935	TMED1	transmembrane p24 trafficking protein 1 [Source:HGNC Symbol;Acc:HGNC:17291]
ENSG00000099204	23.32	33.61	28.465	5.41	29	17.205	ABLIM1	actin binding LIM protein 1 [Source:HGNC Symbol;Acc:HGNC:78]
ENSG00000099219	2.87	4.39	3.63	0.87	6.14	3.505	ERMP1	endoplasmic reticulum metallopeptidase 1 [Source:HGNC Symbol;Acc:HGNC:23703]
ENSG00000099246	9.45	16.83	13.14	6.35	19.97	13.16	RAB18	RAB18, member RAS oncogene family [Source:HGNC Symbol;Acc:HGNC:14244]
ENSG00000099250	47.55	54.06	50.805	12.3	43.11	27.705	NRP1	neuropilin 1 [Source:HGNC Symbol;Acc:HGNC:8004]
ENSG00000099256	8.17	9.94	9.055	5.58	13.22	9.4	PRTFDC1	phosphoribosyl transferase domain containing 1 [Source:HGNC Symbol;Acc:HGNC:23333]
ENSG00000099260	20.92	23.66	22.29	10.52	25.42	17.97	PALMD	palmdelphin [Source:HGNC Symbol;Acc:HGNC:15846]
ENSG00000099282	41.64	41.54	41.59	37.36	35.13	36.245	TSPAN15	tetraspanin 15 [Source:HGNC Symbol;Acc:HGNC:23298]
ENSG00000099290	12.49	15.24	13.865	5.06	16.47	10.765	WASHC2A	WASH complex subunit 2A [Source:HGNC Symbol;Acc:HGNC:23416]
ENSG00000099326	2.96	3.37	3.165	4.78	4.03	4.405	MZF1	myeloid zinc finger 1 [Source:HGNC Symbol;Acc:HGNC:13108]
ENSG00000099330	8.27	4.94	6.605	11.23	4.8	8.015	OCEL1	occludin/ELL domain containing 1 [Source:HGNC Symbol;Acc:HGNC:26221]
ENSG00000099331	63.94	65.15	64.545	54.02	64.25	59.135	MYO9B	myosin IXB [Source:HGNC Symbol;Acc:HGNC:7609]
ENSG00000099337	2.66	2.67	2.665	3.1	4.43	3.765	KCNK6	potassium two pore domain channel subfamily K member 6 [Source:HGNC Symbol;Acc:HGNC:6281]
ENSG00000099341	330.94	310.37	320.655	405.61	276.47	341.04	PSMD8	proteasome 26S subunit, non-ATPase 8 [Source:HGNC Symbol;Acc:HGNC:9566]
ENSG00000099364	35.5	31.92	33.71	30.42	24.73	27.575	FBXL19	F-box and leucine rich repeat protein 19 [Source:HGNC Symbol;Acc:HGNC:25300]
ENSG00000099377	5.88	4.47	5.175	5.29	5.24	5.265	HSD3B7	hydroxy-delta-5-steroid dehydrogenase, 3 beta- and steroid delta-isomerase 7 [Source:HGNC Symbol;Acc:HGNC:18324]
ENSG00000099381	11.39	7.97	9.68	6.16	8.93	7.545	SETD1A	SET domain containing 1A [Source:HGNC Symbol;Acc:HGNC:29010]
ENSG00000099385	36.34	33.36	34.85	50.21	27.28	38.745	BCL7C	BCL tumor suppressor 7C [Source:HGNC Symbol;Acc:HGNC:1006]
ENSG00000099622	207.09	220.43	213.76	121.05	216.67	168.86	CIRBP	cold inducible RNA binding protein [Source:HGNC Symbol;Acc:HGNC:1982]
ENSG00000099624	228.22	196.91	212.565	339.81	161.97	250.89	ATP5D	ATP synthase, H+ transporting, mitochondrial F1 complex, delta subunit [Source:HGNC Symbol;Acc:HGNC:837]
ENSG00000099625	3.44	3.08	3.26	3.33	2.81	3.07	CBARP	CACN beta subunit associated regulatory protein [Source:HGNC Symbol;Acc:HGNC:28617]
ENSG00000099725	0.97	1.05	1.01	0.63	3.11	1.87	PRKY	protein kinase, Y-linked, pseudogene [Source:HGNC Symbol;Acc:HGNC:9444]
ENSG00000099783	125.82	155.22	140.52	77.23	181.13	129.18	HNRNPM	heterogeneous nuclear ribonucleoprotein M [Source:HGNC Symbol;Acc:HGNC:5046]
ENSG00000099785	54.79	39.25	47.02	57.06	35.05	46.055	2021-03-02	membrane associated ring-CH-type finger 2 [Source:HGNC Symbol;Acc:HGNC:28038]
ENSG00000099795	457.48	388.1	422.79	575.93	321.99	448.96	NDUFB7	NADH:ubiquinone oxidoreductase subunit B7 [Source:HGNC Symbol;Acc:HGNC:7702]
ENSG00000099797	76.98	69.32	73.15	108.01	52.28	80.145	TECR	trans-2,3-enoyl-CoA reductase [Source:HGNC Symbol;Acc:HGNC:4551]
ENSG00000099800	173.5	150.99	162.245	236.34	134.51	185.425	TIMM13	translocase of inner mitochondrial membrane 13 [Source:HGNC Symbol;Acc:HGNC:11816]
ENSG00000099804	104.85	97.34	101.095	136.74	92.71	114.725	CDC34	cell division cycle 34 [Source:HGNC Symbol;Acc:HGNC:1734]
ENSG00000099810	7.19	7.19	7.19	1.38	6.81	4.095	MTAP	methylthioadenosine phosphorylase [Source:HGNC Symbol;Acc:HGNC:7413]
ENSG00000099814	17.67	16.71	17.19	12.98	13.89	13.435	CEP170B	centrosomal protein 170B [Source:HGNC Symbol;Acc:HGNC:20362]
ENSG00000099817	359.09	321.78	340.435	437.65	271.77	354.71	POLR2E	RNA polymerase II subunit E [Source:HGNC Symbol;Acc:HGNC:9192]
ENSG00000099821	24.81	21.88	23.345	27.06	20.18	23.62	POLRMT	RNA polymerase mitochondrial [Source:HGNC Symbol;Acc:HGNC:9200]
ENSG00000099849	9.43	6.46	7.945	12.59	6.74	9.665	RASSF7	Ras association domain family member 7 [Source:HGNC Symbol;Acc:HGNC:1166]
ENSG00000099860	113.81	121.89	117.85	71.6	80.42	76.01	GADD45B	growth arrest and DNA damage inducible beta [Source:HGNC Symbol;Acc:HGNC:4096]
ENSG00000099864	4.61	4.4	4.505	8.17	7.27	7.72	PALM	paralemmin [Source:HGNC Symbol;Acc:HGNC:8594]
ENSG00000099875	30.82	26.85	28.835	32.13	28.9	30.515	MKNK2	MAP kinase interacting serine/threonine kinase 2 [Source:HGNC Symbol;Acc:HGNC:7111]
ENSG00000099889	7.57	8.21	7.89	18.2	17.5	17.85	ARVCF	armadillo repeat gene deleted in velocardiofacial syndrome [Source:HGNC Symbol;Acc:HGNC:728]
ENSG00000099899	23.96	27.02	25.49	32.53	23.98	28.255	TRMT2A	tRNA methyltransferase 2 homolog A [Source:HGNC Symbol;Acc:HGNC:24974]
ENSG00000099901	193.23	190.85	192.04	224.49	227.62	226.055	RANBP1	RAN binding protein 1 [Source:HGNC Symbol;Acc:HGNC:9847]
ENSG00000099904	25.46	26.36	25.91	43.03	24.26	33.645	ZDHHC8	zinc finger DHHC-type containing 8 [Source:HGNC Symbol;Acc:HGNC:18474]
ENSG00000099910	13.8	13.01	13.405	18.63	14.49	16.56	KLHL22	kelch like family member 22 [Source:HGNC Symbol;Acc:HGNC:25888]
ENSG00000099917	95.76	101.98	98.87	104.45	103.64	104.045	MED15	mediator complex subunit 15 [Source:HGNC Symbol;Acc:HGNC:14248]
ENSG00000099937	1.75	1.77	1.76	6.18	6.48	6.33	SERPIND1	serpin family D member 1 [Source:HGNC Symbol;Acc:HGNC:4838]
ENSG00000099940	10.1	9.52	9.81	8.87	13.75	11.31	SNAP29	synaptosome associated protein 29 [Source:HGNC Symbol;Acc:HGNC:11133]
ENSG00000099942	15.16	18.05	16.605	5.12	17.18	11.15	CRKL	CRK like proto-oncogene, adaptor protein [Source:HGNC Symbol;Acc:HGNC:2363]
ENSG00000099949	51.25	40.71	45.98	38.29	34.04	36.165	LZTR1	leucine zipper like transcription regulator 1 [Source:HGNC Symbol;Acc:HGNC:6742]
ENSG00000099953	4.25	4.5	4.375	4.33	4.06	4.195	MMP11	matrix metallopeptidase 11 [Source:HGNC Symbol;Acc:HGNC:7157]
ENSG00000099956	97.73	93.39	95.56	102.65	80.61	91.63	SMARCB1	SWI/SNF related, matrix associated, actin dependent regulator of chromatin, subfamily b, member 1 [Source:HGNC Symbol;Acc:HGNC:11103]
ENSG00000099958	1.06	1.36	1.21	2.94	2.8	2.87	DERL3	derlin 3 [Source:HGNC Symbol;Acc:HGNC:14236]
ENSG00000099968	46.85	53.11	49.98	18.33	48.5	33.415	BCL2L13	BCL2 like 13 [Source:HGNC Symbol;Acc:HGNC:17164]
ENSG00000099974	0.88	1.36	1.12	1.8	1.34	1.57	DDTL	D-dopachrome tautomerase like [Source:HGNC Symbol;Acc:HGNC:33446]
ENSG00000099977	155.53	143.89	149.71	191.99	141.15	166.57	DDT	D-dopachrome tautomerase [Source:HGNC Symbol;Acc:HGNC:2732]
ENSG00000099984	1.06	0.96	1.01	1.26	0.96	1.11	GSTT2	glutathione S-transferase theta 2 (gene/pseudogene) [Source:HGNC Symbol;Acc:HGNC:4642]
ENSG00000099991	25.12	27.16	26.14	17.61	19.63	18.62	CABIN1	calcineurin binding protein 1 [Source:HGNC Symbol;Acc:HGNC:24187]
ENSG00000099992	17.02	14.49	15.755	22.36	17.83	20.095	TBC1D10A	TBC1 domain family member 10A [Source:HGNC Symbol;Acc:HGNC:23609]
ENSG00000099995	26.79	30.49	28.64	14.74	23.67	19.205	SF3A1	splicing factor 3a subunit 1 [Source:HGNC Symbol;Acc:HGNC:10765]
ENSG00000099998	33.35	25.04	29.195	23.69	14.76	19.225	GGT5	gamma-glutamyltransferase 5 [Source:HGNC Symbol;Acc:HGNC:4260]
ENSG00000099999	8.55	6.78	7.665	7.76	9.51	8.635	RNF215	ring finger protein 215 [Source:HGNC Symbol;Acc:HGNC:33434]
ENSG00000100003	25.42	19.8	22.61	29.82	43.54	36.68	SEC14L2	SEC14 like lipid binding 2 [Source:HGNC Symbol;Acc:HGNC:10699]
ENSG00000100014	16	20.47	18.235	5.88	21.51	13.695	SPECC1L	sperm antigen with calponin homology and coiled-coil domains 1 like [Source:HGNC Symbol;Acc:HGNC:29022]
ENSG00000100023	20.05	20.28	20.165	16.05	20.13	18.09	PPIL2	peptidylprolyl isomerase like 2 [Source:HGNC Symbol;Acc:HGNC:9261]
ENSG00000100027	2.44	1.44	1.94	2.58	1.89	2.235	YPEL1	yippee like 1 [Source:HGNC Symbol;Acc:HGNC:12845]
ENSG00000100028	125.15	167.56	146.355	115.65	217.93	166.79	SNRPD3	small nuclear ribonucleoprotein D3 polypeptide [Source:HGNC Symbol;Acc:HGNC:11160]
ENSG00000100029	77.39	76.39	76.89	86.9	65.95	76.425	PES1	pescadillo ribosomal biogenesis factor 1 [Source:HGNC Symbol;Acc:HGNC:8848]
ENSG00000100030	33.75	36.16	34.955	12.16	41.88	27.02	MAPK1	mitogen-activated protein kinase 1 [Source:HGNC Symbol;Acc:HGNC:6871]
ENSG00000100031	1.1	1.27	1.185	1.64	0.64	1.14	GGT1	gamma-glutamyltransferase 1 [Source:HGNC Symbol;Acc:HGNC:4250]
ENSG00000100034	36.61	32.42	34.515	34.99	37.42	36.205	PPM1F	protein phosphatase, Mg2+/Mn2+ dependent 1F [Source:HGNC Symbol;Acc:HGNC:19388]
ENSG00000100036	4.69	4.85	4.77	5.36	4.56	4.96	SLC35E4	solute carrier family 35 member E4 [Source:HGNC Symbol;Acc:HGNC:17058]
ENSG00000100038	13.4	14.88	14.14	13.03	10.43	11.73	TOP3B	topoisomerase (DNA) III beta [Source:HGNC Symbol;Acc:HGNC:11993]
ENSG00000100056	26.88	21.99	24.435	30.35	19.22	24.785	DGCR14	DiGeorge syndrome critical region gene 14 [Source:HGNC Symbol;Acc:HGNC:16817]
ENSG00000100058	6.27	7.53	6.9	8.98	11.86	10.42	CRYBB2P1	crystallin beta B2 pseudogene 1 [Source:HGNC Symbol;Acc:HGNC:2399]
ENSG00000100060	131.25	106.29	118.77	119.73	80.5	100.115	MFNG	MFNG O-fucosylpeptide 3-beta-N-acetylglucosaminyltransferase [Source:HGNC Symbol;Acc:HGNC:7038]
ENSG00000100065	4.69	5.89	5.29	6.43	5.42	5.925	CARD10	caspase recruitment domain family member 10 [Source:HGNC Symbol;Acc:HGNC:16422]
ENSG00000100075	86.25	70.8	78.525	100.83	60.69	80.76	SLC25A1	solute carrier family 25 member 1 [Source:HGNC Symbol;Acc:HGNC:10979]
ENSG00000100083	21.14	22.35	21.745	21.99	21.47	21.73	GGA1	golgi associated, gamma adaptin ear containing, ARF binding protein 1 [Source:HGNC Symbol;Acc:HGNC:17842]
ENSG00000100084	22.16	22.89	22.525	10.52	21.57	16.045	HIRA	histone cell cycle regulator [Source:HGNC Symbol;Acc:HGNC:4916]
ENSG00000100097	7192.39	5959.28	6575.84	9816.9	5661.97	7739.43	LGALS1	galectin 1 [Source:HGNC Symbol;Acc:HGNC:6561]
ENSG00000100099	6.44	6.28	6.36	4.51	9.42	6.965	HPS4	HPS4, biogenesis of lysosomal organelles complex 3 subunit 2 [Source:HGNC Symbol;Acc:HGNC:15844]
ENSG00000100100	3.63	3.58	3.605	2.08	2.91	2.495	PIK3IP1	phosphoinositide-3-kinase interacting protein 1 [Source:HGNC Symbol;Acc:HGNC:24942]
ENSG00000100101	1.75	1.47	1.61	2.56	1.36	1.96	Z83844.1
ENSG00000100104	13.78	16.49	15.135	12.31	19.39	15.85	SRRD	SRR1 domain containing [Source:HGNC Symbol;Acc:HGNC:33910]
ENSG00000100105	5.54	6.14	5.84	5.14	6.06	5.6	PATZ1	POZ/BTB and AT hook containing zinc finger 1 [Source:HGNC Symbol;Acc:HGNC:13071]
ENSG00000100106	62.67	59.84	61.255	53.24	51.42	52.33	TRIOBP	TRIO and F-actin binding protein [Source:HGNC Symbol;Acc:HGNC:17009]
ENSG00000100109	20.9	23.43	22.165	20.84	22.72	21.78	TFIP11	tuftelin interacting protein 11 [Source:HGNC Symbol;Acc:HGNC:17165]
ENSG00000100116	14.4	13.31	13.855	19.69	14.36	17.025	GCAT	glycine C-acetyltransferase [Source:HGNC Symbol;Acc:HGNC:4188]
ENSG00000100124	27.93	24.33	26.13	19	21.66	20.33	ANKRD54	ankyrin repeat domain 54 [Source:HGNC Symbol;Acc:HGNC:25185]
ENSG00000100129	235.57	270.8	253.185	255.92	297.68	276.8	EIF3L	eukaryotic translation initiation factor 3 subunit L [Source:HGNC Symbol;Acc:HGNC:18138]
ENSG00000100138	71.56	70.75	71.155	74.07	71.71	72.89	SNU13	small nuclear ribonucleoprotein 13 [Source:HGNC Symbol;Acc:HGNC:7819]
ENSG00000100139	46.36	39.65	43.005	29.22	33.44	31.33	MICALL1	MICAL like 1 [Source:HGNC Symbol;Acc:HGNC:29804]
ENSG00000100142	141.54	133.05	137.295	212.82	120.32	166.57	POLR2F	RNA polymerase II subunit F [Source:HGNC Symbol;Acc:HGNC:9193]
ENSG00000100147	2.82	2.59	2.705	2.07	1.57	1.82	CCDC134	coiled-coil domain containing 134 [Source:HGNC Symbol;Acc:HGNC:26185]
ENSG00000100150	5.69	5.46	5.575	2.67	5.89	4.28	DEPDC5	DEP domain containing 5 [Source:HGNC Symbol;Acc:HGNC:18423]
ENSG00000100151	15.21	16.08	15.645	15.14	14.63	14.885	PICK1	protein interacting with PRKCA 1 [Source:HGNC Symbol;Acc:HGNC:9394]
ENSG00000100154	12.29	12.72	12.505	1.61	12.89	7.25	TTC28	tetratricopeptide repeat domain 28 [Source:HGNC Symbol;Acc:HGNC:29179]
ENSG00000100162	25.13	18.32	21.725	24.94	16.18	20.56	CENPM	centromere protein M [Source:HGNC Symbol;Acc:HGNC:18352]
ENSG00000100196	27.66	25.71	26.685	26.36	32	29.18	KDELR3	KDEL endoplasmic reticulum protein retention receptor 3 [Source:HGNC Symbol;Acc:HGNC:6306]
ENSG00000100201	44.35	62.01	53.18	16.54	83.52	50.03	DDX17	DEAD-box helicase 17 [Source:HGNC Symbol;Acc:HGNC:2740]
ENSG00000100207	7.85	9.06	8.455	3.52	13.99	8.755	TCF20	transcription factor 20 [Source:HGNC Symbol;Acc:HGNC:11631]
ENSG00000100209	22.64	16.27	19.455	16.76	22.16	19.46	HSCB	HscB mitochondrial iron-sulfur cluster cochaperone [Source:HGNC Symbol;Acc:HGNC:28913]
ENSG00000100211	28.72	29.23	28.975	36.36	27.34	31.85	CBY1	chibby family member 1, beta catenin antagonist [Source:HGNC Symbol;Acc:HGNC:1307]
ENSG00000100216	45.66	47.04	46.35	44.54	42.51	43.525	TOMM22	translocase of outer mitochondrial membrane 22 [Source:HGNC Symbol;Acc:HGNC:18002]
ENSG00000100219	187.99	207.02	197.505	138.03	188.02	163.025	XBP1	X-box binding protein 1 [Source:HGNC Symbol;Acc:HGNC:12801]
ENSG00000100220	84.77	102.86	93.815	75.59	113.48	94.535	RTCB	RNA 2',3'-cyclic phosphate and 5'-OH ligase [Source:HGNC Symbol;Acc:HGNC:26935]
ENSG00000100221	24.83	29.27	27.05	22.5	36.94	29.72	JOSD1	Josephin domain containing 1 [Source:HGNC Symbol;Acc:HGNC:28953]
ENSG00000100225	83.46	99.31	91.385	55.01	77.32	66.165	FBXO7	F-box protein 7 [Source:HGNC Symbol;Acc:HGNC:13586]
ENSG00000100226	55.62	55.32	55.47	23.25	47.85	35.55	GTPBP1	GTP binding protein 1 [Source:HGNC Symbol;Acc:HGNC:4669]
ENSG00000100227	46.64	46.41	46.525	38.25	41.12	39.685	POLDIP3	DNA polymerase delta interacting protein 3 [Source:HGNC Symbol;Acc:HGNC:23782]
ENSG00000100234	4.58	4.55	4.565	2.26	4.78	3.52	TIMP3	TIMP metallopeptidase inhibitor 3 [Source:HGNC Symbol;Acc:HGNC:11822]
ENSG00000100239	33.42	36.45	34.935	34.41	28.57	31.49	PPP6R2	protein phosphatase 6 regulatory subunit 2 [Source:HGNC Symbol;Acc:HGNC:19253]
ENSG00000100241	44.59	42.72	43.655	48.01	36.28	42.145	SBF1	SET binding factor 1 [Source:HGNC Symbol;Acc:HGNC:10542]
ENSG00000100242	70.48	67.58	69.03	61.82	60.47	61.145	SUN2	Sad1 and UNC84 domain containing 2 [Source:HGNC Symbol;Acc:HGNC:14210]
ENSG00000100243	295.48	315.6	305.54	364.41	244.42	304.415	CYB5R3	cytochrome b5 reductase 3 [Source:HGNC Symbol;Acc:HGNC:2873]
ENSG00000100246	18.2	15.7	16.95	16.84	18.48	17.66	DNAL4	dynein axonemal light chain 4 [Source:HGNC Symbol;Acc:HGNC:2955]
ENSG00000100258	86.35	76.89	81.62	94.99	63.41	79.2	LMF2	lipase maturation factor 2 [Source:HGNC Symbol;Acc:HGNC:25096]
ENSG00000100263	24.01	18.89	21.45	25.93	16.21	21.07	RHBDD3	rhomboid domain containing 3 [Source:HGNC Symbol;Acc:HGNC:1308]
ENSG00000100266	37.11	39.91	38.51	24.09	49.26	36.675	PACSIN2	protein kinase C and casein kinase substrate in neurons 2 [Source:HGNC Symbol;Acc:HGNC:8571]
ENSG00000100271	7.66	8.31	7.985	7.16	7.09	7.125	TTLL1	tubulin tyrosine ligase like 1 [Source:HGNC Symbol;Acc:HGNC:1312]
ENSG00000100276	1.27	0.8	1.035	1.32	0.94	1.13	RASL10A	RAS like family 10 member A [Source:HGNC Symbol;Acc:HGNC:16954]
ENSG00000100280	78.62	76.77	77.695	73.06	60.78	66.92	AP1B1	adaptor related protein complex 1 beta 1 subunit [Source:HGNC Symbol;Acc:HGNC:554]
ENSG00000100281	4.97	8.22	6.595	1.46	12.33	6.895	HMGXB4	HMG-box containing 4 [Source:HGNC Symbol;Acc:HGNC:5003]
ENSG00000100284	20.74	19.92	20.33	26.57	19.97	23.27	TOM1	target of myb1 membrane trafficking protein [Source:HGNC Symbol;Acc:HGNC:11982]
ENSG00000100285	1.16	1.5	1.33	0.65	1.62	1.135	NEFH	neurofilament heavy [Source:HGNC Symbol;Acc:HGNC:7737]
ENSG00000100288	22.26	21.47	21.865	24.06	19.66	21.86	CHKB	choline kinase beta [Source:HGNC Symbol;Acc:HGNC:1938]
ENSG00000100292	19.14	17.76	18.45	73.35	76.67	75.01	HMOX1	heme oxygenase 1 [Source:HGNC Symbol;Acc:HGNC:5013]
ENSG00000100294	16.04	16.29	16.165	17.62	12.69	15.155	MCAT	malonyl-CoA-acyl carrier protein transacylase [Source:HGNC Symbol;Acc:HGNC:29622]
ENSG00000100296	18	18.77	18.385	21.3	18.32	19.81	THOC5	THO complex 5 [Source:HGNC Symbol;Acc:HGNC:19074]
ENSG00000100297	30.96	25.5	28.23	35.89	25.52	30.705	MCM5	minichromosome maintenance complex component 5 [Source:HGNC Symbol;Acc:HGNC:6948]
ENSG00000100299	18.17	18.13	18.15	23.55	15.9	19.725	ARSA	arylsulfatase A [Source:HGNC Symbol;Acc:HGNC:713]
ENSG00000100300	873.5	726.11	799.805	1099.05	577.89	838.47	TSPO	translocator protein [Source:HGNC Symbol;Acc:HGNC:1158]
ENSG00000100304	15.73	14.17	14.95	12.7	12.21	12.455	TTLL12	tubulin tyrosine ligase like 12 [Source:HGNC Symbol;Acc:HGNC:28974]
ENSG00000100311	60.98	57.49	59.235	149.09	153.81	151.45	PDGFB	platelet derived growth factor subunit B [Source:HGNC Symbol;Acc:HGNC:8800]
ENSG00000100316	2241.35	2394.11	2317.73	2788.57	2418.96	2603.77	RPL3	ribosomal protein L3 [Source:HGNC Symbol;Acc:HGNC:10332]
ENSG00000100319	33.54	26.66	30.1	41.4	18.32	29.86	ZMAT5	zinc finger matrin-type 5 [Source:HGNC Symbol;Acc:HGNC:28046]
ENSG00000100320	55.3	61.01	58.155	77.64	67.08	72.36	RBFOX2	RNA binding protein, fox-1 homolog 2 [Source:HGNC Symbol;Acc:HGNC:9906]
ENSG00000100321	4.73	4.04	4.385	6.8	2.22	4.51	SYNGR1	synaptogyrin 1 [Source:HGNC Symbol;Acc:HGNC:11498]
ENSG00000100324	17.2	17.9	17.55	10.45	10.49	10.47	TAB1	TGF-beta activated kinase 1 (MAP3K7) binding protein 1 [Source:HGNC Symbol;Acc:HGNC:18157]
ENSG00000100325	40.38	39.37	39.875	32.92	35.46	34.19	ASCC2	activating signal cointegrator 1 complex subunit 2 [Source:HGNC Symbol;Acc:HGNC:24103]
ENSG00000100330	8.58	11.64	10.11	2.78	9.91	6.345	MTMR3	myotubularin related protein 3 [Source:HGNC Symbol;Acc:HGNC:7451]
ENSG00000100335	9.13	11.3	10.215	11.51	12.38	11.945	MIEF1	mitochondrial elongation factor 1 [Source:HGNC Symbol;Acc:HGNC:25979]
ENSG00000100342	420.85	468.69	444.77	105.81	149.53	127.67	APOL1	apolipoprotein L1 [Source:HGNC Symbol;Acc:HGNC:618]
ENSG00000100344	1.98	1.42	1.7	0.47	3.81	2.14	PNPLA3	patatin like phospholipase domain containing 3 [Source:HGNC Symbol;Acc:HGNC:18590]
ENSG00000100345	551.92	599.99	575.955	236.15	530.98	383.565	MYH9	myosin heavy chain 9 [Source:HGNC Symbol;Acc:HGNC:7579]
ENSG00000100347	32.91	37.22	35.065	41.18	34.56	37.87	SAMM50	SAMM50 sorting and assembly machinery component [Source:HGNC Symbol;Acc:HGNC:24276]
ENSG00000100348	107.48	89.31	98.395	93.1	65.51	79.305	TXN2	thioredoxin 2 [Source:HGNC Symbol;Acc:HGNC:17772]
ENSG00000100350	3.25	3.18	3.215	1.36	2.92	2.14	FOXRED2	FAD dependent oxidoreductase domain containing 2 [Source:HGNC Symbol;Acc:HGNC:26264]
ENSG00000100353	205.8	207.06	206.43	169.77	214.32	192.045	EIF3D	eukaryotic translation initiation factor 3 subunit D [Source:HGNC Symbol;Acc:HGNC:3278]
ENSG00000100354	7.47	5.14	6.305	11.98	6.33	9.155	TNRC6B	trinucleotide repeat containing 6B [Source:HGNC Symbol;Acc:HGNC:29190]
ENSG00000100359	48.71	50.26	49.485	46.71	36.14	41.425	SGSM3	small G protein signaling modulator 3 [Source:HGNC Symbol;Acc:HGNC:25228]
ENSG00000100360	19.93	17.42	18.675	21.44	17.05	19.245	IFT27	intraflagellar transport 27 [Source:HGNC Symbol;Acc:HGNC:18626]
ENSG00000100364	34.73	33.2	33.965	36.31	32.87	34.59	KIAA0930	KIAA0930 [Source:HGNC Symbol;Acc:HGNC:1314]
ENSG00000100365	12.16	16.48	14.32	15.8	7.75	11.775	NCF4	neutrophil cytosolic factor 4 [Source:HGNC Symbol;Acc:HGNC:7662]
ENSG00000100368	228.37	313.59	270.98	34.85	207.58	121.215	CSF2RB	colony stimulating factor 2 receptor beta common subunit [Source:HGNC Symbol;Acc:HGNC:2436]
ENSG00000100372	10.01	13.36	11.685	8.18	13.1	10.64	SLC25A17	solute carrier family 25 member 17 [Source:HGNC Symbol;Acc:HGNC:10987]
ENSG00000100376	11.03	14.08	12.555	13.17	24.58	18.875	FAM118A	family with sequence similarity 118 member A [Source:HGNC Symbol;Acc:HGNC:1313]
ENSG00000100379	48.03	41.75	44.89	58.51	39.43	48.97	KCTD17	potassium channel tetramerization domain containing 17 [Source:HGNC Symbol;Acc:HGNC:25705]
ENSG00000100380	68.31	89.38	78.845	47.67	120.23	83.95	ST13	ST13, Hsp70 interacting protein [Source:HGNC Symbol;Acc:HGNC:11343]
ENSG00000100387	60.25	76.68	68.465	71.76	76.21	73.985	RBX1	ring-box 1 [Source:HGNC Symbol;Acc:HGNC:9928]
ENSG00000100393	12.67	16.76	14.715	1.84	18.29	10.065	EP300	E1A binding protein p300 [Source:HGNC Symbol;Acc:HGNC:3373]
ENSG00000100395	19.9	17.11	18.505	11.56	13.48	12.52	L3MBTL2	L3MBTL2 polycomb repressive complex 1 subunit [Source:HGNC Symbol;Acc:HGNC:18594]
ENSG00000100401	257.52	236.95	247.235	276.77	226.23	251.5	RANGAP1	Ran GTPase activating protein 1 [Source:HGNC Symbol;Acc:HGNC:9854]
ENSG00000100403	154	150.78	152.39	146.22	228.19	187.205	ZC3H7B	zinc finger CCCH-type containing 7B [Source:HGNC Symbol;Acc:HGNC:30869]
ENSG00000100410	54.77	48.74	51.755	46.47	58.47	52.47	PHF5A	PHD finger protein 5A [Source:HGNC Symbol;Acc:HGNC:18000]
ENSG00000100412	82.07	82.61	82.34	74.98	68.32	71.65	ACO2	aconitase 2 [Source:HGNC Symbol;Acc:HGNC:118]
ENSG00000100413	15.97	16.48	16.225	23.2	17.04	20.12	POLR3H	RNA polymerase III subunit H [Source:HGNC Symbol;Acc:HGNC:30349]
ENSG00000100416	22.92	22.21	22.565	24.22	23.66	23.94	TRMU	tRNA 5-methylaminomethyl-2-thiouridylate methyltransferase [Source:HGNC Symbol;Acc:HGNC:25481]
ENSG00000100417	7.29	6.72	7.005	8.32	5.76	7.04	PMM1	phosphomannomutase 1 [Source:HGNC Symbol;Acc:HGNC:9114]
ENSG00000100418	46.69	45.68	46.185	46.81	47.85	47.33	DESI1	desumoylating isopeptidase 1 [Source:HGNC Symbol;Acc:HGNC:24577]
ENSG00000100422	16.3	15.24	15.77	12.41	24.6	18.505	CERK	ceramide kinase [Source:HGNC Symbol;Acc:HGNC:19256]
ENSG00000100425	10.73	12.53	11.63	4.39	15.54	9.965	BRD1	bromodomain containing 1 [Source:HGNC Symbol;Acc:HGNC:1102]
ENSG00000100426	5.03	5.99	5.51	1.65	8.66	5.155	ZBED4	zinc finger BED-type containing 4 [Source:HGNC Symbol;Acc:HGNC:20721]
ENSG00000100429	12.2	8.89	10.545	11.56	7.2	9.38	HDAC10	histone deacetylase 10 [Source:HGNC Symbol;Acc:HGNC:18128]
ENSG00000100439	9.75	7.82	8.785	9.58	7.7	8.64	ABHD4	abhydrolase domain containing 4 [Source:HGNC Symbol;Acc:HGNC:20154]
ENSG00000100441	23.17	27.5	25.335	10.82	26.02	18.42	KHNYN	KH and NYN domain containing [Source:HGNC Symbol;Acc:HGNC:20166]
ENSG00000100442	35.11	49.59	42.35	28.08	70.64	49.36	FKBP3	FK506 binding protein 3 [Source:HGNC Symbol;Acc:HGNC:3719]
ENSG00000100445	32.59	25.62	29.105	40.38	30.45	35.415	SDR39U1	short chain dehydrogenase/reductase family 39U member 1 [Source:HGNC Symbol;Acc:HGNC:20275]
ENSG00000100461	47.16	54.73	50.945	33.43	48.1	40.765	RBM23	RNA binding motif protein 23 [Source:HGNC Symbol;Acc:HGNC:20155]
ENSG00000100462	45.82	40.3	43.06	36.76	40.56	38.66	PRMT5	protein arginine methyltransferase 5 [Source:HGNC Symbol;Acc:HGNC:10894]
ENSG00000100478	1.59	3.61	2.6	1.19	4.23	2.71	AP4S1	adaptor related protein complex 4 sigma 1 subunit [Source:HGNC Symbol;Acc:HGNC:575]
ENSG00000100479	2.26	2.74	2.5	2.68	3.53	3.105	POLE2	DNA polymerase epsilon 2, accessory subunit [Source:HGNC Symbol;Acc:HGNC:9178]
ENSG00000100483	1.87	1.74	1.805	0.79	3.23	2.01	VCPKMT	valosin containing protein lysine methyltransferase [Source:HGNC Symbol;Acc:HGNC:20352]
ENSG00000100485	2.05	3.54	2.795	1.04	7.96	4.5	SOS2	SOS Ras/Rho guanine nucleotide exchange factor 2 [Source:HGNC Symbol;Acc:HGNC:11188]
ENSG00000100503	5.88	6.29	6.085	1.65	13.08	7.365	NIN	ninein [Source:HGNC Symbol;Acc:HGNC:14906]
ENSG00000100504	9.93	13.21	11.57	9.99	14.41	12.2	PYGL	glycogen phosphorylase L [Source:HGNC Symbol;Acc:HGNC:9725]
ENSG00000100519	25.41	37.71	31.56	13.05	57.83	35.44	PSMC6	proteasome 26S subunit, ATPase 6 [Source:HGNC Symbol;Acc:HGNC:9553]
ENSG00000100522	14.5	10.59	12.545	4.71	20.88	12.795	GNPNAT1	glucosamine-phosphate N-acetyltransferase 1 [Source:HGNC Symbol;Acc:HGNC:19980]
ENSG00000100523	1.12	1.22	1.17	0.32	3.05	1.685	DDHD1	DDHD domain containing 1 [Source:HGNC Symbol;Acc:HGNC:19714]
ENSG00000100526	13.9	14.7	14.3	11.18	18.04	14.61	CDKN3	cyclin dependent kinase inhibitor 3 [Source:HGNC Symbol;Acc:HGNC:1791]
ENSG00000100528	87.87	100.92	94.395	39.63	110.47	75.05	CNIH1	cornichon family AMPA receptor auxiliary protein 1 [Source:HGNC Symbol;Acc:HGNC:19431]
ENSG00000100532	3.49	5.11	4.3	3.86	5.31	4.585	CGRRF1	cell growth regulator with ring finger domain 1 [Source:HGNC Symbol;Acc:HGNC:15528]
ENSG00000100554	25.03	37.54	31.285	24.2	62.07	43.135	ATP6V1D	ATPase H+ transporting V1 subunit D [Source:HGNC Symbol;Acc:HGNC:13527]
ENSG00000100564	7.16	10.05	8.605	6.79	10	8.395	PIGH	phosphatidylinositol glycan anchor biosynthesis class H [Source:HGNC Symbol;Acc:HGNC:8964]
ENSG00000100567	96.72	124.1	110.41	87.09	195.71	141.4	PSMA3	proteasome subunit alpha 3 [Source:HGNC Symbol;Acc:HGNC:9532]
ENSG00000100568	25.51	28.54	27.025	34.28	41.13	37.705	VTI1B	vesicle transport through interaction with t-SNAREs 1B [Source:HGNC Symbol;Acc:HGNC:17793]
ENSG00000100575	12.32	17.39	14.855	17.24	28.51	22.875	TIMM9	translocase of inner mitochondrial membrane 9 [Source:HGNC Symbol;Acc:HGNC:11819]
ENSG00000100577	14.43	18.59	16.51	17.81	16.51	17.16	GSTZ1	glutathione S-transferase zeta 1 [Source:HGNC Symbol;Acc:HGNC:4643]
ENSG00000100578	1.97	2.1	2.035	1.36	3.67	2.515	KIAA0586	KIAA0586 [Source:HGNC Symbol;Acc:HGNC:19960]
ENSG00000100580	1.52	2.13	1.825	0.4	3.14	1.77	TMED8	transmembrane p24 trafficking protein family member 8 [Source:HGNC Symbol;Acc:HGNC:18633]
ENSG00000100591	108.18	119.99	114.085	124.94	120.85	122.895	AHSA1	activator of HSP90 ATPase activity 1 [Source:HGNC Symbol;Acc:HGNC:1189]
ENSG00000100592	3.51	6.28	4.895	1.09	19.68	10.385	DAAM1	dishevelled associated activator of morphogenesis 1 [Source:HGNC Symbol;Acc:HGNC:18142]
ENSG00000100596	13.52	16.36	14.94	8.57	20.94	14.755	SPTLC2	serine palmitoyltransferase long chain base subunit 2 [Source:HGNC Symbol;Acc:HGNC:11278]
ENSG00000100599	5.32	6.3	5.81	7.57	5.01	6.29	RIN3	Ras and Rab interactor 3 [Source:HGNC Symbol;Acc:HGNC:18751]
ENSG00000100600	155.85	182.97	169.41	75.55	130.58	103.065	LGMN	legumain [Source:HGNC Symbol;Acc:HGNC:9472]
ENSG00000100601	7.1	8.53	7.815	5.17	6.88	6.025	ALKBH1	alkB homolog 1, histone H2A dioxygenase [Source:HGNC Symbol;Acc:HGNC:17911]
ENSG00000100603	19.71	20.95	20.33	14.45	43.47	28.96	SNW1	SNW domain containing 1 [Source:HGNC Symbol;Acc:HGNC:16696]
ENSG00000100605	28.11	26.43	27.27	20.57	19.23	19.9	ITPK1	inositol-tetrakisphosphate 1-kinase [Source:HGNC Symbol;Acc:HGNC:6177]
ENSG00000100612	19.03	23.7	21.365	15.21	29.61	22.41	DHRS7	dehydrogenase/reductase 7 [Source:HGNC Symbol;Acc:HGNC:21524]
ENSG00000100614	5.83	11	8.415	4.71	10.08	7.395	PPM1A	protein phosphatase, Mg2+/Mn2+ dependent 1A [Source:HGNC Symbol;Acc:HGNC:9275]
ENSG00000100629	1.11	1.56	1.335	0.4	1.75	1.075	CEP128	centrosomal protein 128 [Source:HGNC Symbol;Acc:HGNC:20359]
ENSG00000100632	99.74	129.92	114.83	97.4	156.81	127.105	ERH	enhancer of rudimentary homolog (Drosophila) [Source:HGNC Symbol;Acc:HGNC:3447]
ENSG00000100644	78.04	106.56	92.3	9.61	131.18	70.395	HIF1A	hypoxia inducible factor 1 alpha subunit [Source:HGNC Symbol;Acc:HGNC:4910]
ENSG00000100647	33.09	40.49	36.79	10.17	39.38	24.775	SUSD6	sushi domain containing 6 [Source:HGNC Symbol;Acc:HGNC:19956]
ENSG00000100650	64.64	94.6	79.62	77.25	138.87	108.06	SRSF5	serine and arginine rich splicing factor 5 [Source:HGNC Symbol;Acc:HGNC:10787]
ENSG00000100664	110.91	167.5	139.205	45.48	183.71	114.595	EIF5	eukaryotic translation initiation factor 5 [Source:HGNC Symbol;Acc:HGNC:3299]
ENSG00000100678	1.2	1.67	1.435	0.29	2.06	1.175	SLC8A3	solute carrier family 8 member A3 [Source:HGNC Symbol;Acc:HGNC:11070]
ENSG00000100697	2.62	4.77	3.695	0.51	7.94	4.225	DICER1	dicer 1, ribonuclease III [Source:HGNC Symbol;Acc:HGNC:17098]
ENSG00000100711	34.84	43.7	39.27	30.57	44.42	37.495	ZFYVE21	zinc finger FYVE-type containing 21 [Source:HGNC Symbol;Acc:HGNC:20760]
ENSG00000100714	28.6	29.95	29.275	19.75	31.57	25.66	MTHFD1	methylenetetrahydrofolate dehydrogenase, cyclohydrolase and formyltetrahydrofolate synthetase 1 [Source:HGNC Symbol;Acc:HGNC:7432]
ENSG00000100722	8.48	13.37	10.925	4.29	19.88	12.085	ZC3H14	zinc finger CCCH-type containing 14 [Source:HGNC Symbol;Acc:HGNC:20509]
ENSG00000100726	26.11	21.43	23.77	27.24	15.74	21.49	TELO2	telomere maintenance 2 [Source:HGNC Symbol;Acc:HGNC:29099]
ENSG00000100731	12.88	20.01	16.445	3.47	11.64	7.555	PCNX1	pecanex homolog 1 (Drosophila) [Source:HGNC Symbol;Acc:HGNC:19740]
ENSG00000100739	4.89	3.93	4.41	2.34	2.08	2.21	BDKRB1	bradykinin receptor B1 [Source:HGNC Symbol;Acc:HGNC:1029]
ENSG00000100744	4.74	5.77	5.255	4.37	8.47	6.42	GSKIP	GSK3B interacting protein [Source:HGNC Symbol;Acc:HGNC:20343]
ENSG00000100749	5.34	5.88	5.61	5.57	10.45	8.01	VRK1	vaccinia related kinase 1 [Source:HGNC Symbol;Acc:HGNC:12718]
ENSG00000100764	131.07	166.79	148.93	84.11	248.76	166.435	PSMC1	proteasome 26S subunit, ATPase 1 [Source:HGNC Symbol;Acc:HGNC:9547]
ENSG00000100767	13.54	16.15	14.845	12	26.63	19.315	PAPLN	papilin, proteoglycan like sulfated glycoprotein [Source:HGNC Symbol;Acc:HGNC:19262]
ENSG00000100796	16.22	20.66	18.44	9.88	34.23	22.055	PPP4R3A	protein phosphatase 4 regulatory subunit 3A [Source:HGNC Symbol;Acc:HGNC:20219]
ENSG00000100802	1.65	2.11	1.88	2.2	3.31	2.755	C14orf93	chromosome 14 open reading frame 93 [Source:HGNC Symbol;Acc:HGNC:20162]
ENSG00000100804	277.66	249.67	263.665	311.93	216.69	264.31	PSMB5	proteasome subunit beta 5 [Source:HGNC Symbol;Acc:HGNC:9542]
ENSG00000100811	14.26	15.72	14.99	8.21	20.52	14.365	YY1	YY1 transcription factor [Source:HGNC Symbol;Acc:HGNC:12856]
ENSG00000100813	89.71	104.3	97.005	52.05	99.7	75.875	ACIN1	apoptotic chromatin condensation inducer 1 [Source:HGNC Symbol;Acc:HGNC:17066]
ENSG00000100814	15.85	16.22	16.035	14.35	21.65	18	CCNB1IP1	cyclin B1 interacting protein 1 [Source:HGNC Symbol;Acc:HGNC:19437]
ENSG00000100815	2.46	2.82	2.64	1.36	7.07	4.215	TRIP11	thyroid hormone receptor interactor 11 [Source:HGNC Symbol;Acc:HGNC:12305]
ENSG00000100823	131.91	137.55	134.73	149.5	165.14	157.32	APEX1	apurinic/apyrimidinic endodeoxyribonuclease 1 [Source:HGNC Symbol;Acc:HGNC:587]
ENSG00000100836	80.82	73.82	77.32	56.72	79.79	68.255	PABPN1	poly(A) binding protein nuclear 1 [Source:HGNC Symbol;Acc:HGNC:8565]
ENSG00000100852	3.88	7.52	5.7	0.86	8.95	4.905	ARHGAP5	Rho GTPase activating protein 5 [Source:HGNC Symbol;Acc:HGNC:675]
ENSG00000100865	32.39	30.58	31.485	31.59	34.13	32.86	CINP	cyclin dependent kinase 2 interacting protein [Source:HGNC Symbol;Acc:HGNC:23789]
ENSG00000100883	20.3	30.51	25.405	18.19	51.75	34.97	SRP54	signal recognition particle 54 [Source:HGNC Symbol;Acc:HGNC:11301]
ENSG00000100888	31.43	43.84	37.635	19.59	34.28	26.935	CHD8	chromodomain helicase DNA binding protein 8 [Source:HGNC Symbol;Acc:HGNC:20153]
ENSG00000100889	13.12	11.04	12.08	14.97	13.47	14.22	PCK2	phosphoenolpyruvate carboxykinase 2, mitochondrial [Source:HGNC Symbol;Acc:HGNC:8725]
ENSG00000100890	12.7	14.96	13.83	13.81	23.65	18.73	KIAA0391	KIAA0391 [Source:HGNC Symbol;Acc:HGNC:19958]
ENSG00000100897	41.1	29.5	35.3	27.56	31.2	29.38	DCAF11	DDB1 and CUL4 associated factor 11 [Source:HGNC Symbol;Acc:HGNC:20258]
ENSG00000100902	243.78	277.95	260.865	219.18	310.67	264.925	PSMA6	proteasome subunit alpha 6 [Source:HGNC Symbol;Acc:HGNC:9535]
ENSG00000100906	371.67	393.55	382.61	325.87	504.9	415.385	NFKBIA	NFKB inhibitor alpha [Source:HGNC Symbol;Acc:HGNC:7797]
ENSG00000100908	41.65	36.15	38.9	43.28	29.96	36.62	EMC9	ER membrane protein complex subunit 9 [Source:HGNC Symbol;Acc:HGNC:20273]
ENSG00000100911	348.19	414.13	381.16	360.69	388.95	374.82	PSME2	proteasome activator subunit 2 [Source:HGNC Symbol;Acc:HGNC:9569]
ENSG00000100916	2.1	3.24	2.67	0.92	4.42	2.67	BRMS1L	breast cancer metastasis-suppressor 1 like [Source:HGNC Symbol;Acc:HGNC:20512]
ENSG00000100918	13.45	15.65	14.55	11.67	8.65	10.16	REC8	REC8 meiotic recombination protein [Source:HGNC Symbol;Acc:HGNC:16879]
ENSG00000100926	67.98	77.31	72.645	49.91	63.95	56.93	TM9SF1	transmembrane 9 superfamily member 1 [Source:HGNC Symbol;Acc:HGNC:11864]
ENSG00000100934	39.06	53.51	46.285	13.83	83.82	48.825	SEC23A	Sec23 homolog A, coat complex II component [Source:HGNC Symbol;Acc:HGNC:10701]
ENSG00000100938	38.37	37.53	37.95	31	42.82	36.91	GMPR2	guanosine monophosphate reductase 2 [Source:HGNC Symbol;Acc:HGNC:4377]
ENSG00000100941	4.42	6.47	5.445	1.63	16.44	9.035	PNN	pinin, desmosome associated protein [Source:HGNC Symbol;Acc:HGNC:9162]
ENSG00000100949	57.8	32.95	45.375	45.41	27.87	36.64	RABGGTA	Rab geranylgeranyltransferase alpha subunit [Source:HGNC Symbol;Acc:HGNC:9795]
ENSG00000100968	13.46	12.99	13.225	18.95	12.4	15.675	NFATC4	nuclear factor of activated T-cells 4 [Source:HGNC Symbol;Acc:HGNC:7778]
ENSG00000100979	62.35	69.73	66.04	97.78	67.65	82.715	PLTP	phospholipid transfer protein [Source:HGNC Symbol;Acc:HGNC:9093]
ENSG00000100982	17.5	20.7	19.1	21.24	15.67	18.455	PCIF1	PDX1 C-terminal inhibiting factor 1 [Source:HGNC Symbol;Acc:HGNC:16200]
ENSG00000100983	46.38	43.62	45	39.63	36.53	38.08	GSS	glutathione synthetase [Source:HGNC Symbol;Acc:HGNC:4624]
ENSG00000100991	76.74	78.86	77.8	65.17	67.71	66.44	TRPC4AP	transient receptor potential cation channel subfamily C member 4 associated protein [Source:HGNC Symbol;Acc:HGNC:16181]
ENSG00000100994	48.64	46.06	47.35	36.11	39.93	38.02	PYGB	glycogen phosphorylase B [Source:HGNC Symbol;Acc:HGNC:9723]
ENSG00000100997	38.96	36.11	37.535	33.98	28.34	31.16	ABHD12	abhydrolase domain containing 12 [Source:HGNC Symbol;Acc:HGNC:15868]
ENSG00000101000	304.3	300.15	302.225	208.54	193.29	200.915	PROCR	protein C receptor [Source:HGNC Symbol;Acc:HGNC:9452]
ENSG00000101003	3.32	4.11	3.715	1.45	4.25	2.85	GINS1	GINS complex subunit 1 [Source:HGNC Symbol;Acc:HGNC:28980]
ENSG00000101004	2.74	2.12	2.43	3.25	5.72	4.485	NINL	ninein like [Source:HGNC Symbol;Acc:HGNC:29163]
ENSG00000101017	106.34	119.46	112.9	89.27	81.29	85.28	CD40	CD40 molecule [Source:HGNC Symbol;Acc:HGNC:11919]
ENSG00000101019	19.96	20.82	20.39	9.6	17.13	13.365	UQCC1	ubiquinol-cytochrome c reductase complex assembly factor 1 [Source:HGNC Symbol;Acc:HGNC:15891]
ENSG00000101040	6.16	7.58	6.87	1.1	6.36	3.73	ZMYND8	zinc finger MYND-type containing 8 [Source:HGNC Symbol;Acc:HGNC:9397]
ENSG00000101052	10.86	12.19	11.525	11.61	19.84	15.725	IFT52	intraflagellar transport 52 [Source:HGNC Symbol;Acc:HGNC:15901]
ENSG00000101057	75.98	57.21	66.595	66.06	47.76	56.91	MYBL2	MYB proto-oncogene like 2 [Source:HGNC Symbol;Acc:HGNC:7548]
ENSG00000101079	10.62	11.16	10.89	6.1	9.88	7.99	NDRG3	NDRG family member 3 [Source:HGNC Symbol;Acc:HGNC:14462]
ENSG00000101084	172.49	179.43	175.96	155.24	142.47	148.855	C20orf24	chromosome 20 open reading frame 24 [Source:HGNC Symbol;Acc:HGNC:15870]
ENSG00000101096	1.41	1.13	1.27	0.89	4.14	2.515	NFATC2	nuclear factor of activated T-cells 2 [Source:HGNC Symbol;Acc:HGNC:7776]
ENSG00000101109	5.76	7.69	6.725	2.69	19.69	11.19	STK4	serine/threonine kinase 4 [Source:HGNC Symbol;Acc:HGNC:11408]
ENSG00000101126	6.15	8.78	7.465	2.2	14.76	8.48	ADNP	activity dependent neuroprotector homeobox [Source:HGNC Symbol;Acc:HGNC:15766]
ENSG00000101132	64.56	53.6	59.08	44	79.83	61.915	PFDN4	prefoldin subunit 4 [Source:HGNC Symbol;Acc:HGNC:8868]
ENSG00000101134	15.32	16.05	15.685	13.45	17.56	15.505	DOK5	docking protein 5 [Source:HGNC Symbol;Acc:HGNC:16173]
ENSG00000101138	10.13	10.65	10.39	6.71	12.71	9.71	CSTF1	cleavage stimulation factor subunit 1 [Source:HGNC Symbol;Acc:HGNC:2483]
ENSG00000101146	25.91	27.93	26.92	17.97	26.09	22.03	RAE1	ribonucleic acid export 1 [Source:HGNC Symbol;Acc:HGNC:9828]
ENSG00000101150	120.15	121.6	120.875	117.07	132.69	124.88	TPD52L2	tumor protein D52 like 2 [Source:HGNC Symbol;Acc:HGNC:12007]
ENSG00000101152	57.84	59.23	58.535	33.6	49.66	41.63	DNAJC5	DnaJ heat shock protein family (Hsp40) member C5 [Source:HGNC Symbol;Acc:HGNC:16235]
ENSG00000101158	44.42	52.49	48.455	34.24	43.56	38.9	NELFCD	negative elongation factor complex member C/D [Source:HGNC Symbol;Acc:HGNC:15934]
ENSG00000101160	338.97	379.71	359.34	282.29	302.87	292.58	CTSZ	cathepsin Z [Source:HGNC Symbol;Acc:HGNC:2547]
ENSG00000101161	49.06	53.38	51.22	42.84	46.84	44.84	PRPF6	pre-mRNA processing factor 6 [Source:HGNC Symbol;Acc:HGNC:15860]
ENSG00000101166	7.28	12.61	9.945	5.09	21.88	13.485	PRELID3B	PRELI domain containing 3B [Source:HGNC Symbol;Acc:HGNC:15892]
ENSG00000101181	28.08	17.21	22.645	23.62	18.63	21.125	MTG2	mitochondrial ribosome associated GTPase 2 [Source:HGNC Symbol;Acc:HGNC:16239]
ENSG00000101182	439.56	449.48	444.52	415.49	433.77	424.63	PSMA7	proteasome subunit alpha 7 [Source:HGNC Symbol;Acc:HGNC:9536]
ENSG00000101187	2.18	2.07	2.125	5.43	3.45	4.44	SLCO4A1	solute carrier organic anion transporter family member 4A1 [Source:HGNC Symbol;Acc:HGNC:10953]
ENSG00000101189	10.72	10.44	10.58	9.94	13.5	11.72	MRGBP	MRG domain binding protein [Source:HGNC Symbol;Acc:HGNC:15866]
ENSG00000101190	4.19	4.39	4.29	4.08	5.08	4.58	TCFL5	transcription factor like 5 [Source:HGNC Symbol;Acc:HGNC:11646]
ENSG00000101191	10.61	12.83	11.72	7.53	17.26	12.395	DIDO1	death inducer-obliterator 1 [Source:HGNC Symbol;Acc:HGNC:2680]
ENSG00000101193	14.02	15.42	14.72	9.63	16.88	13.255	GID8	GID complex subunit 8 homolog [Source:HGNC Symbol;Acc:HGNC:15857]
ENSG00000101194	13.95	10.93	12.44	16.13	12.09	14.11	SLC17A9	solute carrier family 17 member 9 [Source:HGNC Symbol;Acc:HGNC:16192]
ENSG00000101199	84.67	77.09	80.88	96.57	77.41	86.99	ARFGAP1	ADP ribosylation factor GTPase activating protein 1 [Source:HGNC Symbol;Acc:HGNC:15852]
ENSG00000101216	13.5	13.46	13.48	11.38	14.66	13.02	GMEB2	glucocorticoid modulatory element binding protein 2 [Source:HGNC Symbol;Acc:HGNC:4371]
ENSG00000101220	46.36	40.81	43.585	54.69	31.6	43.145	C20orf27	chromosome 20 open reading frame 27 [Source:HGNC Symbol;Acc:HGNC:15873]
ENSG00000101224	29.44	27.25	28.345	15.48	20.69	18.085	CDC25B	cell division cycle 25B [Source:HGNC Symbol;Acc:HGNC:1726]
ENSG00000101236	16.08	17.17	16.625	4.75	10.75	7.75	RNF24	ring finger protein 24 [Source:HGNC Symbol;Acc:HGNC:13779]
ENSG00000101246	55.13	53.77	54.45	68.27	49.56	58.915	ARFRP1	ADP ribosylation factor related protein 1 [Source:HGNC Symbol;Acc:HGNC:662]
ENSG00000101247	9.33	9.56	9.445	9.23	12.63	10.93	NDUFAF5	NADH:ubiquinone oxidoreductase complex assembly factor 5 [Source:HGNC Symbol;Acc:HGNC:15899]
ENSG00000101255	6.36	4.68	5.52	26.64	22.08	24.36	TRIB3	tribbles pseudokinase 3 [Source:HGNC Symbol;Acc:HGNC:16228]
ENSG00000101265	4.67	5.55	5.11	5.42	18.41	11.915	RASSF2	Ras association domain family member 2 [Source:HGNC Symbol;Acc:HGNC:9883]
ENSG00000101266	28.32	34.47	31.395	12.12	40.46	26.29	CSNK2A1	casein kinase 2 alpha 1 [Source:HGNC Symbol;Acc:HGNC:2457]
ENSG00000101290	15.1	12.71	13.905	8.97	14.75	11.86	CDS2	CDP-diacylglycerol synthase 2 [Source:HGNC Symbol;Acc:HGNC:1801]
ENSG00000101294	291.62	304.54	298.08	213.42	157	185.21	HM13	histocompatibility minor 13 [Source:HGNC Symbol;Acc:HGNC:16435]
ENSG00000101298	2.54	1.9	2.22	1.45	1.4	1.425	SNPH	syntaphilin [Source:HGNC Symbol;Acc:HGNC:15931]
ENSG00000101307	1.39	1.63	1.51	0.45	2.41	1.43	SIRPB1	signal regulatory protein beta 1 [Source:HGNC Symbol;Acc:HGNC:15928]
ENSG00000101310	30.94	37.51	34.225	22.06	45.55	33.805	SEC23B	Sec23 homolog B, coat complex II component [Source:HGNC Symbol;Acc:HGNC:10702]
ENSG00000101331	2.93	2.48	2.705	3.93	3.45	3.69	CCM2L	CCM2 like scaffolding protein [Source:HGNC Symbol;Acc:HGNC:16153]
ENSG00000101335	183.85	164.48	174.165	232.5	110.44	171.47	MYL9	myosin light chain 9 [Source:HGNC Symbol;Acc:HGNC:15754]
ENSG00000101337	35.34	37.5	36.42	19.42	31.84	25.63	TM9SF4	transmembrane 9 superfamily member 4 [Source:HGNC Symbol;Acc:HGNC:30797]
ENSG00000101342	1.2	1.89	1.545	0.38	2.1	1.24	TLDC2	TBC/LysM-associated domain containing 2 [Source:HGNC Symbol;Acc:HGNC:16112]
ENSG00000101343	3.69	4.95	4.32	5.04	9.49	7.265	CRNKL1	crooked neck pre-mRNA splicing factor 1 [Source:HGNC Symbol;Acc:HGNC:15762]
ENSG00000101346	28.07	30.23	29.15	11.63	26.69	19.16	POFUT1	protein O-fucosyltransferase 1 [Source:HGNC Symbol;Acc:HGNC:14988]
ENSG00000101347	68.3	87.11	77.705	13.93	81.74	47.835	SAMHD1	SAM and HD domain containing deoxynucleoside triphosphate triphosphohydrolase 1 [Source:HGNC Symbol;Acc:HGNC:15925]
ENSG00000101350	6.48	8.71	7.595	2.67	12.41	7.54	KIF3B	kinesin family member 3B [Source:HGNC Symbol;Acc:HGNC:6320]
ENSG00000101361	63.29	60.06	61.675	67.73	78.49	73.11	NOP56	NOP56 ribonucleoprotein [Source:HGNC Symbol;Acc:HGNC:15911]
ENSG00000101363	48.81	49.76	49.285	56.59	42.19	49.39	MANBAL	mannosidase beta like [Source:HGNC Symbol;Acc:HGNC:15799]
ENSG00000101365	73.93	71.28	72.605	81.69	65.14	73.415	IDH3B	isocitrate dehydrogenase 3 (NAD(+)) beta [Source:HGNC Symbol;Acc:HGNC:5385]
ENSG00000101367	46.82	63.42	55.12	28.05	95.04	61.545	MAPRE1	microtubule associated protein RP/EB family member 1 [Source:HGNC Symbol;Acc:HGNC:6890]
ENSG00000101384	22.35	26.14	24.245	5.21	38.87	22.04	JAG1	jagged 1 [Source:HGNC Symbol;Acc:HGNC:6188]
ENSG00000101391	16.78	16.83	16.805	16.21	13.18	14.695	CDK5RAP1	CDK5 regulatory subunit associated protein 1 [Source:HGNC Symbol;Acc:HGNC:15880]
ENSG00000101400	5.88	4.49	5.185	6.2	3.57	4.885	SNTA1	syntrophin alpha 1 [Source:HGNC Symbol;Acc:HGNC:11167]
ENSG00000101407	5.82	6.73	6.275	4.94	7.1	6.02	TTI1	TELO2 interacting protein 1 [Source:HGNC Symbol;Acc:HGNC:29029]
ENSG00000101412	5.78	4.4	5.09	6.27	5.59	5.93	E2F1	E2F transcription factor 1 [Source:HGNC Symbol;Acc:HGNC:3113]
ENSG00000101413	8.46	9.57	9.015	2.73	11.91	7.32	RPRD1B	regulation of nuclear pre-mRNA domain containing 1B [Source:HGNC Symbol;Acc:HGNC:16209]
ENSG00000101417	4.33	3.33	3.83	4.65	1.44	3.045	PXMP4	peroxisomal membrane protein 4 [Source:HGNC Symbol;Acc:HGNC:15920]
ENSG00000101421	210.62	218.06	214.34	240.15	270.9	255.525	CHMP4B	charged multivesicular body protein 4B [Source:HGNC Symbol;Acc:HGNC:16171]
ENSG00000101439	574.77	524.7	549.735	694.29	376.64	535.465	CST3	cystatin C [Source:HGNC Symbol;Acc:HGNC:2475]
ENSG00000101442	3.85	3.99	3.92	3.54	3.97	3.755	ACTR5	ARP5 actin-related protein 5 homolog [Source:HGNC Symbol;Acc:HGNC:14671]
ENSG00000101444	104.57	91.23	97.9	74.42	76.79	75.605	AHCY	adenosylhomocysteinase [Source:HGNC Symbol;Acc:HGNC:343]
ENSG00000101445	20.34	20.81	20.575	16.32	32.88	24.6	PPP1R16B	protein phosphatase 1 regulatory subunit 16B [Source:HGNC Symbol;Acc:HGNC:15850]
ENSG00000101447	16.25	16.35	16.3	7.09	16.31	11.7	FAM83D	family with sequence similarity 83 member D [Source:HGNC Symbol;Acc:HGNC:16122]
ENSG00000101452	3.43	4.57	4	2.4	4.03	3.215	DHX35	DEAH-box helicase 35 [Source:HGNC Symbol;Acc:HGNC:15861]
ENSG00000101457	31.6	27.97	29.785	30.61	26.51	28.56	DNTTIP1	deoxynucleotidyltransferase terminal interacting protein 1 [Source:HGNC Symbol;Acc:HGNC:16160]
ENSG00000101460	78.32	77.59	77.955	137.67	74.07	105.87	MAP1LC3A	microtubule associated protein 1 light chain 3 alpha [Source:HGNC Symbol;Acc:HGNC:6838]
ENSG00000101464	15.52	18.51	17.015	15.54	14.33	14.935	PIGU	phosphatidylinositol glycan anchor biosynthesis class U [Source:HGNC Symbol;Acc:HGNC:15791]
ENSG00000101473	24.15	21.67	22.91	28.71	15.99	22.35	ACOT8	acyl-CoA thioesterase 8 [Source:HGNC Symbol;Acc:HGNC:15919]
ENSG00000101474	82.43	95.87	89.15	63.27	91.3	77.285	APMAP	adipocyte plasma membrane associated protein [Source:HGNC Symbol;Acc:HGNC:13238]
ENSG00000101493	0.86	1.57	1.215	1.16	2.17	1.665	ZNF516	zinc finger protein 516 [Source:HGNC Symbol;Acc:HGNC:28990]
ENSG00000101544	4.38	5.71	5.045	1.21	7.39	4.3	ADNP2	ADNP homeobox 2 [Source:HGNC Symbol;Acc:HGNC:23803]
ENSG00000101546	17.81	17.02	17.415	18.57	17.05	17.81	RBFA	ribosome binding factor A (putative) [Source:HGNC Symbol;Acc:HGNC:26120]
ENSG00000101557	32.18	46.51	39.345	15.15	56.36	35.755	USP14	ubiquitin specific peptidase 14 [Source:HGNC Symbol;Acc:HGNC:12612]
ENSG00000101558	108.56	139.43	123.995	62.13	168.4	115.265	VAPA	VAMP associated protein A [Source:HGNC Symbol;Acc:HGNC:12648]
ENSG00000101574	1.1	2.32	1.71	0.74	4.33	2.535	METTL4	methyltransferase like 4 [Source:HGNC Symbol;Acc:HGNC:24726]
ENSG00000101577	6.54	7.54	7.04	1.46	11.33	6.395	LPIN2	lipin 2 [Source:HGNC Symbol;Acc:HGNC:14450]
ENSG00000101596	2.54	4.5	3.52	0.26	5.41	2.835	SMCHD1	structural maintenance of chromosomes flexible hinge domain containing 1 [Source:HGNC Symbol;Acc:HGNC:29090]
ENSG00000101608	386.26	554.76	470.51	531.29	833.52	682.405	MYL12A	myosin light chain 12A [Source:HGNC Symbol;Acc:HGNC:16701]
ENSG00000101624	2.01	2.08	2.045	1.19	2.46	1.825	CEP76	centrosomal protein 76 [Source:HGNC Symbol;Acc:HGNC:25727]
ENSG00000101639	1.17	1.87	1.52	0.71	6.02	3.365	CEP192	centrosomal protein 192 [Source:HGNC Symbol;Acc:HGNC:25515]
ENSG00000101654	1.88	3.26	2.57	3.98	7.77	5.875	RNMT	RNA guanine-7 methyltransferase [Source:HGNC Symbol;Acc:HGNC:10075]
ENSG00000101670	22.47	27.04	24.755	2.43	11.89	7.16	LIPG	lipase G, endothelial type [Source:HGNC Symbol;Acc:HGNC:6623]
ENSG00000101745	1.21	2.87	2.04	0.21	5.48	2.845	ANKRD12	ankyrin repeat domain 12 [Source:HGNC Symbol;Acc:HGNC:29135]
ENSG00000101751	1.55	2.7	2.125	1.32	3.68	2.5	POLI	DNA polymerase iota [Source:HGNC Symbol;Acc:HGNC:9182]
ENSG00000101752	1.91	3.49	2.7	0.51	7.56	4.035	MIB1	mindbomb E3 ubiquitin protein ligase 1 [Source:HGNC Symbol;Acc:HGNC:21086]
ENSG00000101773	3.09	2.78	2.935	2.61	9.65	6.13	RBBP8	RB binding protein 8, endonuclease [Source:HGNC Symbol;Acc:HGNC:9891]
ENSG00000101782	12.21	19.15	15.68	4.14	22.73	13.435	RIOK3	RIO kinase 3 [Source:HGNC Symbol;Acc:HGNC:11451]
ENSG00000101811	11.24	13.1	12.17	6.98	12.09	9.535	CSTF2	cleavage stimulation factor subunit 2 [Source:HGNC Symbol;Acc:HGNC:2484]
ENSG00000101843	21.48	29.69	25.585	14.79	52.8	33.795	PSMD10	proteasome 26S subunit, non-ATPase 10 [Source:HGNC Symbol;Acc:HGNC:9555]
ENSG00000101844	4.52	5.7	5.11	3.9	10.11	7.005	ATG4A	autophagy related 4A cysteine peptidase [Source:HGNC Symbol;Acc:HGNC:16489]
ENSG00000101846	1.18	1.65	1.415	0.42	2.01	1.215	STS	steroid sulfatase [Source:HGNC Symbol;Acc:HGNC:11425]
ENSG00000101849	7.08	9.05	8.065	3.92	10.22	7.07	TBL1X	transducin beta like 1X-linked [Source:HGNC Symbol;Acc:HGNC:11585]
ENSG00000101850	9.5	7.42	8.46	8.55	9.88	9.215	GPR143	G protein-coupled receptor 143 [Source:HGNC Symbol;Acc:HGNC:20145]
ENSG00000101856	29.77	42.56	36.165	11.98	39.98	25.98	PGRMC1	progesterone receptor membrane component 1 [Source:HGNC Symbol;Acc:HGNC:16090]
ENSG00000101868	1.33	2.3	1.815	0.39	2.3	1.345	POLA1	DNA polymerase alpha 1, catalytic subunit [Source:HGNC Symbol;Acc:HGNC:9173]
ENSG00000101871	6.19	5.96	6.075	2.58	7.48	5.03	MID1	midline 1 [Source:HGNC Symbol;Acc:HGNC:7095]
ENSG00000101882	1.51	2.2	1.855	1.31	3.04	2.175	NKAP	NFKB activating protein [Source:HGNC Symbol;Acc:HGNC:29873]
ENSG00000101888	1.83	2.56	2.195	0.53	2.75	1.64	NXT2	nuclear transport factor 2 like export factor 2 [Source:HGNC Symbol;Acc:HGNC:18151]
ENSG00000101898	2.42	1.42	1.92	0.45	3.53	1.99	MCTS2P	malignant T-cell amplified sequence 2, pseudogene [Source:HGNC Symbol;Acc:HGNC:49760]
ENSG00000101901	12.84	13.21	13.025	11.21	18.58	14.895	ALG13	ALG13, UDP-N-acetylglucosaminyltransferase subunit [Source:HGNC Symbol;Acc:HGNC:30881]
ENSG00000101911	4.32	6.73	5.525	1.83	10.43	6.13	PRPS2	phosphoribosyl pyrophosphate synthetase 2 [Source:HGNC Symbol;Acc:HGNC:9465]
ENSG00000101928	3.09	4.04	3.565	1.35	7.91	4.63	MOSPD1	motile sperm domain containing 1 [Source:HGNC Symbol;Acc:HGNC:25235]
ENSG00000101935	1.18	1.54	1.36	0.7	2.01	1.355	AMMECR1	Alport syndrome, mental retardation, midface hypoplasia and elliptocytosis chromosomal region gene 1 [Source:HGNC Symbol;Acc:HGNC:467]
ENSG00000101940	80.51	73.63	77.07	78.89	64.53	71.71	WDR13	WD repeat domain 13 [Source:HGNC Symbol;Acc:HGNC:14352]
ENSG00000101945	7.69	7.22	7.455	7.33	6.46	6.895	SUV39H1	suppressor of variegation 3-9 homolog 1 [Source:HGNC Symbol;Acc:HGNC:11479]
ENSG00000101955	122.54	137.31	129.925	103.91	133.08	118.495	SRPX	sushi repeat containing protein, X-linked [Source:HGNC Symbol;Acc:HGNC:11309]
ENSG00000101966	8.42	14.62	11.52	2.76	20.46	11.61	XIAP	X-linked inhibitor of apoptosis [Source:HGNC Symbol;Acc:HGNC:592]
ENSG00000101972	8.87	16.15	12.51	1.58	19.04	10.31	STAG2	stromal antigen 2 [Source:HGNC Symbol;Acc:HGNC:11355]
ENSG00000101974	6.04	11.18	8.61	1.81	13.19	7.5	ATP11C	ATPase phospholipid transporting 11C [Source:HGNC Symbol;Acc:HGNC:13554]
ENSG00000101986	10.86	9.59	10.225	7.8	6.44	7.12	ABCD1	ATP binding cassette subfamily D member 1 [Source:HGNC Symbol;Acc:HGNC:61]
ENSG00000101997	12.88	11.58	12.23	13.62	9.38	11.5	CCDC22	coiled-coil domain containing 22 [Source:HGNC Symbol;Acc:HGNC:28909]
ENSG00000102007	119.71	100.36	110.035	147.79	86.45	117.12	PLP2	proteolipid protein 2 [Source:HGNC Symbol;Acc:HGNC:9087]
ENSG00000102010	31.56	39.8	35.68	67.18	170.95	119.065	BMX	BMX non-receptor tyrosine kinase [Source:HGNC Symbol;Acc:HGNC:1079]
ENSG00000102024	73.01	119.73	96.37	27.97	216.77	122.37	PLS3	plastin 3 [Source:HGNC Symbol;Acc:HGNC:9091]
ENSG00000102030	203.29	155.54	179.415	241.13	150.04	195.585	NAA10	N(alpha)-acetyltransferase 10, NatA catalytic subunit [Source:HGNC Symbol;Acc:HGNC:18704]
ENSG00000102032	3.73	3.46	3.595	4.05	3.03	3.54	RENBP	renin binding protein [Source:HGNC Symbol;Acc:HGNC:9959]
ENSG00000102034	34.66	34.65	34.655	15.73	25.15	20.44	ELF4	E74 like ETS transcription factor 4 [Source:HGNC Symbol;Acc:HGNC:3319]
ENSG00000102038	6.16	10.37	8.265	1.52	18.33	9.925	SMARCA1	SWI/SNF related, matrix associated, actin dependent regulator of chromatin, subfamily a, member 1 [Source:HGNC Symbol;Acc:HGNC:11097]
ENSG00000102048	6.75	5.77	6.26	4.51	7.77	6.14	ASB9	ankyrin repeat and SOCS box containing 9 [Source:HGNC Symbol;Acc:HGNC:17184]
ENSG00000102054	30.91	43.35	37.13	28.78	58.45	43.615	RBBP7	RB binding protein 7, chromatin remodeling factor [Source:HGNC Symbol;Acc:HGNC:9890]
ENSG00000102078	6.41	5.93	6.17	3.74	6.71	5.225	SLC25A14	solute carrier family 25 member 14 [Source:HGNC Symbol;Acc:HGNC:10984]
ENSG00000102081	6.26	8.56	7.41	1.56	13.21	7.385	FMR1	fragile X mental retardation 1 [Source:HGNC Symbol;Acc:HGNC:3775]
ENSG00000102096	2.94	2.67	2.805	1.92	1.87	1.895	PIM2	Pim-2 proto-oncogene, serine/threonine kinase [Source:HGNC Symbol;Acc:HGNC:8987]
ENSG00000102100	40.67	41.6	41.135	32.64	36.18	34.41	SLC35A2	solute carrier family 35 member A2 [Source:HGNC Symbol;Acc:HGNC:11022]
ENSG00000102103	72.12	69.76	70.94	91.73	61.59	76.66	PQBP1	polyglutamine binding protein 1 [Source:HGNC Symbol;Acc:HGNC:9330]
ENSG00000102119	119.46	105.83	112.645	149.29	98.55	123.92	EMD	emerin [Source:HGNC Symbol;Acc:HGNC:3331]
ENSG00000102125	14.48	13.18	13.83	14.9	10.5	12.7	TAZ	tafazzin [Source:HGNC Symbol;Acc:HGNC:11577]
ENSG00000102144	212.22	236.18	224.2	195.65	220.24	207.945	PGK1	phosphoglycerate kinase 1 [Source:HGNC Symbol;Acc:HGNC:8896]
ENSG00000102158	20.57	28.46	24.515	8.77	49.16	28.965	MAGT1	magnesium transporter 1 [Source:HGNC Symbol;Acc:HGNC:28880]
ENSG00000102172	45.6	50.74	48.17	23.66	80.28	51.97	SMS	spermine synthase [Source:HGNC Symbol;Acc:HGNC:11123]
ENSG00000102178	9.13	5.98	7.555	7.06	6.79	6.925	UBL4A	ubiquitin like 4A [Source:HGNC Symbol;Acc:HGNC:12505]
ENSG00000102181	34.13	34.59	34.36	23.68	28.8	26.24	CD99L2	CD99 molecule like 2 [Source:HGNC Symbol;Acc:HGNC:18237]
ENSG00000102189	1.5	2.68	2.09	0.27	6.84	3.555	EEA1	early endosome antigen 1 [Source:HGNC Symbol;Acc:HGNC:3185]
ENSG00000102218	4.76	7.28	6.02	1.42	13.55	7.485	RP2	RP2, ARL3 GTPase activating protein [Source:HGNC Symbol;Acc:HGNC:10274]
ENSG00000102221	2.61	3.87	3.24	0.98	5.79	3.385	JADE3	jade family PHD finger 3 [Source:HGNC Symbol;Acc:HGNC:22982]
ENSG00000102225	93.45	86.45	89.95	90.75	74.49	82.62	CDK16	cyclin dependent kinase 16 [Source:HGNC Symbol;Acc:HGNC:8749]
ENSG00000102226	28.84	29.99	29.415	21.08	24.07	22.575	USP11	ubiquitin specific peptidase 11 [Source:HGNC Symbol;Acc:HGNC:12609]
ENSG00000102241	13.13	13.98	13.555	2.59	25.54	14.065	HTATSF1	HIV-1 Tat specific factor 1 [Source:HGNC Symbol;Acc:HGNC:5276]
ENSG00000102265	305.07	314.19	309.63	283.15	169.23	226.19	TIMP1	TIMP metallopeptidase inhibitor 1 [Source:HGNC Symbol;Acc:HGNC:11820]
ENSG00000102271	1.08	1.53	1.305	0.25	3.68	1.965	KLHL4	kelch like family member 4 [Source:HGNC Symbol;Acc:HGNC:6355]
ENSG00000102287	1.14	1.01	1.075	1.59	4.62	3.105	GABRE	gamma-aminobutyric acid type A receptor epsilon subunit [Source:HGNC Symbol;Acc:HGNC:4085]
ENSG00000102302	4.13	3.49	3.81	3.11	3.64	3.375	FGD1	FYVE, RhoGEF and PH domain containing 1 [Source:HGNC Symbol;Acc:HGNC:3663]
ENSG00000102309	16.81	18.12	17.465	20.13	26.03	23.08	PIN4	peptidylprolyl cis/trans isomerase, NIMA-interacting 4 [Source:HGNC Symbol;Acc:HGNC:8992]
ENSG00000102312	10.26	6.44	8.35	6.68	5.73	6.205	PORCN	porcupine homolog (Drosophila) [Source:HGNC Symbol;Acc:HGNC:17652]
ENSG00000102316	240.26	253.57	246.915	244.96	219.19	232.075	MAGED2	MAGE family member D2 [Source:HGNC Symbol;Acc:HGNC:16353]
ENSG00000102317	190.25	226.46	208.355	111.43	280.01	195.72	RBM3	RNA binding motif (RNP1, RRM) protein 3 [Source:HGNC Symbol;Acc:HGNC:9900]
ENSG00000102359	77.69	91.24	84.465	88.81	82.9	85.855	SRPX2	sushi repeat containing protein, X-linked 2 [Source:HGNC Symbol;Acc:HGNC:30668]
ENSG00000102362	4.04	4.51	4.275	1.59	6.01	3.8	SYTL4	synaptotagmin like 4 [Source:HGNC Symbol;Acc:HGNC:15588]
ENSG00000102384	1.85	1.97	1.91	1.06	4.18	2.62	CENPI	centromere protein I [Source:HGNC Symbol;Acc:HGNC:3968]
ENSG00000102390	14.87	19.68	17.275	11.78	34.83	23.305	PBDC1	polysaccharide biosynthesis domain containing 1 [Source:HGNC Symbol;Acc:HGNC:28790]
ENSG00000102393	21.89	23.13	22.51	19.91	18.67	19.29	GLA	galactosidase alpha [Source:HGNC Symbol;Acc:HGNC:4296]
ENSG00000102401	26.21	41.4	33.805	18.52	103.08	60.8	ARMCX3	armadillo repeat containing, X-linked 3 [Source:HGNC Symbol;Acc:HGNC:24065]
ENSG00000102409	20.03	19.98	20.005	17.48	35.23	26.355	BEX4	brain expressed X-linked 4 [Source:HGNC Symbol;Acc:HGNC:25475]
ENSG00000102452	1.35	1.12	1.235	1.81	5.09	3.45	NALCN	sodium leak channel, non-selective [Source:HGNC Symbol;Acc:HGNC:19082]
ENSG00000102471	3.77	4.24	4.005	2.12	6.25	4.185	NDFIP2	Nedd4 family interacting protein 2 [Source:HGNC Symbol;Acc:HGNC:18537]
ENSG00000102524	5.14	7.86	6.5	0.83	5.86	3.345	TNFSF13B	TNF superfamily member 13b [Source:HGNC Symbol;Acc:HGNC:11929]
ENSG00000102531	8.13	12.31	10.22	1.54	22.37	11.955	FNDC3A	fibronectin type III domain containing 3A [Source:HGNC Symbol;Acc:HGNC:20296]
ENSG00000102543	5.99	5.48	5.735	4.24	7.6	5.92	CDADC1	cytidine and dCMP deaminase domain containing 1 [Source:HGNC Symbol;Acc:HGNC:20299]
ENSG00000102547	0.82	1.48	1.15	0.38	1.76	1.07	CAB39L	calcium binding protein 39 like [Source:HGNC Symbol;Acc:HGNC:20290]
ENSG00000102554	2.59	2.1	2.345	0.25	2.15	1.2	KLF5	Kruppel like factor 5 [Source:HGNC Symbol;Acc:HGNC:6349]
ENSG00000102572	72.36	71.33	71.845	25.72	39.65	32.685	STK24	serine/threonine kinase 24 [Source:HGNC Symbol;Acc:HGNC:11403]
ENSG00000102575	0.95	1.47	1.21	1.35	0.97	1.16	ACP5	acid phosphatase 5, tartrate resistant [Source:HGNC Symbol;Acc:HGNC:124]
ENSG00000102580	13.57	19.95	16.76	5.81	37.49	21.65	DNAJC3	DnaJ heat shock protein family (Hsp40) member C3 [Source:HGNC Symbol;Acc:HGNC:9439]
ENSG00000102595	2.22	4.74	3.48	0.79	6.75	3.77	UGGT2	UDP-glucose glycoprotein glucosyltransferase 2 [Source:HGNC Symbol;Acc:HGNC:15664]
ENSG00000102606	22.47	25.49	23.98	12.08	34.27	23.175	ARHGEF7	Rho guanine nucleotide exchange factor 7 [Source:HGNC Symbol;Acc:HGNC:15607]
ENSG00000102699	17.68	21.9	19.79	5.45	24.5	14.975	PARP4	poly(ADP-ribose) polymerase family member 4 [Source:HGNC Symbol;Acc:HGNC:271]
ENSG00000102710	8.05	9.47	8.76	5.58	15.43	10.505	SUPT20H	SPT20 homolog, SAGA complex component [Source:HGNC Symbol;Acc:HGNC:20596]
ENSG00000102738	1.87	2.07	1.97	1.97	5.2	3.585	MRPS31	mitochondrial ribosomal protein S31 [Source:HGNC Symbol;Acc:HGNC:16632]
ENSG00000102743	10.52	8.17	9.345	5.62	11.94	8.78	SLC25A15	solute carrier family 25 member 15 [Source:HGNC Symbol;Acc:HGNC:10985]
ENSG00000102753	10.26	14.2	12.23	4.45	21.82	13.135	KPNA3	karyopherin subunit alpha 3 [Source:HGNC Symbol;Acc:HGNC:6396]
ENSG00000102755	26.83	35.5	31.165	4.71	23.25	13.98	FLT1	fms related tyrosine kinase 1 [Source:HGNC Symbol;Acc:HGNC:3763]
ENSG00000102760	177.61	178.48	178.045	55.71	50.38	53.045	RGCC	regulator of cell cycle [Source:HGNC Symbol;Acc:HGNC:20369]
ENSG00000102763	1.45	2.79	2.12	0.54	2.37	1.455	VWA8	von Willebrand factor A domain containing 8 [Source:HGNC Symbol;Acc:HGNC:29071]
ENSG00000102780	2.58	2.62	2.6	4.79	5.19	4.99	DGKH	diacylglycerol kinase eta [Source:HGNC Symbol;Acc:HGNC:2854]
ENSG00000102781	2.74	3.31	3.025	0.98	6.43	3.705	KATNAL1	katanin catalytic subunit A1 like 1 [Source:HGNC Symbol;Acc:HGNC:28361]
ENSG00000102786	4.23	5.87	5.05	1.82	9.57	5.695	INTS6	integrator complex subunit 6 [Source:HGNC Symbol;Acc:HGNC:14879]
ENSG00000102796	9.09	10.8	9.945	10.94	7.49	9.215	DHRS12	dehydrogenase/reductase 12 [Source:HGNC Symbol;Acc:HGNC:25832]
ENSG00000102802	2.26	1.96	2.11	1.8	3.91	2.855	MEDAG	mesenteric estrogen dependent adipogenesis [Source:HGNC Symbol;Acc:HGNC:25926]
ENSG00000102804	8.16	9.38	8.77	5.93	15.49	10.71	TSC22D1	TSC22 domain family member 1 [Source:HGNC Symbol;Acc:HGNC:16826]
ENSG00000102805	7.89	12	9.945	5.86	15.67	10.765	CLN5	ceroid-lipofuscinosis, neuronal 5 [Source:HGNC Symbol;Acc:HGNC:2076]
ENSG00000102858	68.78	68.07	68.425	41.95	49.26	45.605	MGRN1	mahogunin ring finger 1 [Source:HGNC Symbol;Acc:HGNC:20254]
ENSG00000102870	7.5	7.63	7.565	3.32	6.58	4.95	ZNF629	zinc finger protein 629 [Source:HGNC Symbol;Acc:HGNC:29008]
ENSG00000102871	29.11	26.64	27.875	33.48	23.89	28.685	TRADD	TNFRSF1A associated via death domain [Source:HGNC Symbol;Acc:HGNC:12030]
ENSG00000102879	3.43	2.19	2.81	4.34	4.14	4.24	CORO1A	coronin 1A [Source:HGNC Symbol;Acc:HGNC:2252]
ENSG00000102882	140.43	117.28	128.855	142.62	105.81	124.215	MAPK3	mitogen-activated protein kinase 3 [Source:HGNC Symbol;Acc:HGNC:6877]
ENSG00000102890	0.9	1.1	1	1.39	0.8	1.095	ELMO3	engulfment and cell motility 3 [Source:HGNC Symbol;Acc:HGNC:17289]
ENSG00000102893	4.99	7	5.995	4.39	12.31	8.35	PHKB	phosphorylase kinase regulatory subunit beta [Source:HGNC Symbol;Acc:HGNC:8927]
ENSG00000102897	34.82	43.31	39.065	27.34	67.57	47.455	LYRM1	LYR motif containing 1 [Source:HGNC Symbol;Acc:HGNC:25074]
ENSG00000102898	225.55	222.12	223.835	261.65	214.73	238.19	NUTF2	nuclear transport factor 2 [Source:HGNC Symbol;Acc:HGNC:13722]
ENSG00000102900	46.76	48.52	47.64	39.37	40.52	39.945	NUP93	nucleoporin 93 [Source:HGNC Symbol;Acc:HGNC:28958]
ENSG00000102901	29.6	27.47	28.535	30.65	26.63	28.64	CENPT	centromere protein T [Source:HGNC Symbol;Acc:HGNC:25787]
ENSG00000102908	4.93	6.45	5.69	1.51	12.75	7.13	NFAT5	nuclear factor of activated T-cells 5 [Source:HGNC Symbol;Acc:HGNC:7774]
ENSG00000102910	8.11	8.49	8.3	2.29	11.67	6.98	LONP2	lon peptidase 2, peroxisomal [Source:HGNC Symbol;Acc:HGNC:20598]
ENSG00000102921	10.58	15.36	12.97	7.89	16.83	12.36	N4BP1	NEDD4 binding protein 1 [Source:HGNC Symbol;Acc:HGNC:29850]
ENSG00000102931	51.77	56.26	54.015	38.98	83.53	61.255	ARL2BP	ADP ribosylation factor like GTPase 2 binding protein [Source:HGNC Symbol;Acc:HGNC:17146]
ENSG00000102934	5.24	4.25	4.745	9.22	7.57	8.395	PLLP	plasmolipin [Source:HGNC Symbol;Acc:HGNC:18553]
ENSG00000102935	3.77	4.17	3.97	2.15	3.22	2.685	ZNF423	zinc finger protein 423 [Source:HGNC Symbol;Acc:HGNC:16762]
ENSG00000102967	3.41	3.45	3.43	3.31	4.64	3.975	DHODH	dihydroorotate dehydrogenase (quinone) [Source:HGNC Symbol;Acc:HGNC:2867]
ENSG00000102974	8.69	11.42	10.055	3.63	14.38	9.005	CTCF	CCCTC-binding factor [Source:HGNC Symbol;Acc:HGNC:13723]
ENSG00000102977	21.12	19.03	20.075	27.98	19.98	23.98	ACD	ACD, shelterin complex subunit and telomerase recruitment factor [Source:HGNC Symbol;Acc:HGNC:25070]
ENSG00000102978	100.74	97.14	98.94	68.83	78.95	73.89	POLR2C	RNA polymerase II subunit C [Source:HGNC Symbol;Acc:HGNC:9189]
ENSG00000102981	1.8	1.09	1.445	2.29	1.73	2.01	PARD6A	par-6 family cell polarity regulator alpha [Source:HGNC Symbol;Acc:HGNC:15943]
ENSG00000102984	5.45	2.35	3.9	3.26	3.43	3.345	ZNF821	zinc finger protein 821 [Source:HGNC Symbol;Acc:HGNC:28043]
ENSG00000102996	4.72	4.79	4.755	4.52	3.32	3.92	MMP15	matrix metallopeptidase 15 [Source:HGNC Symbol;Acc:HGNC:7161]
ENSG00000103005	101.65	112.43	107.04	47.37	74.85	61.11	USB1	U6 snRNA biogenesis phosphodiesterase 1 [Source:HGNC Symbol;Acc:HGNC:25792]
ENSG00000103018	55.29	66.33	60.81	38.76	73.29	56.025	CYB5B	cytochrome b5 type B [Source:HGNC Symbol;Acc:HGNC:24374]
ENSG00000103024	64.18	54.1	59.14	92.33	52.1	72.215	NME3	NME/NM23 nucleoside diphosphate kinase 3 [Source:HGNC Symbol;Acc:HGNC:7851]
ENSG00000103034	29.85	30.23	30.04	17.43	30.07	23.75	NDRG4	NDRG family member 4 [Source:HGNC Symbol;Acc:HGNC:14466]
ENSG00000103035	83.81	105.95	94.88	49.1	137.11	93.105	PSMD7	proteasome 26S subunit, non-ATPase 7 [Source:HGNC Symbol;Acc:HGNC:9565]
ENSG00000103037	2.04	3.21	2.625	3.24	4.05	3.645	SETD6	SET domain containing 6 [Source:HGNC Symbol;Acc:HGNC:26116]
ENSG00000103042	19.16	19.24	19.2	14.31	16.89	15.6	SLC38A7	solute carrier family 38 member 7 [Source:HGNC Symbol;Acc:HGNC:25582]
ENSG00000103043	29.51	32.25	30.88	30.66	20.72	25.69	VAC14	Vac14, PIKFYVE complex component [Source:HGNC Symbol;Acc:HGNC:25507]
ENSG00000103047	3.34	3.56	3.45	5.11	4.05	4.58	TANGO6	transport and golgi organization 6 homolog [Source:HGNC Symbol;Acc:HGNC:25749]
ENSG00000103051	31.04	31.97	31.505	27.2	23.95	25.575	COG4	component of oligomeric golgi complex 4 [Source:HGNC Symbol;Acc:HGNC:18620]
ENSG00000103061	6.73	7.68	7.205	5.5	9.76	7.63	SLC7A6OS	solute carrier family 7 member 6 opposite strand [Source:HGNC Symbol;Acc:HGNC:25807]
ENSG00000103064	17.65	21.24	19.445	6.21	18.06	12.135	SLC7A6	solute carrier family 7 member 6 [Source:HGNC Symbol;Acc:HGNC:11064]
ENSG00000103066	25.7	20.21	22.955	19.07	16.97	18.02	PLA2G15	phospholipase A2 group XV [Source:HGNC Symbol;Acc:HGNC:17163]
ENSG00000103091	10.54	11.08	10.81	5.78	10.54	8.16	WDR59	WD repeat domain 59 [Source:HGNC Symbol;Acc:HGNC:25706]
ENSG00000103111	26.91	28.02	27.465	18.67	25.05	21.86	MON1B	MON1 homolog B, secretory trafficking associated [Source:HGNC Symbol;Acc:HGNC:25020]
ENSG00000103121	67.45	88.11	77.78	64.04	101.05	82.545	CMC2	C-X9-C motif containing 2 [Source:HGNC Symbol;Acc:HGNC:24447]
ENSG00000103126	13.46	14.29	13.875	12.58	10.97	11.775	AXIN1	axin 1 [Source:HGNC Symbol;Acc:HGNC:903]
ENSG00000103145	68.36	60.31	64.335	84.14	50.53	67.335	HCFC1R1	host cell factor C1 regulator 1 [Source:HGNC Symbol;Acc:HGNC:21198]
ENSG00000103148	29.73	26.58	28.155	24.41	18.53	21.47	NPRL3	NPR3 like, GATOR1 complex subunit [Source:HGNC Symbol;Acc:HGNC:14124]
ENSG00000103152	102.99	82.74	92.865	131.3	73.8	102.55	MPG	N-methylpurine DNA glycosylase [Source:HGNC Symbol;Acc:HGNC:7211]
ENSG00000103160	2.67	5.46	4.065	2.9	7.02	4.96	HSDL1	hydroxysteroid dehydrogenase like 1 [Source:HGNC Symbol;Acc:HGNC:16475]
ENSG00000103168	17.72	21.29	19.505	23.61	29.03	26.32	TAF1C	TATA-box binding protein associated factor, RNA polymerase I subunit C [Source:HGNC Symbol;Acc:HGNC:11534]
ENSG00000103174	18.64	20.89	19.765	22.58	17.16	19.87	NAGPA	N-acetylglucosamine-1-phosphodiester alpha-N-acetylglucosaminidase [Source:HGNC Symbol;Acc:HGNC:17378]
ENSG00000103187	230.84	223.84	227.34	303.96	327.66	315.81	COTL1	coactosin like F-actin binding protein 1 [Source:HGNC Symbol;Acc:HGNC:18304]
ENSG00000103194	35.6	42.41	39.005	13.19	42.52	27.855	USP10	ubiquitin specific peptidase 10 [Source:HGNC Symbol;Acc:HGNC:12608]
ENSG00000103197	31.13	31.1	31.115	33.67	23.26	28.465	TSC2	tuberous sclerosis 2 [Source:HGNC Symbol;Acc:HGNC:12363]
ENSG00000103199	4.11	3.29	3.7	5.08	5.24	5.16	ZNF500	zinc finger protein 500 [Source:HGNC Symbol;Acc:HGNC:23716]
ENSG00000103202	195.54	179.66	187.6	248.67	148.86	198.765	NME4	NME/NM23 nucleoside diphosphate kinase 4 [Source:HGNC Symbol;Acc:HGNC:7852]
ENSG00000103222	30.27	34.82	32.545	19.34	45.74	32.54	ABCC1	ATP binding cassette subfamily C member 1 [Source:HGNC Symbol;Acc:HGNC:51]
ENSG00000103226	48.44	51.79	50.115	11.48	45.13	28.305	NOMO3	NODAL modulator 3 [Source:HGNC Symbol;Acc:HGNC:25242]
ENSG00000103227	7.68	7.1	7.39	10.48	4.59	7.535	LMF1	lipase maturation factor 1 [Source:HGNC Symbol;Acc:HGNC:14154]
ENSG00000103245	27.6	24.93	26.265	31.9	20.89	26.395	NARFL	nuclear prelamin A recognition factor like [Source:HGNC Symbol;Acc:HGNC:14179]
ENSG00000103248	5.09	7.93	6.51	4.15	6.54	5.345	MTHFSD	methenyltetrahydrofolate synthetase domain containing [Source:HGNC Symbol;Acc:HGNC:25778]
ENSG00000103249	63.02	71.82	67.42	40.52	48.69	44.605	CLCN7	chloride voltage-gated channel 7 [Source:HGNC Symbol;Acc:HGNC:2025]
ENSG00000103253	4.32	4.25	4.285	6.68	4.17	5.425	HAGHL	hydroxyacylglutathione hydrolase-like [Source:HGNC Symbol;Acc:HGNC:14177]
ENSG00000103254	31.39	22.18	26.785	38.71	20.47	29.59	FAM173A	family with sequence similarity 173 member A [Source:HGNC Symbol;Acc:HGNC:14152]
ENSG00000103257	5.19	4.43	4.81	9.62	13.12	11.37	SLC7A5	solute carrier family 7 member 5 [Source:HGNC Symbol;Acc:HGNC:11063]
ENSG00000103260	12.66	7.71	10.185	19.04	10.74	14.89	METRN	meteorin, glial cell differentiation regulator [Source:HGNC Symbol;Acc:HGNC:14151]
ENSG00000103264	17.93	16.9	17.415	18.21	20.83	19.52	FBXO31	F-box protein 31 [Source:HGNC Symbol;Acc:HGNC:16510]
ENSG00000103266	134.65	112	123.325	140.34	97.44	118.89	STUB1	STIP1 homology and U-box containing protein 1 [Source:HGNC Symbol;Acc:HGNC:11427]
ENSG00000103274	35.6	35.85	35.725	32.85	29.6	31.225	NUBP1	nucleotide binding protein 1 [Source:HGNC Symbol;Acc:HGNC:8041]
ENSG00000103275	103.07	103.61	103.34	131.33	115.77	123.55	UBE2I	ubiquitin conjugating enzyme E2 I [Source:HGNC Symbol;Acc:HGNC:12485]
ENSG00000103319	9.09	8.67	8.88	1.62	4.11	2.865	EEF2K	eukaryotic elongation factor 2 kinase [Source:HGNC Symbol;Acc:HGNC:24615]
ENSG00000103326	27.5	24.85	26.175	28.9	22.34	25.62	CAPN15	calpain 15 [Source:HGNC Symbol;Acc:HGNC:11182]
ENSG00000103335	354.86	363.19	359.025	410.68	273.36	342.02	PIEZO1	piezo type mechanosensitive ion channel component 1 [Source:HGNC Symbol;Acc:HGNC:28993]
ENSG00000103342	55.32	64.19	59.755	43.72	82.12	62.92	GSPT1	G1 to S phase transition 1 [Source:HGNC Symbol;Acc:HGNC:4621]
ENSG00000103343	4.05	4.97	4.51	3.1	3.94	3.52	ZNF174	zinc finger protein 174 [Source:HGNC Symbol;Acc:HGNC:12963]
ENSG00000103351	2.9	4.58	3.74	1.6	5.18	3.39	CLUAP1	clusterin associated protein 1 [Source:HGNC Symbol;Acc:HGNC:19009]
ENSG00000103353	56.29	59.26	57.775	21.29	63.47	42.38	UBFD1	ubiquitin family domain containing 1 [Source:HGNC Symbol;Acc:HGNC:30565]
ENSG00000103356	6.62	7.66	7.14	7.74	10.68	9.21	EARS2	glutamyl-tRNA synthetase 2, mitochondrial [Source:HGNC Symbol;Acc:HGNC:29419]
ENSG00000103363	345.19	299.15	322.17	433.12	245.81	339.465	ELOB	elongin B [Source:HGNC Symbol;Acc:HGNC:11619]
ENSG00000103365	8.64	8.5	8.57	3.76	11.47	7.615	GGA2	golgi associated, gamma adaptin ear containing, ARF binding protein 2 [Source:HGNC Symbol;Acc:HGNC:16064]
ENSG00000103381	38.54	37.95	38.245	37.15	46.89	42.02	CPPED1	calcineurin like phosphoesterase domain containing 1 [Source:HGNC Symbol;Acc:HGNC:25632]
ENSG00000103404	2.64	3.89	3.265	4.89	7.4	6.145	USP31	ubiquitin specific peptidase 31 [Source:HGNC Symbol;Acc:HGNC:20060]
ENSG00000103415	178.62	189.07	183.845	108.6	79.99	94.295	HMOX2	heme oxygenase 2 [Source:HGNC Symbol;Acc:HGNC:5014]
ENSG00000103423	27.59	25.54	26.565	17.52	24.22	20.87	DNAJA3	DnaJ heat shock protein family (Hsp40) member A3 [Source:HGNC Symbol;Acc:HGNC:11808]
ENSG00000103429	28.95	36.97	32.96	28.31	37.67	32.99	BFAR	bifunctional apoptosis regulator [Source:HGNC Symbol;Acc:HGNC:17613]
ENSG00000103479	3.68	5.04	4.36	0.99	7.93	4.46	RBL2	RB transcriptional corepressor like 2 [Source:HGNC Symbol;Acc:HGNC:9894]
ENSG00000103490	41.5	35.72	38.61	52.87	22.37	37.62	PYCARD	PYD and CARD domain containing [Source:HGNC Symbol;Acc:HGNC:16608]
ENSG00000103494	2.59	0.81	1.7	0.82	2.46	1.64	RPGRIP1L	RPGRIP1 like [Source:HGNC Symbol;Acc:HGNC:29168]
ENSG00000103495	163.63	145.43	154.53	137.29	101.95	119.62	MAZ	MYC associated zinc finger protein [Source:HGNC Symbol;Acc:HGNC:6914]
ENSG00000103496	57.64	53.17	55.405	84.06	73.74	78.9	STX4	syntaxin 4 [Source:HGNC Symbol;Acc:HGNC:11439]
ENSG00000103502	80.35	82.7	81.525	71.44	54.41	62.925	CDIPT	CDP-diacylglycerol--inositol 3-phosphatidyltransferase [Source:HGNC Symbol;Acc:HGNC:1769]
ENSG00000103507	63.77	58.12	60.945	65.74	48.61	57.175	BCKDK	branched chain ketoacid dehydrogenase kinase [Source:HGNC Symbol;Acc:HGNC:16902]
ENSG00000103510	26.33	25.22	25.775	20.09	25.94	23.015	KAT8	lysine acetyltransferase 8 [Source:HGNC Symbol;Acc:HGNC:17933]
ENSG00000103512	109.43	125.77	117.6	86.45	114.15	100.3	NOMO1	NODAL modulator 1 [Source:HGNC Symbol;Acc:HGNC:30060]
ENSG00000103540	1.22	1.64	1.43	0.2	2.19	1.195	CCP110	centriolar coiled-coil protein 110 [Source:HGNC Symbol;Acc:HGNC:24342]
ENSG00000103544	29.61	34.04	31.825	18.61	38.38	28.495	C16orf62	chromosome 16 open reading frame 62 [Source:HGNC Symbol;Acc:HGNC:24641]
ENSG00000103549	61.21	68.05	64.63	56.89	48	52.445	RNF40	ring finger protein 40 [Source:HGNC Symbol;Acc:HGNC:16867]
ENSG00000103550	6.9	11.95	9.425	8.44	20.22	14.33	KNOP1	lysine rich nucleolar protein 1 [Source:HGNC Symbol;Acc:HGNC:34404]
ENSG00000103591	12.01	19.18	15.595	7.19	25.64	16.415	AAGAB	alpha- and gamma-adaptin binding protein [Source:HGNC Symbol;Acc:HGNC:25662]
ENSG00000103642	52.17	71.17	61.67	14.09	56.58	35.335	LACTB	lactamase beta [Source:HGNC Symbol;Acc:HGNC:16468]
ENSG00000103653	52.63	49.45	51.04	55.06	54.07	54.565	CSK	CSK, non-receptor tyrosine kinase [Source:HGNC Symbol;Acc:HGNC:2444]
ENSG00000103657	34.4	48.87	41.635	10.76	53.18	31.97	HERC1	HECT and RLD domain containing E3 ubiquitin protein ligase family member 1 [Source:HGNC Symbol;Acc:HGNC:4867]
ENSG00000103671	6.87	11.11	8.99	11.12	26.1	18.61	TRIP4	thyroid hormone receptor interactor 4 [Source:HGNC Symbol;Acc:HGNC:12310]
ENSG00000103707	4.74	5.73	5.235	4.78	7.31	6.045	MTFMT	mitochondrial methionyl-tRNA formyltransferase [Source:HGNC Symbol;Acc:HGNC:29666]
ENSG00000103769	185.53	221.03	203.28	174.09	253.79	213.94	RAB11A	RAB11A, member RAS oncogene family [Source:HGNC Symbol;Acc:HGNC:9760]
ENSG00000103811	1.99	4.28	3.135	4.84	4.45	4.645	CTSH	cathepsin H [Source:HGNC Symbol;Acc:HGNC:2535]
ENSG00000103852	13.68	14.91	14.295	5.24	11.47	8.355	TTC23	tetratricopeptide repeat domain 23 [Source:HGNC Symbol;Acc:HGNC:25730]
[truncated: 9,805 more rows]

## Sheet: Sheet2
	seq_id	sCAR-T_tpm	Ctrl_tpm	fold change	Gene_name	Gene_description
venn-overlap	ENSG00000000003	22.47	20.875	1.07641	TSPAN6	tetraspanin 6 [Source:HGNC Symbol;Acc:HGNC:11858]
	ENSG00000000419	23.295	28.83	0.808012	DPM1	dolichyl-phosphate mannosyltransferase subunit 1, catalytic [Source:HGNC Symbol;Acc:HGNC:3005]
	ENSG00000000457	5.15	1.605	3.20872	SCYL3	SCY1 like pseudokinase 3 [Source:HGNC Symbol;Acc:HGNC:19285]
	ENSG00000000460	5.735	7.71	0.743839	C1orf112	chromosome 1 open reading frame 112 [Source:HGNC Symbol;Acc:HGNC:25565]
	ENSG00000000971	22.24	14.925	1.49012	CFH	complement factor H [Source:HGNC Symbol;Acc:HGNC:4883]
	ENSG00000001036	35.28	34.83	1.01292	FUCA2	fucosidase, alpha-L- 2, plasma [Source:HGNC Symbol;Acc:HGNC:4008]
	ENSG00000001084	2.855	3.97	0.719144	GCLC	glutamate-cysteine ligase catalytic subunit [Source:HGNC Symbol;Acc:HGNC:4311]
	ENSG00000001167	8.68	9.82	0.88391	NFYA	nuclear transcription factor Y subunit alpha [Source:HGNC Symbol;Acc:HGNC:7804]
	ENSG00000001460	2.62	1.915	1.36815	STPG1	sperm tail PG-rich repeat containing 1 [Source:HGNC Symbol;Acc:HGNC:28070]
	ENSG00000001461	6.455	3.945	1.63625	NIPAL3	NIPA like domain containing 3 [Source:HGNC Symbol;Acc:HGNC:25233]
	ENSG00000001497	23.81	20.37	1.16888	LAS1L	LAS1 like, ribosome biogenesis factor [Source:HGNC Symbol;Acc:HGNC:25726]
	ENSG00000001561	1.31	1.515	0.864686	ENPP4	ectonucleotide pyrophosphatase/phosphodiesterase 4 (putative) [Source:HGNC Symbol;Acc:HGNC:3359]
	ENSG00000001617	44.2	41.435	1.06673	SEMA3F	semaphorin 3F [Source:HGNC Symbol;Acc:HGNC:10728]
	ENSG00000001629	6.62	8.42	0.786223	ANKIB1	ankyrin repeat and IBR domain containing 1 [Source:HGNC Symbol;Acc:HGNC:22215]
	ENSG00000001630	14.75	24.12	0.611526	CYP51A1	cytochrome P450 family 51 subfamily A member 1 [Source:HGNC Symbol;Acc:HGNC:2649]
	ENSG00000001631	4.455	5.06	0.880435	KRIT1	KRIT1, ankyrin repeat containing [Source:HGNC Symbol;Acc:HGNC:1573]
	ENSG00000002016	1.645	1.02	1.61275	RAD52	RAD52 homolog, DNA repair protein [Source:HGNC Symbol;Acc:HGNC:9824]
	ENSG00000002330	106.65	121.865	0.875149	BAD	BCL2 associated agonist of cell death [Source:HGNC Symbol;Acc:HGNC:936]
	ENSG00000002549	424.37	202.815	2.0924	LAP3	leucine aminopeptidase 3 [Source:HGNC Symbol;Acc:HGNC:18449]
	ENSG00000002586	611.81	600.54	1.01877	CD99	CD99 molecule (Xg blood group) [Source:HGNC Symbol;Acc:HGNC:7082]
	ENSG00000002822	22.58	17.855	1.26463	MAD1L1	MAD1 mitotic arrest deficient like 1 [Source:HGNC Symbol;Acc:HGNC:6762]
	ENSG00000002834	146.785	126.62	1.15926	LASP1	LIM and SH3 protein 1 [Source:HGNC Symbol;Acc:HGNC:6513]
	ENSG00000002919	25.725	22.08	1.16508	SNX11	sorting nexin 11 [Source:HGNC Symbol;Acc:HGNC:14975]
	ENSG00000003056	44.005	37.47	1.17441	M6PR	mannose-6-phosphate receptor, cation dependent [Source:HGNC Symbol;Acc:HGNC:6752]
	ENSG00000003096	5.18	6.98	0.74212	KLHL13	kelch like family member 13 [Source:HGNC Symbol;Acc:HGNC:22931]
	ENSG00000003137	6.83	21.99	0.310596	CYP26B1	cytochrome P450 family 26 subfamily B member 1 [Source:HGNC Symbol;Acc:HGNC:20581]
	ENSG00000003147	9.255	9.05	1.02265	ICA1	islet cell autoantigen 1 [Source:HGNC Symbol;Acc:HGNC:5343]
	ENSG00000003249	29.09	27.44	1.06013	DBNDD1	dysbindin domain containing 1 [Source:HGNC Symbol;Acc:HGNC:28455]
	ENSG00000003393	4.385	5.46	0.803114	ALS2	ALS2, alsin Rho guanine nucleotide exchange factor [Source:HGNC Symbol;Acc:HGNC:443]
	ENSG00000003400	46.08	11.205	4.11245	CASP10	caspase 10 [Source:HGNC Symbol;Acc:HGNC:1500]
	ENSG00000003402	264.855	248	1.06796	CFLAR	CASP8 and FADD like apoptosis regulator [Source:HGNC Symbol;Acc:HGNC:1876]
	ENSG00000003436	58.98	100.355	0.587714	TFPI	tissue factor pathway inhibitor [Source:HGNC Symbol;Acc:HGNC:11760]
	ENSG00000003509	4.255	6.62	0.642749	NDUFAF7	NADH:ubiquinone oxidoreductase complex assembly factor 7 [Source:HGNC Symbol;Acc:HGNC:28816]
	ENSG00000003756	34.98	35.39	0.988415	RBM5	RNA binding motif protein 5 [Source:HGNC Symbol;Acc:HGNC:9902]
	ENSG00000003989	114.46	199.295	0.574324	SLC7A2	solute carrier family 7 member 2 [Source:HGNC Symbol;Acc:HGNC:11060]
	ENSG00000004059	244.72	253.065	0.967024	ARF5	ADP ribosylation factor 5 [Source:HGNC Symbol;Acc:HGNC:658]
	ENSG00000004139	2.265	2.37	0.955696	SARM1	sterile alpha and TIR motif containing 1 [Source:HGNC Symbol;Acc:HGNC:17074]
	ENSG00000004142	78.725	71.32	1.10383	POLDIP2	DNA polymerase delta interacting protein 2 [Source:HGNC Symbol;Acc:HGNC:23781]
	ENSG00000004399	265.37	271.89	0.97602	PLXND1	plexin D1 [Source:HGNC Symbol;Acc:HGNC:9107]
	ENSG00000004455	159.54	117.14	1.36196	AK2	adenylate kinase 2 [Source:HGNC Symbol;Acc:HGNC:362]
	ENSG00000004468	6.735	1.39	4.84532	CD38	CD38 molecule [Source:HGNC Symbol;Acc:HGNC:1667]
	ENSG00000004478	39.365	26.645	1.47739	FKBP4	FK506 binding protein 4 [Source:HGNC Symbol;Acc:HGNC:3720]
	ENSG00000004487	51.295	44.655	1.1487	KDM1A	lysine demethylase 1A [Source:HGNC Symbol;Acc:HGNC:29079]
	ENSG00000004534	12.815	14.57	0.879547	RBM6	RNA binding motif protein 6 [Source:HGNC Symbol;Acc:HGNC:9903]
	ENSG00000004700	8.52	10.07	0.846077	RECQL	RecQ like helicase [Source:HGNC Symbol;Acc:HGNC:9948]
	ENSG00000004766	2.405	2.76	0.871377	VPS50	VPS50, EARP/GARPII complex subunit [Source:HGNC Symbol;Acc:HGNC:25956]
	ENSG00000004776	7.525	7.92	0.950126	HSPB6	heat shock protein family B (small) member 6 [Source:HGNC Symbol;Acc:HGNC:26511]
	ENSG00000004779	160.56	153.79	1.04402	NDUFAB1	NADH:ubiquinone oxidoreductase subunit AB1 [Source:HGNC Symbol;Acc:HGNC:7694]
	ENSG00000004864	10.1	9.065	1.11418	SLC25A13	solute carrier family 25 member 13 [Source:HGNC Symbol;Acc:HGNC:10983]
	ENSG00000004866	12.56	11.98	1.04841	ST7	suppression of tumorigenicity 7 [Source:HGNC Symbol;Acc:HGNC:11351]
	ENSG00000004897	19.235	22.13	0.869182	CDC27	cell division cycle 27 [Source:HGNC Symbol;Acc:HGNC:1728]
	ENSG00000004961	48.965	36.39	1.34556	HCCS	holocytochrome c synthase [Source:HGNC Symbol;Acc:HGNC:4837]
	ENSG00000004975	21.845	14.68	1.48808	DVL2	dishevelled segment polarity protein 2 [Source:HGNC Symbol;Acc:HGNC:3086]
	ENSG00000005007	45.805	35.25	1.29943	UPF1	UPF1, RNA helicase and ATPase [Source:HGNC Symbol;Acc:HGNC:9962]
	ENSG00000005020	5.91	9.675	0.610853	SKAP2	src kinase associated phosphoprotein 2 [Source:HGNC Symbol;Acc:HGNC:15687]
	ENSG00000005022	294.285	303.875	0.968441	SLC25A5	solute carrier family 25 member 5 [Source:HGNC Symbol;Acc:HGNC:10991]
	ENSG00000005059	95.795	32.52	2.94573	MCUB	mitochondrial calcium uniporter dominant negative beta subunit [Source:HGNC Symbol;Acc:HGNC:26076]
	ENSG00000005073	2.255	4.9	0.460204	HOXA11	homeobox A11 [Source:HGNC Symbol;Acc:HGNC:5101]
	ENSG00000005075	95.995	103.92	0.923739	POLR2J	RNA polymerase II subunit J [Source:HGNC Symbol;Acc:HGNC:9197]
	ENSG00000005100	5.495	5.105	1.0764	DHX33	DEAH-box helicase 33 [Source:HGNC Symbol;Acc:HGNC:16718]
	ENSG00000005108	1.82	1.62	1.12346	THSD7A	thrombospondin type 1 domain containing 7A [Source:HGNC Symbol;Acc:HGNC:22207]
	ENSG00000005156	11.59	11.995	0.966236	LIG3	DNA ligase 3 [Source:HGNC Symbol;Acc:HGNC:6600]
	ENSG00000005175	3.605	4.69	0.768657	RPAP3	RNA polymerase II associated protein 3 [Source:HGNC Symbol;Acc:HGNC:26151]
	ENSG00000005187	2.58	5.23	0.493308	ACSM3	acyl-CoA synthetase medium-chain family member 3 [Source:HGNC Symbol;Acc:HGNC:10522]
	ENSG00000005189	2.115	2.09	1.01196	REXO5	RNA exonuclease 5 [Source:HGNC Symbol;Acc:HGNC:24661]
	ENSG00000005194	59.245	48.1	1.2317	CIAPIN1	cytokine induced apoptosis inhibitor 1 [Source:HGNC Symbol;Acc:HGNC:28050]
	ENSG00000005206	24.6	22.015	1.11742	SPPL2B	signal peptide peptidase like 2B [Source:HGNC Symbol;Acc:HGNC:30627]
	ENSG00000005238	7.67	11.305	0.678461	FAM214B	family with sequence similarity 214 member B [Source:HGNC Symbol;Acc:HGNC:25666]
	ENSG00000005243	15.135	17.655	0.857264	COPZ2	coatomer protein complex subunit zeta 2 [Source:HGNC Symbol;Acc:HGNC:19356]
	ENSG00000005249	4.525	4.495	1.00667	PRKAR2B	protein kinase cAMP-dependent type II regulatory subunit beta [Source:HGNC Symbol;Acc:HGNC:9392]
	ENSG00000005302	25.88	28.715	0.901271	MSL3	male-specific lethal 3 homolog (Drosophila) [Source:HGNC Symbol;Acc:HGNC:7370]
	ENSG00000005339	19.05	8.905	2.13925	CREBBP	CREB binding protein [Source:HGNC Symbol;Acc:HGNC:2348]
	ENSG00000005436	3.335	5.14	0.648833	GCFC2	GC-rich sequence DNA-binding factor 2 [Source:HGNC Symbol;Acc:HGNC:1317]
	ENSG00000005448	19.45	22.3	0.872197	WDR54	WD repeat domain 54 [Source:HGNC Symbol;Acc:HGNC:25770]
	ENSG00000005483	5.82	6.93	0.839827	KMT2E	lysine methyltransferase 2E [Source:HGNC Symbol;Acc:HGNC:18541]
	ENSG00000005486	47.235	56.965	0.829193	RHBDD2	rhomboid domain containing 2 [Source:HGNC Symbol;Acc:HGNC:23082]
	ENSG00000005700	4.205	7.01	0.599857	IBTK	inhibitor of Bruton tyrosine kinase [Source:HGNC Symbol;Acc:HGNC:17853]
	ENSG00000005801	3.895	4.415	0.88222	ZNF195	zinc finger protein 195 [Source:HGNC Symbol;Acc:HGNC:12986]
	ENSG00000005810	21.79	21.81	0.999083	MYCBP2	MYC binding protein 2, E3 ubiquitin protein ligase [Source:HGNC Symbol;Acc:HGNC:23386]
	ENSG00000005812	13.925	10.73	1.29776	FBXL3	F-box and leucine rich repeat protein 3 [Source:HGNC Symbol;Acc:HGNC:13599]
	ENSG00000005882	8.19	11.32	0.723498	PDK2	pyruvate dehydrogenase kinase 2 [Source:HGNC Symbol;Acc:HGNC:8810]
	ENSG00000005884	65.685	61.645	1.06554	ITGA3	integrin subunit alpha 3 [Source:HGNC Symbol;Acc:HGNC:6139]
	ENSG00000005889	5.045	3.255	1.54992	ZFX	zinc finger protein, X-linked [Source:HGNC Symbol;Acc:HGNC:12869]
	ENSG00000005893	63.125	69.68	0.905927	LAMP2	lysosomal associated membrane protein 2 [Source:HGNC Symbol;Acc:HGNC:6501]
	ENSG00000006007	26.405	23.095	1.14332	GDE1	glycerophosphodiester phosphodiesterase 1 [Source:HGNC Symbol;Acc:HGNC:29644]
	ENSG00000006015	92.275	106.755	0.864362	C19orf60	chromosome 19 open reading frame 60 [Source:HGNC Symbol;Acc:HGNC:26098]
	ENSG00000006016	2	2.24	0.892857	CRLF1	cytokine receptor like factor 1 [Source:HGNC Symbol;Acc:HGNC:2364]
	ENSG00000006025	1.215	1.16	1.04741	OSBPL7	oxysterol binding protein like 7 [Source:HGNC Symbol;Acc:HGNC:16387]
	ENSG00000006042	99.825	76.235	1.30944	TMEM98	transmembrane protein 98 [Source:HGNC Symbol;Acc:HGNC:24529]
	ENSG00000006062	2.99	2.785	1.07361	MAP3K14	mitogen-activated protein kinase kinase kinase 14 [Source:HGNC Symbol;Acc:HGNC:6853]
	ENSG00000006118	90.77	86.51	1.04924	TMEM132A	transmembrane protein 132A [Source:HGNC Symbol;Acc:HGNC:31092]
	ENSG00000006125	79.47	69.935	1.13634	AP2B1	adaptor related protein complex 2 beta 1 subunit [Source:HGNC Symbol;Acc:HGNC:563]
	ENSG00000006194	23.12	17.58	1.31513	ZNF263	zinc finger protein 263 [Source:HGNC Symbol;Acc:HGNC:13056]
	ENSG00000006210	2636.75	621.29	4.24399	CX3CL1	C-X3-C motif chemokine ligand 1 [Source:HGNC Symbol;Acc:HGNC:10647]
	ENSG00000006282	36.99	34.57	1.07	SPATA20	spermatogenesis associated 20 [Source:HGNC Symbol;Acc:HGNC:26125]
	ENSG00000006327	186.74	199.76	0.934822	TNFRSF12A	TNF receptor superfamily member 12A [Source:HGNC Symbol;Acc:HGNC:18152]
	ENSG00000006432	18.25	19.92	0.916165	MAP3K9	mitogen-activated protein kinase kinase kinase 9 [Source:HGNC Symbol;Acc:HGNC:6861]
	ENSG00000006451	121.59	76.44	1.59066	RALA	RAS like proto-oncogene A [Source:HGNC Symbol;Acc:HGNC:9839]
	ENSG00000006459	1.645	2.915	0.564322	KDM7A	lysine demethylase 7A [Source:HGNC Symbol;Acc:HGNC:22224]
	ENSG00000006530	7.8	8.845	0.881854	AGK	acylglycerol kinase [Source:HGNC Symbol;Acc:HGNC:21869]
	ENSG00000006576	3.815	3.365	1.13373	PHTF2	putative homeodomain transcription factor 2 [Source:HGNC Symbol;Acc:HGNC:13411]
	ENSG00000006607	18.08	13.515	1.33777	FARP2	FERM, ARH/RhoGEF and pleckstrin domain protein 2 [Source:HGNC Symbol;Acc:HGNC:16460]
	ENSG00000006625	24.09	19.16	1.25731	GGCT	gamma-glutamylcyclotransferase [Source:HGNC Symbol;Acc:HGNC:21705]
	ENSG00000006634	2.805	3.395	0.826215	DBF4	DBF4 zinc finger [Source:HGNC Symbol;Acc:HGNC:17364]
	ENSG00000006638	1.24	1.535	0.807818	TBXA2R	thromboxane A2 receptor [Source:HGNC Symbol;Acc:HGNC:11608]
	ENSG00000006652	8.425	13.23	0.63681	IFRD1	interferon related developmental regulator 1 [Source:HGNC Symbol;Acc:HGNC:5456]
	ENSG00000006695	8.245	5.915	1.39391	COX10	COX10, heme A:farnesyltransferase cytochrome c oxidase assembly factor [Source:HGNC Symbol;Acc:HGNC:2260]
	ENSG00000006704	6.91	6.72	1.02827	GTF2IRD1	GTF2I repeat domain containing 1 [Source:HGNC Symbol;Acc:HGNC:4661]
	ENSG00000006712	54.51	36.715	1.48468	PAF1	PAF1 homolog, Paf1/RNA polymerase II complex component [Source:HGNC Symbol;Acc:HGNC:25459]
	ENSG00000006715	6.275	8.24	0.761529	VPS41	VPS41, HOPS complex subunit [Source:HGNC Symbol;Acc:HGNC:12713]
	ENSG00000006744	46.47	35.935	1.29317	ELAC2	elaC ribonuclease Z 2 [Source:HGNC Symbol;Acc:HGNC:14198]
	ENSG00000006756	8.205	8.11	1.01171	ARSD	arylsulfatase D [Source:HGNC Symbol;Acc:HGNC:717]
	ENSG00000006757	7.805	7.87	0.991741	PNPLA4	patatin like phospholipase domain containing 4 [Source:HGNC Symbol;Acc:HGNC:24887]
	ENSG00000006831	25.03	20.315	1.23209	ADIPOR2	adiponectin receptor 2 [Source:HGNC Symbol;Acc:HGNC:24041]
	ENSG00000007047	26.655	25.475	1.04632	MARK4	microtubule affinity regulating kinase 4 [Source:HGNC Symbol;Acc:HGNC:13538]
	ENSG00000007080	197.44	219.51	0.899458	CCDC124	coiled-coil domain containing 124 [Source:HGNC Symbol;Acc:HGNC:25171]
	ENSG00000007168	46.43	40.55	1.14501	PAFAH1B1	platelet activating factor acetylhydrolase 1b regulatory subunit 1 [Source:HGNC Symbol;Acc:HGNC:8574]
	ENSG00000007202	26.525	18.595	1.42646	KIAA0100	KIAA0100 [Source:HGNC Symbol;Acc:HGNC:28960]
	ENSG00000007255	33.105	31.82	1.04038	TRAPPC6A	trafficking protein particle complex 6A [Source:HGNC Symbol;Acc:HGNC:23069]
	ENSG00000007341	6.325	6.09	1.03859	ST7L	suppression of tumorigenicity 7 like [Source:HGNC Symbol;Acc:HGNC:18441]
	ENSG00000007376	38.31	37.32	1.02653	RPUSD1	RNA pseudouridylate synthase domain containing 1 [Source:HGNC Symbol;Acc:HGNC:14173]
	ENSG00000007384	20.905	31.635	0.660819	RHBDF1	rhomboid 5 homolog 1 [Source:HGNC Symbol;Acc:HGNC:20561]
	ENSG00000007392	39.395	41.785	0.942802	LUC7L	LUC7 like [Source:HGNC Symbol;Acc:HGNC:6723]
	ENSG00000007520	96.855	107.655	0.89968	TSR3	TSR3, acp transferase ribosome maturation factor [Source:HGNC Symbol;Acc:HGNC:14175]
	ENSG00000007541	29.01	28.73	1.00975	PIGQ	phosphatidylinositol glycan anchor biosynthesis class Q [Source:HGNC Symbol;Acc:HGNC:14135]
	ENSG00000007545	3.665	1.69	2.16864	CRAMP1	cramped chromatin regulator homolog 1 [Source:HGNC Symbol;Acc:HGNC:14122]
	ENSG00000007908	524.875	1110.12	0.472807	SELE	selectin E [Source:HGNC Symbol;Acc:HGNC:10718]
	ENSG00000007923	28.91	22.12	1.30696	DNAJC11	DnaJ heat shock protein family (Hsp40) member C11 [Source:HGNC Symbol;Acc:HGNC:25570]
	ENSG00000007944	6.2	3.865	1.60414	MYLIP	myosin regulatory light chain interacting protein [Source:HGNC Symbol;Acc:HGNC:21155]
	ENSG00000008018	270.915	281.21	0.96339	PSMB1	proteasome subunit beta 1 [Source:HGNC Symbol;Acc:HGNC:9537]
	ENSG00000008083	1.315	1.015	1.29557	JARID2	jumonji and AT-rich interaction domain containing 2 [Source:HGNC Symbol;Acc:HGNC:6196]
	ENSG00000008128	17.535	22.695	0.772637	CDK11A	cyclin dependent kinase 11A [Source:HGNC Symbol;Acc:HGNC:1730]
	ENSG00000008130	49.83	36.13	1.37919	NADK	NAD kinase [Source:HGNC Symbol;Acc:HGNC:29831]
	ENSG00000008256	3.925	3.13	1.25399	CYTH3	cytohesin 3 [Source:HGNC Symbol;Acc:HGNC:9504]
	ENSG00000008282	24.115	35.315	0.682854	SYPL1	synaptophysin like 1 [Source:HGNC Symbol;Acc:HGNC:11507]
	ENSG00000008283	24.75	21.865	1.13195	CYB561	cytochrome b561 [Source:HGNC Symbol;Acc:HGNC:2571]
	ENSG00000008294	20.75	34.51	0.601275	SPAG9	sperm associated antigen 9 [Source:HGNC Symbol;Acc:HGNC:14524]
	ENSG00000008311	5.31	4.385	1.21095	AASS	aminoadipate-semialdehyde synthase [Source:HGNC Symbol;Acc:HGNC:17366]
	ENSG00000008324	16.345	25.455	0.642114	SS18L2	SS18 like 2 [Source:HGNC Symbol;Acc:HGNC:15593]
	ENSG00000008382	18.065	20.88	0.865182	MPND	MPN domain containing [Source:HGNC Symbol;Acc:HGNC:25934]
	ENSG00000008394	84.245	97.76	0.861753	MGST1	microsomal glutathione S-transferase 1 [Source:HGNC Symbol;Acc:HGNC:7061]
	ENSG00000008405	6.025	10.275	0.586375	CRY1	cryptochrome circadian clock 1 [Source:HGNC Symbol;Acc:HGNC:2384]
	ENSG00000008441	23.505	10.275	2.28759	NFIX	nuclear factor I X [Source:HGNC Symbol;Acc:HGNC:7788]
	ENSG00000008513	19.765	18.37	1.07594	ST3GAL1	ST3 beta-galactoside alpha-2,3-sialyltransferase 1 [Source:HGNC Symbol;Acc:HGNC:10862]
	ENSG00000008517	3327.89	1706.78	1.94981	IL32	interleukin 32 [Source:HGNC Symbol;Acc:HGNC:16830]
	ENSG00000008710	37.465	32.115	1.16659	PKD1	polycystin 1, transient receptor potential channel interacting [Source:HGNC Symbol;Acc:HGNC:9008]
	ENSG00000008838	92.19	66.165	1.39333	MED24	mediator complex subunit 24 [Source:HGNC Symbol;Acc:HGNC:22963]
	ENSG00000008853	5.745	3.365	1.70728	RHOBTB2	Rho related BTB domain containing 2 [Source:HGNC Symbol;Acc:HGNC:18756]
	ENSG00000008869	2.255	2.425	0.929897	HEATR5B	HEAT repeat containing 5B [Source:HGNC Symbol;Acc:HGNC:29273]
	ENSG00000008952	12.585	15.55	0.809325	SEC62	SEC62 homolog, preprotein translocation factor [Source:HGNC Symbol;Acc:HGNC:11846]
	ENSG00000008988	1766.67	2004.29	0.881449	RPS20	ribosomal protein S20 [Source:HGNC Symbol;Acc:HGNC:10405]
	ENSG00000009307	82.415	102.51	0.80397	CSDE1	cold shock domain containing E1 [Source:HGNC Symbol;Acc:HGNC:29905]
	ENSG00000009335	25.78	23.17	1.11265	UBE3C	ubiquitin protein ligase E3C [Source:HGNC Symbol;Acc:HGNC:16803]
	ENSG00000009413	2.225	1.65	1.34848	REV3L	REV3 like, DNA directed polymerase zeta catalytic subunit [Source:HGNC Symbol;Acc:HGNC:9968]
	ENSG00000009780	2.105	1.245	1.69076	FAM76A	family with sequence similarity 76 member A [Source:HGNC Symbol;Acc:HGNC:28530]
	ENSG00000009830	7.455	8.895	0.838111	POMT2	protein O-mannosyltransferase 2 [Source:HGNC Symbol;Acc:HGNC:19743]
	ENSG00000009844	13.585	17.865	0.760425	VTA1	vesicle trafficking 1 [Source:HGNC Symbol;Acc:HGNC:20954]
	ENSG00000009954	12.73	12.315	1.0337	BAZ1B	bromodomain adjacent to zinc finger domain 1B [Source:HGNC Symbol;Acc:HGNC:961]
	ENSG00000010017	14.75	18.9	0.780423	RANBP9	RAN binding protein 9 [Source:HGNC Symbol;Acc:HGNC:13727]
	ENSG00000010030	78.64	19.29	4.07672	ETV7	ETS variant 7 [Source:HGNC Symbol;Acc:HGNC:18160]
	ENSG00000010072	2.42	2.55	0.94902	SPRTN	SprT-like N-terminal domain [Source:HGNC Symbol;Acc:HGNC:25356]
	ENSG00000010165	15.08	15.455	0.975736	METTL13	methyltransferase like 13 [Source:HGNC Symbol;Acc:HGNC:24248]
	ENSG00000010219	103.065	40.635	2.53636	DYRK4	dual specificity tyrosine phosphorylation regulated kinase 4 [Source:HGNC Symbol;Acc:HGNC:3095]
	ENSG00000010244	105.575	98.31	1.0739	ZNF207	zinc finger protein 207 [Source:HGNC Symbol;Acc:HGNC:12998]
	ENSG00000010256	248.67	234.135	1.06208	UQCRC1	ubiquinol-cytochrome c reductase core protein I [Source:HGNC Symbol;Acc:HGNC:12585]
	ENSG00000010270	51.42	64.215	0.800747	STARD3NL	STARD3 N-terminal like [Source:HGNC Symbol;Acc:HGNC:19169]
	ENSG00000010278	435.05	466.56	0.932463	CD9	CD9 molecule [Source:HGNC Symbol;Acc:HGNC:1709]
	ENSG00000010292	19.875	13.11	1.51602	NCAPD2	non-SMC condensin I complex subunit D2 [Source:HGNC Symbol;Acc:HGNC:24305]
	ENSG00000010295	8.765	9.185	0.954273	IFFO1	intermediate filament family orphan 1 [Source:HGNC Symbol;Acc:HGNC:24970]
	ENSG00000010318	1.295	1.655	0.782477	PHF7	PHD finger protein 7 [Source:HGNC Symbol;Acc:HGNC:18458]
	ENSG00000010319	21.46	11.155	1.9238	SEMA3G	semaphorin 3G [Source:HGNC Symbol;Acc:HGNC:30400]
	ENSG00000010322	24.78	22.665	1.09332	NISCH	nischarin [Source:HGNC Symbol;Acc:HGNC:18006]
	ENSG00000010327	93.56	82.91	1.12845	STAB1	stabilin 1 [Source:HGNC Symbol;Acc:HGNC:18628]
	ENSG00000010361	10.6	9.925	1.06801	FUZ	fuzzy planar cell polarity protein [Source:HGNC Symbol;Acc:HGNC:26219]
	ENSG00000010404	15.205	14.065	1.08105	IDS	iduronate 2-sulfatase [Source:HGNC Symbol;Acc:HGNC:5389]
	ENSG00000010438	7.96	9.445	0.842774	PRSS3	protease, serine 3 [Source:HGNC Symbol;Acc:HGNC:9486]
	ENSG00000010539	5.325	3.41	1.56158	ZNF200	zinc finger protein 200 [Source:HGNC Symbol;Acc:HGNC:12993]
	ENSG00000010626	3.215	3.42	0.940058	LRRC23	leucine rich repeat containing 23 [Source:HGNC Symbol;Acc:HGNC:19138]
	ENSG00000010704	3.745	3.045	1.22989	HFE	hemochromatosis [Source:HGNC Symbol;Acc:HGNC:4886]
	ENSG00000010803	13.035	11.715	1.11268	SCMH1	sex comb on midleg homolog 1 (Drosophila) [Source:HGNC Symbol;Acc:HGNC:19003]
	ENSG00000010810	20.22	42.695	0.473592	FYN	FYN proto-oncogene, Src family tyrosine kinase [Source:HGNC Symbol;Acc:HGNC:4037]
	ENSG00000010818	10.09	10.075	1.00149	HIVEP2	human immunodeficiency virus type I enhancer binding protein 2 [Source:HGNC Symbol;Acc:HGNC:4921]
	ENSG00000011007	26.54	19.635	1.35167	ELOA	elongin A [Source:HGNC Symbol;Acc:HGNC:11620]
	ENSG00000011009	115.43	121.155	0.952746	LYPLA2	lysophospholipase II [Source:HGNC Symbol;Acc:HGNC:6738]
	ENSG00000011021	5.91	5.515	1.07162	CLCN6	chloride voltage-gated channel 6 [Source:HGNC Symbol;Acc:HGNC:2024]
	ENSG00000011028	62.465	46.11	1.3547	MRC2	mannose receptor C type 2 [Source:HGNC Symbol;Acc:HGNC:16875]
	ENSG00000011052	10.81	12.52	0.863419	NME1-NME2	NME1-NME2 readthrough [Source:HGNC Symbol;Acc:HGNC:33531]
	ENSG00000011105	41.43	32.23	1.28545	TSPAN9	tetraspanin 9 [Source:HGNC Symbol;Acc:HGNC:21640]
	ENSG00000011114	4.76	5.405	0.880666	BTBD7	BTB domain containing 7 [Source:HGNC Symbol;Acc:HGNC:18269]
	ENSG00000011132	40.185	45.42	0.884742	APBA3	amyloid beta precursor protein binding family A member 3 [Source:HGNC Symbol;Acc:HGNC:580]
	ENSG00000011143	3.255	3.755	0.866844	MKS1	Meckel syndrome, type 1 [Source:HGNC Symbol;Acc:HGNC:7121]
	ENSG00000011198	8.495	7.875	1.07873	ABHD5	abhydrolase domain containing 5 [Source:HGNC Symbol;Acc:HGNC:21396]
	ENSG00000011243	27.3	27.695	0.985737	AKAP8L	A-kinase anchoring protein 8 like [Source:HGNC Symbol;Acc:HGNC:29857]
	ENSG00000011260	18.86	16.31	1.15635	UTP18	UTP18, small subunit processome component [Source:HGNC Symbol;Acc:HGNC:24274]
	ENSG00000011275	14.755	12.29	1.20057	RNF216	ring finger protein 216 [Source:HGNC Symbol;Acc:HGNC:21698]
	ENSG00000011295	12.745	13.3	0.958271	TTC19	tetratricopeptide repeat domain 19 [Source:HGNC Symbol;Acc:HGNC:26006]
	ENSG00000011304	274.69	185.175	1.48341	PTBP1	polypyrimidine tract binding protein 1 [Source:HGNC Symbol;Acc:HGNC:9583]
	ENSG00000011376	16.265	8.71	1.86739	LARS2	leucyl-tRNA synthetase 2, mitochondrial [Source:HGNC Symbol;Acc:HGNC:17095]
	ENSG00000011405	8.575	8.21	1.04446	PIK3C2A	phosphatidylinositol-4-phosphate 3-kinase catalytic subunit type 2 alpha [Source:HGNC Symbol;Acc:HGNC:8971]
	ENSG00000011422	38.2	69.68	0.54822	PLAUR	plasminogen activator, urokinase receptor [Source:HGNC Symbol;Acc:HGNC:9053]
	ENSG00000011426	9.555	12.04	0.793605	ANLN	anillin actin binding protein [Source:HGNC Symbol;Acc:HGNC:14082]
	ENSG00000011451	32.655	24.28	1.34493	WIZ	widely interspaced zinc finger motifs [Source:HGNC Symbol;Acc:HGNC:30917]
	ENSG00000011454	5.98	6.44	0.928571	RABGAP1	RAB GTPase activating protein 1 [Source:HGNC Symbol;Acc:HGNC:17155]
	ENSG00000011478	9.34	10.1	0.924752	QPCTL	glutaminyl-peptide cyclotransferase like [Source:HGNC Symbol;Acc:HGNC:25952]
	ENSG00000011485	53.165	48.335	1.09993	PPP5C	protein phosphatase 5 catalytic subunit [Source:HGNC Symbol;Acc:HGNC:9322]
	ENSG00000011523	3.135	4.975	0.630151	CEP68	centrosomal protein 68 [Source:HGNC Symbol;Acc:HGNC:29076]
	ENSG00000011566	3.17	3.47	0.913545	MAP4K3	mitogen-activated protein kinase kinase kinase kinase 3 [Source:HGNC Symbol;Acc:HGNC:6865]
	ENSG00000011638	8.08	8.635	0.935727	TMEM159	transmembrane protein 159 [Source:HGNC Symbol;Acc:HGNC:30136]
	ENSG00000012048	2.175	5	0.435	BRCA1	BRCA1, DNA repair associated [Source:HGNC Symbol;Acc:HGNC:1100]
	ENSG00000012061	66.955	67.585	0.990678	ERCC1	ERCC excision repair 1, endonuclease non-catalytic subunit [Source:HGNC Symbol;Acc:HGNC:3433]
	ENSG00000012174	2.79	2.985	0.934673	MBTPS2	membrane bound transcription factor peptidase, site 2 [Source:HGNC Symbol;Acc:HGNC:15455]
	ENSG00000012211	12.335	13.28	0.92884	PRICKLE3	prickle planar cell polarity protein 3 [Source:HGNC Symbol;Acc:HGNC:6645]
	ENSG00000012232	16.78	12.42	1.35105	EXTL3	exostosin like glycosyltransferase 3 [Source:HGNC Symbol;Acc:HGNC:3518]
	ENSG00000012660	87.625	86.495	1.01306	ELOVL5	ELOVL fatty acid elongase 5 [Source:HGNC Symbol;Acc:HGNC:21308]
	ENSG00000012817	8.47	5.16	1.64147	KDM5D	lysine demethylase 5D [Source:HGNC Symbol;Acc:HGNC:11115]
	ENSG00000012822	38.295	34.455	1.11145	CALCOCO1	calcium binding and coiled-coil domain 1 [Source:HGNC Symbol;Acc:HGNC:29306]
	ENSG00000012963	7.355	5.78	1.27249	UBR7	ubiquitin protein ligase E3 component n-recognin 7 (putative) [Source:HGNC Symbol;Acc:HGNC:20344]
	ENSG00000012983	5.68	8.665	0.655511	MAP4K5	mitogen-activated protein kinase kinase kinase kinase 5 [Source:HGNC Symbol;Acc:HGNC:6867]
	ENSG00000013016	3.88	2.365	1.64059	EHD3	EH domain containing 3 [Source:HGNC Symbol;Acc:HGNC:3244]
	ENSG00000013275	141.735	124.675	1.13684	PSMC4	proteasome 26S subunit, ATPase 4 [Source:HGNC Symbol;Acc:HGNC:9551]
	ENSG00000013288	21.09	15.465	1.36372	MAN2B2	mannosidase alpha class 2B member 2 [Source:HGNC Symbol;Acc:HGNC:29623]
	ENSG00000013297	144.83	190.18	0.761542	CLDN11	claudin 11 [Source:HGNC Symbol;Acc:HGNC:8514]
	ENSG00000013306	127.545	132.95	0.959346	SLC25A39	solute carrier family 25 member 39 [Source:HGNC Symbol;Acc:HGNC:24279]
	ENSG00000013364	197.8	148.495	1.33203	MVP	major vault protein [Source:HGNC Symbol;Acc:HGNC:7531]
	ENSG00000013374	75.005	65.66	1.14232	NUB1	negative regulator of ubiquitin like proteins 1 [Source:HGNC Symbol;Acc:HGNC:17623]
	ENSG00000013375	14.775	23.345	0.632898	PGM3	phosphoglucomutase 3 [Source:HGNC Symbol;Acc:HGNC:8907]
	ENSG00000013392	2.25	2.785	0.807899	RWDD2A	RWD domain containing 2A [Source:HGNC Symbol;Acc:HGNC:21385]
	ENSG00000013441	10.665	13.4	0.795896	CLK1	CDC like kinase 1 [Source:HGNC Symbol;Acc:HGNC:2068]
	ENSG00000013503	1.875	2.175	0.862069	POLR3B	RNA polymerase III subunit B [Source:HGNC Symbol;Acc:HGNC:30348]
	ENSG00000013523	4.695	3.085	1.52188	ANGEL1	angel homolog 1 [Source:HGNC Symbol;Acc:HGNC:19961]
	ENSG00000013561	22.315	28.05	0.795544	RNF14	ring finger protein 14 [Source:HGNC Symbol;Acc:HGNC:10058]
	ENSG00000013563	34.345	25.57	1.34318	DNASE1L1	deoxyribonuclease 1 like 1 [Source:HGNC Symbol;Acc:HGNC:2957]
	ENSG00000013573	6.235	4.74	1.3154	DDX11	DEAD/H-box helicase 11 [Source:HGNC Symbol;Acc:HGNC:2736]
	ENSG00000013583	27.25	29.035	0.938522	HEBP1	heme binding protein 1 [Source:HGNC Symbol;Acc:HGNC:17176]
	ENSG00000013588	12.57	29.37	0.427988	GPRC5A	G protein-coupled receptor class C group 5 member A [Source:HGNC Symbol;Acc:HGNC:9836]
	ENSG00000013810	49.335	41.86	1.17857	TACC3	transforming acidic coiled-coil containing protein 3 [Source:HGNC Symbol;Acc:HGNC:11524]
	ENSG00000014123	2.515	4.045	0.621755	UFL1	UFM1 specific ligase 1 [Source:HGNC Symbol;Acc:HGNC:23039]
	ENSG00000014138	11.52	10.405	1.10716	POLA2	DNA polymerase alpha 2, accessory subunit [Source:HGNC Symbol;Acc:HGNC:30073]
	ENSG00000014164	21.145	17.43	1.21314	ZC3H3	zinc finger CCCH-type containing 3 [Source:HGNC Symbol;Acc:HGNC:28972]
	ENSG00000014216	148.67	104.03	1.42911	CAPN1	calpain 1 [Source:HGNC Symbol;Acc:HGNC:1476]
	ENSG00000014641	57.045	62.005	0.920006	MDH1	malate dehydrogenase 1 [Source:HGNC Symbol;Acc:HGNC:6970]
	ENSG00000014824	7.49	10.925	0.685584	SLC30A9	solute carrier family 30 member 9 [Source:HGNC Symbol;Acc:HGNC:1329]
	ENSG00000014914	3.33	5.375	0.619535	MTMR11	myotubularin related protein 11 [Source:HGNC Symbol;Acc:HGNC:24307]
	ENSG00000014919	9.075	8.445	1.0746	COX15	COX15, cytochrome c oxidase assembly homolog [Source:HGNC Symbol;Acc:HGNC:2263]
	ENSG00000015133	3.175	3.315	0.957768	CCDC88C	coiled-coil domain containing 88C [Source:HGNC Symbol;Acc:HGNC:19967]
	ENSG00000015153	8.365	4.71	1.77601	YAF2	YY1 associated factor 2 [Source:HGNC Symbol;Acc:HGNC:17363]
	ENSG00000015171	10.38	9.77	1.06244	ZMYND11	zinc finger MYND-type containing 11 [Source:HGNC Symbol;Acc:HGNC:16966]
	ENSG00000015475	71.275	97.495	0.731063	BID	BH3 interacting domain death agonist [Source:HGNC Symbol;Acc:HGNC:1050]
	ENSG00000015479	17.82	27.855	0.639742	MATR3	matrin 3 [Source:HGNC Symbol;Acc:HGNC:6912]
	ENSG00000015532	6.43	7.3	0.880822	XYLT2	xylosyltransferase 2 [Source:HGNC Symbol;Acc:HGNC:15517]
	ENSG00000015568	5.915	6.32	0.935918	RGPD5	RANBP2-like and GRIP domain containing 5 [Source:HGNC Symbol;Acc:HGNC:32418]
	ENSG00000015676	30.28	25.38	1.19307	NUDCD3	NudC domain containing 3 [Source:HGNC Symbol;Acc:HGNC:22208]
	ENSG00000016864	28.585	40.505	0.705715	GLT8D1	glycosyltransferase 8 domain containing 1 [Source:HGNC Symbol;Acc:HGNC:24870]
	ENSG00000017260	18.29	25.77	0.70974	ATP2C1	ATPase secretory pathway Ca2+ transporting 1 [Source:HGNC Symbol;Acc:HGNC:13211]
	ENSG00000017483	52.305	35.255	1.48362	SLC38A5	solute carrier family 38 member 5 [Source:HGNC Symbol;Acc:HGNC:18070]
	ENSG00000017797	31.845	24.435	1.30325	RALBP1	ralA binding protein 1 [Source:HGNC Symbol;Acc:HGNC:9841]
	ENSG00000018189	5.02	5.72	0.877622	RUFY3	RUN and FYVE domain containing 3 [Source:HGNC Symbol;Acc:HGNC:30285]
	ENSG00000018408	61.705	91.89	0.671509	WWTR1	WW domain containing transcription regulator 1 [Source:HGNC Symbol;Acc:HGNC:24042]
	ENSG00000018510	10.015	12.6	0.794841	AGPS	alkylglycerone phosphate synthase [Source:HGNC Symbol;Acc:HGNC:327]
	ENSG00000018610	11.375	9.815	1.15894	CXorf56	chromosome X open reading frame 56 [Source:HGNC Symbol;Acc:HGNC:26239]
	ENSG00000018699	8.21	11.64	0.705326	TTC27	tetratricopeptide repeat domain 27 [Source:HGNC Symbol;Acc:HGNC:25986]
	ENSG00000019144	61.56	55.37	1.11179	PHLDB1	pleckstrin homology like domain family B member 1 [Source:HGNC Symbol;Acc:HGNC:23697]
	ENSG00000019485	4.36	4.365	0.998855	PRDM11	PR/SET domain 11 [Source:HGNC Symbol;Acc:HGNC:13996]
	ENSG00000019582	62.83	18.73	3.35451	CD74	CD74 molecule [Source:HGNC Symbol;Acc:HGNC:1697]
	ENSG00000019991	1.25	1.155	1.08225	HGF	hepatocyte growth factor [Source:HGNC Symbol;Acc:HGNC:4893]
	ENSG00000019995	4.52	4.185	1.08005	ZRANB1	zinc finger RANBP2-type containing 1 [Source:HGNC Symbol;Acc:HGNC:18224]
	ENSG00000020129	13.095	11.08	1.18186	NCDN	neurochondrin [Source:HGNC Symbol;Acc:HGNC:17597]
	ENSG00000020181	26.505	21.02	1.26094	ADGRA2	adhesion G protein-coupled receptor A2 [Source:HGNC Symbol;Acc:HGNC:17849]
	ENSG00000020256	9.89	9.42	1.04989	ZFP64	ZFP64 zinc finger protein [Source:HGNC Symbol;Acc:HGNC:15940]
	ENSG00000020426	15.63	21.635	0.72244	MNAT1	MNAT1, CDK activating kinase assembly factor [Source:HGNC Symbol;Acc:HGNC:7181]
	ENSG00000020577	49.12	59.6	0.824161	SAMD4A	sterile alpha motif domain containing 4A [Source:HGNC Symbol;Acc:HGNC:23023]
	ENSG00000020922	2.26	2.07	1.09179	MRE11	MRE11 homolog, double strand break repair nuclease [Source:HGNC Symbol;Acc:HGNC:7230]
	ENSG00000021355	15.55	9.35	1.6631	SERPINB1	serpin family B member 1 [Source:HGNC Symbol;Acc:HGNC:3311]
	ENSG00000021574	2.565	3.065	0.836868	SPAST	spastin [Source:HGNC Symbol;Acc:HGNC:11233]
	ENSG00000021762	10.735	10.77	0.99675	OSBPL5	oxysterol binding protein like 5 [Source:HGNC Symbol;Acc:HGNC:16392]
	ENSG00000021776	5.255	7.165	0.733426	AQR	aquarius intron-binding spliceosomal factor [Source:HGNC Symbol;Acc:HGNC:29513]
	ENSG00000022267	18.955	15.795	1.20006	FHL1	four and a half LIM domains 1 [Source:HGNC Symbol;Acc:HGNC:3702]
	ENSG00000022277	56.825	61.535	0.923458	RTFDC1	replication termination factor 2 domain containing 1 [Source:HGNC Symbol;Acc:HGNC:15890]
	ENSG00000022840	88.905	84.715	1.04946	RNF10	ring finger protein 10 [Source:HGNC Symbol;Acc:HGNC:10055]
	ENSG00000022976	3.295	2.655	1.24105	ZNF839	zinc finger protein 839 [Source:HGNC Symbol;Acc:HGNC:20345]
	ENSG00000023041	10.36	10.81	0.958372	ZDHHC6	zinc finger DHHC-type containing 6 [Source:HGNC Symbol;Acc:HGNC:19160]
	ENSG00000023191	193.935	197.565	0.981626	RNH1	ribonuclease/angiogenin inhibitor 1 [Source:HGNC Symbol;Acc:HGNC:10074]
	ENSG00000023228	24.93	32.48	0.767549	NDUFS1	NADH:ubiquinone oxidoreductase core subunit S1 [Source:HGNC Symbol;Acc:HGNC:7707]
	ENSG00000023287	5.69	6.585	0.864085	RB1CC1	RB1 inducible coiled-coil 1 [Source:HGNC Symbol;Acc:HGNC:15574]
	ENSG00000023318	52.855	57.38	0.92114	ERP44	endoplasmic reticulum protein 44 [Source:HGNC Symbol;Acc:HGNC:18311]
	ENSG00000023330	59.11	59.74	0.989454	ALAS1	5'-aminolevulinate synthase 1 [Source:HGNC Symbol;Acc:HGNC:396]
	ENSG00000023445	18.53	28.93	0.640512	BIRC3	baculoviral IAP repeat containing 3 [Source:HGNC Symbol;Acc:HGNC:591]
	ENSG00000023516	1.485	1.985	0.748111	AKAP11	A-kinase anchoring protein 11 [Source:HGNC Symbol;Acc:HGNC:369]
	ENSG00000023572	19.235	17.42	1.10419	GLRX2	glutaredoxin 2 [Source:HGNC Symbol;Acc:HGNC:16065]
	ENSG00000023608	3.955	5.535	0.714544	SNAPC1	small nuclear RNA activating complex polypeptide 1 [Source:HGNC Symbol;Acc:HGNC:11134]
	ENSG00000023697	17.225	20.265	0.849988	DERA	deoxyribose-phosphate aldolase [Source:HGNC Symbol;Acc:HGNC:24269]
	ENSG00000023734	70.195	70.855	0.990685	STRAP	serine/threonine kinase receptor associated protein [Source:HGNC Symbol;Acc:HGNC:30796]
	ENSG00000023902	63.745	75.885	0.840021	PLEKHO1	pleckstrin homology domain containing O1 [Source:HGNC Symbol;Acc:HGNC:24310]
	ENSG00000023909	27.775	12.585	2.20699	GCLM	glutamate-cysteine ligase modifier subunit [Source:HGNC Symbol;Acc:HGNC:4312]
	ENSG00000024048	5.08	4.145	1.22557	UBR2	ubiquitin protein ligase E3 component n-recognin 2 [Source:HGNC Symbol;Acc:HGNC:21289]
	ENSG00000024422	124.88	105.55	1.18314	EHD2	EH domain containing 2 [Source:HGNC Symbol;Acc:HGNC:3243]
	ENSG00000024526	2.78	4.085	0.680539	DEPDC1	DEP domain containing 1 [Source:HGNC Symbol;Acc:HGNC:22949]
	ENSG00000024862	6.18	6.805	0.908156	CCDC28A	coiled-coil domain containing 28A [Source:HGNC Symbol;Acc:HGNC:21098]
	ENSG00000025156	2.105	3.39	0.620944	HSF2	heat shock transcription factor 2 [Source:HGNC Symbol;Acc:HGNC:5225]
	ENSG00000025293	10.035	18.31	0.548061	PHF20	PHD finger protein 20 [Source:HGNC Symbol;Acc:HGNC:16098]
	ENSG00000025434	5.005	4.815	1.03946	NR1H3	nuclear receptor subfamily 1 group H member 3 [Source:HGNC Symbol;Acc:HGNC:7966]
	ENSG00000025708	49.365	40.315	1.22448	TYMP	thymidine phosphorylase [Source:HGNC Symbol;Acc:HGNC:3148]
	ENSG00000025770	27.225	28.825	0.944493	NCAPH2	non-SMC condensin II complex subunit H2 [Source:HGNC Symbol;Acc:HGNC:25071]
	ENSG00000025772	46.18	53.84	0.857727	TOMM34	translocase of outer mitochondrial membrane 34 [Source:HGNC Symbol;Acc:HGNC:15746]
	ENSG00000025796	9.19	13.255	0.693323	SEC63	SEC63 homolog, protein translocation regulator [Source:HGNC Symbol;Acc:HGNC:21082]
	ENSG00000025800	13.86	12.655	1.09522	KPNA6	karyopherin subunit alpha 6 [Source:HGNC Symbol;Acc:HGNC:6399]
	ENSG00000026025	3405.05	3156.68	1.07868	VIM	vimentin [Source:HGNC Symbol;Acc:HGNC:12692]
	ENSG00000026036	6.515	4.355	1.49598	RTEL1-TNFRSF6B	RTEL1-TNFRSF6B readthrough (NMD candidate) [Source:HGNC Symbol;Acc:HGNC:44095]
	ENSG00000026103	8.22	3.485	2.35868	FAS	Fas cell surface death receptor [Source:HGNC Symbol;Acc:HGNC:11920]
	ENSG00000026297	8.715	8.08	1.07859	RNASET2	ribonuclease T2 [Source:HGNC Symbol;Acc:HGNC:21686]
	ENSG00000026508	26.075	28.905	0.902093	CD44	CD44 molecule (Indian blood group) [Source:HGNC Symbol;Acc:HGNC:1681]
	ENSG00000026652	3.39	2.5	1.356	AGPAT4	1-acylglycerol-3-phosphate O-acyltransferase 4 [Source:HGNC Symbol;Acc:HGNC:20885]
	ENSG00000026950	18.865	13.345	1.41364	BTN3A1	butyrophilin subfamily 3 member A1 [Source:HGNC Symbol;Acc:HGNC:1138]
	ENSG00000027001	7.7	8.245	0.933899	MIPEP	mitochondrial intermediate peptidase [Source:HGNC Symbol;Acc:HGNC:7104]
	ENSG00000027075	15.775	17.025	0.926579	PRKCH	protein kinase C eta [Source:HGNC Symbol;Acc:HGNC:9403]
	ENSG00000027697	15.565	29.1	0.53488	IFNGR1	interferon gamma receptor 1 [Source:HGNC Symbol;Acc:HGNC:5439]
	ENSG00000027847	39.22	39.25	0.999236	B4GALT7	beta-1,4-galactosyltransferase 7 [Source:HGNC Symbol;Acc:HGNC:930]
	ENSG00000028116	13.035	9.15	1.42459	VRK2	vaccinia related kinase 2 [Source:HGNC Symbol;Acc:HGNC:12719]
	ENSG00000028137	103.62	29.095	3.56144	TNFRSF1B	TNF receptor superfamily member 1B [Source:HGNC Symbol;Acc:HGNC:11917]
	ENSG00000028203	15.725	17.165	0.916108	VEZT	vezatin, adherens junctions transmembrane protein [Source:HGNC Symbol;Acc:HGNC:18258]
	ENSG00000028277	1.345	2.185	0.615561	POU2F2	POU class 2 homeobox 2 [Source:HGNC Symbol;Acc:HGNC:9213]
	ENSG00000028310	29	29.555	0.981221	BRD9	bromodomain containing 9 [Source:HGNC Symbol;Acc:HGNC:25818]
	ENSG00000028528	80.45	61.6	1.30601	SNX1	sorting nexin 1 [Source:HGNC Symbol;Acc:HGNC:11172]
	ENSG00000028839	16.975	19.815	0.856674	TBPL1	TATA-box binding protein like 1 [Source:HGNC Symbol;Acc:HGNC:11589]
	ENSG00000029153	19.125	16.92	1.13032	ARNTL2	aryl hydrocarbon receptor nuclear translocator like 2 [Source:HGNC Symbol;Acc:HGNC:18984]
	ENSG00000029363	17.695	18.21	0.971719	BCLAF1	BCL2 associated transcription factor 1 [Source:HGNC Symbol;Acc:HGNC:16863]
	ENSG00000029364	17.855	17.035	1.04814	SLC39A9	solute carrier family 39 member 9 [Source:HGNC Symbol;Acc:HGNC:20182]
	ENSG00000029639	4.88	10.94	0.446069	TFB1M	transcription factor B1, mitochondrial [Source:HGNC Symbol;Acc:HGNC:17037]
	ENSG00000029725	9.315	11.33	0.822154	RABEP1	rabaptin, RAB GTPase binding effector protein 1 [Source:HGNC Symbol;Acc:HGNC:17677]
	ENSG00000029993	35.355	36.635	0.965061	HMGB3	high mobility group box 3 [Source:HGNC Symbol;Acc:HGNC:5004]
	ENSG00000030066	6.79	6.76	1.00444	NUP160	nucleoporin 160 [Source:HGNC Symbol;Acc:HGNC:18017]
	ENSG00000030110	111.935	46.235	2.421	BAK1	BCL2 antagonist/killer 1 [Source:HGNC Symbol;Acc:HGNC:949]
	ENSG00000030582	484.94	457.06	1.061	GRN	granulin precursor [Source:HGNC Symbol;Acc:HGNC:4601]
	ENSG00000031003	3.22	3.5	0.92	FAM13B	family with sequence similarity 13 member B [Source:HGNC Symbol;Acc:HGNC:1335]
	ENSG00000031081	30.915	13.055	2.36806	ARHGAP31	Rho GTPase activating protein 31 [Source:HGNC Symbol;Acc:HGNC:29216]
	ENSG00000031698	116.685	117.93	0.989443	SARS	seryl-tRNA synthetase [Source:HGNC Symbol;Acc:HGNC:10537]
	ENSG00000031823	48.725	37.59	1.29622	RANBP3	RAN binding protein 3 [Source:HGNC Symbol;Acc:HGNC:9850]
	ENSG00000032219	1.375	1.525	0.901639	ARID4A	AT-rich interaction domain 4A [Source:HGNC Symbol;Acc:HGNC:9885]
	ENSG00000032389	24.46	23.08	1.05979	TSSC1	tumor suppressing subtransferable candidate 1 [Source:HGNC Symbol;Acc:HGNC:12383]
	ENSG00000032444	85.33	78.965	1.08061	PNPLA6	patatin like phospholipase domain containing 6 [Source:HGNC Symbol;Acc:HGNC:16268]
	ENSG00000033011	21.715	17.54	1.23803	ALG1	ALG1, chitobiosyldiphosphodolichol beta-mannosyltransferase [Source:HGNC Symbol;Acc:HGNC:18294]
	ENSG00000033030	3.97	4.52	0.878319	ZCCHC8	zinc finger CCHC-type containing 8 [Source:HGNC Symbol;Acc:HGNC:25265]
	ENSG00000033050	51.725	38.945	1.32816	ABCF2	ATP binding cassette subfamily F member 2 [Source:HGNC Symbol;Acc:HGNC:71]
	ENSG00000033100	73.17	61.92	1.18169	CHPF2	chondroitin polymerizing factor 2 [Source:HGNC Symbol;Acc:HGNC:29270]
	ENSG00000033170	3.71	3.775	0.982781	FUT8	fucosyltransferase 8 [Source:HGNC Symbol;Acc:HGNC:4019]
	ENSG00000033178	20.45	9.84	2.07825	UBA6	ubiquitin like modifier activating enzyme 6 [Source:HGNC Symbol;Acc:HGNC:25581]
	ENSG00000033327	5.38	5.95	0.904202	GAB2	GRB2 associated binding protein 2 [Source:HGNC Symbol;Acc:HGNC:14458]
	ENSG00000033627	8.43	8.69	0.970081	ATP6V0A1	ATPase H+ transporting V0 subunit a1 [Source:HGNC Symbol;Acc:HGNC:865]
	ENSG00000033800	4.235	4.76	0.889706	PIAS1	protein inhibitor of activated STAT 1 [Source:HGNC Symbol;Acc:HGNC:2752]
	ENSG00000033867	1.86	7.605	0.244576	SLC4A7	solute carrier family 4 member 7 [Source:HGNC Symbol;Acc:HGNC:11033]
	ENSG00000034053	6.96	4.165	1.67107	APBA2	amyloid beta precursor protein binding family A member 2 [Source:HGNC Symbol;Acc:HGNC:579]
	ENSG00000034152	50.785	67.485	0.752538	MAP2K3	mitogen-activated protein kinase kinase 3 [Source:HGNC Symbol;Acc:HGNC:6843]
	ENSG00000034510	8386.98	9418.22	0.890506	TMSB10	thymosin beta 10 [Source:HGNC Symbol;Acc:HGNC:11879]
	ENSG00000034533	1.61	1.42	1.1338	ASTE1	asteroid homolog 1 (Drosophila) [Source:HGNC Symbol;Acc:HGNC:25021]
	ENSG00000034677	10.21	17.555	0.581601	RNF19A	ring finger protein 19A, RBR E3 ubiquitin protein ligase [Source:HGNC Symbol;Acc:HGNC:13432]
	ENSG00000034693	5.07	4.595	1.10337	PEX3	peroxisomal biogenesis factor 3 [Source:HGNC Symbol;Acc:HGNC:8858]
	ENSG00000034713	101.515	119.51	0.849427	GABARAPL2	GABA type A receptor associated protein like 2 [Source:HGNC Symbol;Acc:HGNC:13291]
	ENSG00000035115	3.755	2.845	1.31986	SH3YL1	SH3 and SYLF domain containing 1 [Source:HGNC Symbol;Acc:HGNC:29546]
	ENSG00000035141	15.23	16.19	0.940704	FAM136A	family with sequence similarity 136 member A [Source:HGNC Symbol;Acc:HGNC:25911]
	ENSG00000035403	68.04	46.045	1.47768	VCL	vinculin [Source:HGNC Symbol;Acc:HGNC:12665]
	ENSG00000035499	2.605	2.29	1.13755	DEPDC1B	DEP domain containing 1B [Source:HGNC Symbol;Acc:HGNC:24902]
	ENSG00000035664	7.865	9.44	0.833157	DAPK2	death associated protein kinase 2 [Source:HGNC Symbol;Acc:HGNC:2675]
	ENSG00000035681	7.125	6.9	1.03261	NSMAF	neutral sphingomyelinase activation associated factor [Source:HGNC Symbol;Acc:HGNC:8017]
	ENSG00000035687	17.62	30.28	0.581902	ADSS	adenylosuccinate synthase [Source:HGNC Symbol;Acc:HGNC:292]
	ENSG00000035862	184.94	114.165	1.61994	TIMP2	TIMP metallopeptidase inhibitor 2 [Source:HGNC Symbol;Acc:HGNC:11821]
	ENSG00000035928	8.11	8.44	0.9609	RFC1	replication factor C subunit 1 [Source:HGNC Symbol;Acc:HGNC:9969]
	ENSG00000036054	4.505	7.365	0.611677	TBC1D23	TBC1 domain family member 23 [Source:HGNC Symbol;Acc:HGNC:25622]
	ENSG00000036257	19.03	22.8	0.834649	CUL3	cullin 3 [Source:HGNC Symbol;Acc:HGNC:2553]
	ENSG00000036549	3.695	4.75	0.777895	ZZZ3	zinc finger ZZ-type containing 3 [Source:HGNC Symbol;Acc:HGNC:24523]
	ENSG00000037042	4.91	5.105	0.961802	TUBG2	tubulin gamma 2 [Source:HGNC Symbol;Acc:HGNC:12419]
	ENSG00000037241	46.805	52.105	0.898282	RPL26L1	ribosomal protein L26 like 1 [Source:HGNC Symbol;Acc:HGNC:17050]
	ENSG00000037280	20.905	16.76	1.24732	FLT4	fms related tyrosine kinase 4 [Source:HGNC Symbol;Acc:HGNC:3767]
	ENSG00000037474	30.945	32.29	0.958346	NSUN2	NOP2/Sun RNA methyltransferase family member 2 [Source:HGNC Symbol;Acc:HGNC:25994]
	ENSG00000037637	6.665	7.095	0.939394	FBXO42	F-box protein 42 [Source:HGNC Symbol;Acc:HGNC:29249]
	ENSG00000037749	14.89	8.51	1.74971	MFAP3	microfibrillar associated protein 3 [Source:HGNC Symbol;Acc:HGNC:7034]
	ENSG00000037757	9.34	9.095	1.02694	MRI1	methylthioribose-1-phosphate isomerase 1 [Source:HGNC Symbol;Acc:HGNC:28469]
	ENSG00000037897	20.34	22.18	0.917042	METTL1	methyltransferase like 1 [Source:HGNC Symbol;Acc:HGNC:7030]
	ENSG00000038002	7.795	9.205	0.846822	AGA	aspartylglucosaminidase [Source:HGNC Symbol;Acc:HGNC:318]
	ENSG00000038210	7.44	11.505	0.646675	PI4K2B	phosphatidylinositol 4-kinase type 2 beta [Source:HGNC Symbol;Acc:HGNC:18215]
	ENSG00000038219	3.54	4.365	0.810997	BOD1L1	biorientation of chromosomes in cell division 1 like 1 [Source:HGNC Symbol;Acc:HGNC:31792]
	ENSG00000038274	45.23	48.73	0.928176	MAT2B	methionine adenosyltransferase 2B [Source:HGNC Symbol;Acc:HGNC:6905]
	ENSG00000038358	38.47	35.285	1.09026	EDC4	enhancer of mRNA decapping 4 [Source:HGNC Symbol;Acc:HGNC:17157]
	ENSG00000038382	54.74	49.59	1.10385	TRIO	trio Rho guanine nucleotide exchange factor [Source:HGNC Symbol;Acc:HGNC:12303]
	ENSG00000038532	9.815	6.425	1.52763	CLEC16A	C-type lectin domain containing 16A [Source:HGNC Symbol;Acc:HGNC:29013]
	ENSG00000039123	9.14	10.015	0.912631	SKIV2L2	Ski2 like RNA helicase 2 [Source:HGNC Symbol;Acc:HGNC:18734]
	ENSG00000039319	2.49	5.205	0.478386	ZFYVE16	zinc finger FYVE-type containing 16 [Source:HGNC Symbol;Acc:HGNC:20756]
	ENSG00000039523	58.25	66.655	0.873903	RIPOR1	RHO family interacting cell polarization regulator 1 [Source:HGNC Symbol;Acc:HGNC:25836]
	ENSG00000039560	73.59	102.39	0.718723	RAI14	retinoic acid induced 14 [Source:HGNC Symbol;Acc:HGNC:14873]
	ENSG00000039650	30.45	32.74	0.930055	PNKP	polynucleotide kinase 3'-phosphatase [Source:HGNC Symbol;Acc:HGNC:9154]
	ENSG00000040199	2.16	1.685	1.2819	PHLPP2	PH domain and leucine rich repeat protein phosphatase 2 [Source:HGNC Symbol;Acc:HGNC:29149]
	ENSG00000040275	4.28	7.44	0.575269	SPDL1	spindle apparatus coiled-coil protein 1 [Source:HGNC Symbol;Acc:HGNC:26010]
	ENSG00000040341	8.695	8.09	1.07478	STAU2	staufen double-stranded RNA binding protein 2 [Source:HGNC Symbol;Acc:HGNC:11371]
	ENSG00000040487	11.305	11.805	0.957645	PQLC2	PQ loop repeat containing 2 [Source:HGNC Symbol;Acc:HGNC:26001]
	ENSG00000040531	36.005	19.825	1.81614	CTNS	cystinosin, lysosomal cystine transporter [Source:HGNC Symbol;Acc:HGNC:2518]
	ENSG00000040633	44.235	48.7	0.908316	PHF23	PHD finger protein 23 [Source:HGNC Symbol;Acc:HGNC:28428]
	ENSG00000040933	4.375	3.61	1.21191	INPP4A	inositol polyphosphate-4-phosphatase type I A [Source:HGNC Symbol;Acc:HGNC:6074]
	ENSG00000041357	218.815	250.185	0.874613	PSMA4	proteasome subunit alpha 4 [Source:HGNC Symbol;Acc:HGNC:9533]
	ENSG00000041802	19.5	15.25	1.27869	LSG1	large 60S subunit nuclear export GTPase 1 [Source:HGNC Symbol;Acc:HGNC:25652]
	ENSG00000041880	9.69	8.295	1.16817	PARP3	poly(ADP-ribose) polymerase family member 3 [Source:HGNC Symbol;Acc:HGNC:273]
	ENSG00000041988	24.485	29.85	0.820268	THAP3	THAP domain containing 3 [Source:HGNC Symbol;Acc:HGNC:20855]
	ENSG00000042088	8.855	8.76	1.01084	TDP1	tyrosyl-DNA phosphodiesterase 1 [Source:HGNC Symbol;Acc:HGNC:18884]
	ENSG00000042286	4.475	4.22	1.06043	AIFM2	apoptosis inducing factor, mitochondria associated 2 [Source:HGNC Symbol;Acc:HGNC:21411]
	ENSG00000042317	1.325	1.355	0.97786	SPATA7	spermatogenesis associated 7 [Source:HGNC Symbol;Acc:HGNC:20423]
	ENSG00000042429	11.815	9.505	1.24303	MED17	mediator complex subunit 17 [Source:HGNC Symbol;Acc:HGNC:2375]
	ENSG00000042445	17.31	13.6	1.27279	RETSAT	retinol saturase [Source:HGNC Symbol;Acc:HGNC:25991]
	ENSG00000042493	108.675	129.88	0.836734	CAPG	capping actin protein, gelsolin like [Source:HGNC Symbol;Acc:HGNC:1474]
	ENSG00000042753	367.59	340.715	1.07888	AP2S1	adaptor related protein complex 2 sigma 1 subunit [Source:HGNC Symbol;Acc:HGNC:565]
	ENSG00000043093	2.875	4.275	0.672515	DCUN1D1	defective in cullin neddylation 1 domain containing 1 [Source:HGNC Symbol;Acc:HGNC:18184]
	ENSG00000043143	10.655	9.025	1.18061	JADE2	jade family PHD finger 2 [Source:HGNC Symbol;Acc:HGNC:22984]
	ENSG00000043514	3.485	4.85	0.718557	TRIT1	tRNA isopentenyltransferase 1 [Source:HGNC Symbol;Acc:HGNC:20286]
	ENSG00000044090	15.56	13.61	1.14328	CUL7	cullin 7 [Source:HGNC Symbol;Acc:HGNC:21024]
	ENSG00000044115	223.225	193.555	1.15329	CTNNA1	catenin alpha 1 [Source:HGNC Symbol;Acc:HGNC:2509]
	ENSG00000044446	4.1	4.155	0.986763	PHKA2	phosphorylase kinase regulatory subunit alpha 2 [Source:HGNC Symbol;Acc:HGNC:8926]
	ENSG00000044459	1.49	1.78	0.837079	CNTLN	centlein [Source:HGNC Symbol;Acc:HGNC:23432]
	ENSG00000044574	507.595	602.815	0.842041	HSPA5	heat shock protein family A (Hsp70) member 5 [Source:HGNC Symbol;Acc:HGNC:5238]
	ENSG00000046647	8.105	8.935	0.907107	GEMIN8	gem nuclear organelle associated protein 8 [Source:HGNC Symbol;Acc:HGNC:26044]
	ENSG00000046651	1.73	3.245	0.533128	OFD1	OFD1, centriole and centriolar satellite protein [Source:HGNC Symbol;Acc:HGNC:2567]
	ENSG00000046889	8.135	24.96	0.325921	PREX2	phosphatidylinositol-3,4,5-trisphosphate dependent Rac exchange factor 2 [Source:HGNC Symbol;Acc:HGNC:22950]
	ENSG00000047056	8.22	5.705	1.44084	WDR37	WD repeat domain 37 [Source:HGNC Symbol;Acc:HGNC:31406]
	ENSG00000047188	4.51	3.92	1.15051	YTHDC2	YTH domain containing 2 [Source:HGNC Symbol;Acc:HGNC:24721]
	ENSG00000047230	2.185	2.58	0.846899	CTPS2	CTP synthase 2 [Source:HGNC Symbol;Acc:HGNC:2520]
	ENSG00000047249	23.22	19.48	1.19199	ATP6V1H	ATPase H+ transporting V1 subunit H [Source:HGNC Symbol;Acc:HGNC:18303]
	ENSG00000047315	27.03	29.495	0.916427	POLR2B	RNA polymerase II subunit B [Source:HGNC Symbol;Acc:HGNC:9188]
	ENSG00000047346	17.495	35.255	0.496242	FAM214A	family with sequence similarity 214 member A [Source:HGNC Symbol;Acc:HGNC:25609]
	ENSG00000047410	7.47	16.765	0.445571	TPR	translocated promoter region, nuclear basket protein [Source:HGNC Symbol;Acc:HGNC:12017]
	ENSG00000047578	7.375	5.36	1.37593	KIAA0556	KIAA0556 [Source:HGNC Symbol;Acc:HGNC:29068]
	ENSG00000047579	30.7	14.32	2.14385	DTNBP1	dystrobrevin binding protein 1 [Source:HGNC Symbol;Acc:HGNC:17328]
	ENSG00000047617	3.9	4.965	0.785498	ANO2	anoctamin 2 [Source:HGNC Symbol;Acc:HGNC:1183]
	ENSG00000047621	5.49	3.88	1.41495	C12orf4	chromosome 12 open reading frame 4 [Source:HGNC Symbol;Acc:HGNC:1184]
	ENSG00000047634	2.33	2.355	0.989384	SCML1	sex comb on midleg like 1 (Drosophila) [Source:HGNC Symbol;Acc:HGNC:10580]
	ENSG00000047644	19.985	15.63	1.27863	WWC3	WWC family member 3 [Source:HGNC Symbol;Acc:HGNC:29237]
	ENSG00000047849	171.065	133.79	1.27861	MAP4	microtubule associated protein 4 [Source:HGNC Symbol;Acc:HGNC:6862]
	ENSG00000047932	4.635	4.42	1.04864	GOPC	golgi associated PDZ and coiled-coil motif containing [Source:HGNC Symbol;Acc:HGNC:17643]
	ENSG00000048028	6.285	6.515	0.964697	USP28	ubiquitin specific peptidase 28 [Source:HGNC Symbol;Acc:HGNC:12625]
	ENSG00000048052	2.815	4.535	0.620728	HDAC9	histone deacetylase 9 [Source:HGNC Symbol;Acc:HGNC:14065]
	ENSG00000048140	84.915	49.955	1.69983	TSPAN17	tetraspanin 17 [Source:HGNC Symbol;Acc:HGNC:13594]
	ENSG00000048162	44.555	50.325	0.885345	NOP16	NOP16 nucleolar protein [Source:HGNC Symbol;Acc:HGNC:26934]
	ENSG00000048342	5.28	6.505	0.811683	CC2D2A	coiled-coil and C2 domain containing 2A [Source:HGNC Symbol;Acc:HGNC:29253]
	ENSG00000048392	6.09	6.905	0.88197	RRM2B	ribonucleotide reductase regulatory TP53 inducible subunit M2B [Source:HGNC Symbol;Acc:HGNC:17296]
	ENSG00000048405	4.155	4.635	0.89644	ZNF800	zinc finger protein 800 [Source:HGNC Symbol;Acc:HGNC:27267]
	ENSG00000048471	3.205	1.74	1.84195	SNX29	sorting nexin 29 [Source:HGNC Symbol;Acc:HGNC:30542]
	ENSG00000048544	14.18	15.175	0.934432	MRPS10	mitochondrial ribosomal protein S10 [Source:HGNC Symbol;Acc:HGNC:14502]
	ENSG00000048649	6.26	7.41	0.844804	RSF1	remodeling and spacing factor 1 [Source:HGNC Symbol;Acc:HGNC:18118]
	ENSG00000048707	5.475	5.805	0.943152	VPS13D	vacuolar protein sorting 13 homolog D [Source:HGNC Symbol;Acc:HGNC:23595]
	ENSG00000048740	4.675	3.685	1.26866	CELF2	CUGBP Elav-like family member 2 [Source:HGNC Symbol;Acc:HGNC:2550]
	ENSG00000048828	46.195	33.515	1.37834	FAM120A	family with sequence similarity 120A [Source:HGNC Symbol;Acc:HGNC:13247]
	ENSG00000048991	8.48	8.185	1.03604	R3HDM1	R3H domain containing 1 [Source:HGNC Symbol;Acc:HGNC:9757]
	ENSG00000049130	1.79	4.57	0.391685	KITLG	KIT ligand [Source:HGNC Symbol;Acc:HGNC:6343]
	ENSG00000049167	4.705	4.995	0.941942	ERCC8	ERCC excision repair 8, CSA ubiquitin ligase complex subunit [Source:HGNC Symbol;Acc:HGNC:3439]
	ENSG00000049192	1.06	3.385	0.313146	ADAMTS6	ADAM metallopeptidase with thrombospondin type 1 motif 6 [Source:HGNC Symbol;Acc:HGNC:222]
	ENSG00000049239	27.48	15.82	1.73704	H6PD	hexose-6-phosphate dehydrogenase/glucose 1-dehydrogenase [Source:HGNC Symbol;Acc:HGNC:4795]
	ENSG00000049245	69.225	81.08	0.853786	VAMP3	vesicle associated membrane protein 3 [Source:HGNC Symbol;Acc:HGNC:12644]
	ENSG00000049249	4.8	6.88	0.697674	TNFRSF9	TNF receptor superfamily member 9 [Source:HGNC Symbol;Acc:HGNC:11924]
	ENSG00000049323	17.31	9.965	1.73708	LTBP1	latent transforming growth factor beta binding protein 1 [Source:HGNC Symbol;Acc:HGNC:6714]
	ENSG00000049449	170.965	178.29	0.958915	RCN1	reticulocalbin 1 [Source:HGNC Symbol;Acc:HGNC:9934]
	ENSG00000049541	36.165	27.685	1.3063	RFC2	replication factor C subunit 2 [Source:HGNC Symbol;Acc:HGNC:9970]
	ENSG00000049618	14.125	9.8	1.44133	ARID1B	AT-rich interaction domain 1B [Source:HGNC Symbol;Acc:HGNC:18040]
	ENSG00000049656	148.14	126.695	1.16926	CLPTM1L	CLPTM1 like [Source:HGNC Symbol;Acc:HGNC:24308]
	ENSG00000049759	13.435	59.94	0.224141	NEDD4L	neural precursor cell expressed, developmentally down-regulated 4-like, E3 ubiquitin protein ligase [Source:HGNC Symbol;Acc:HGNC:7728]
	ENSG00000049769	3.37	1.465	2.30034	PPP1R3F	protein phosphatase 1 regulatory subunit 3F [Source:HGNC Symbol;Acc:HGNC:14944]
	ENSG00000049860	67.965	82.585	0.82297	HEXB	hexosaminidase subunit beta [Source:HGNC Symbol;Acc:HGNC:4879]
	ENSG00000050130	13.675	10.45	1.30861	JKAMP	JNK1/MAPK8-associated membrane protein [Source:HGNC Symbol;Acc:HGNC:20184]
	ENSG00000050165	173.975	173.125	1.00491	DKK3	dickkopf WNT signaling pathway inhibitor 3 [Source:HGNC Symbol;Acc:HGNC:2893]
	ENSG00000050344	27.865	38.735	0.719375	NFE2L3	nuclear factor, erythroid 2 like 3 [Source:HGNC Symbol;Acc:HGNC:7783]
	ENSG00000050393	5.72	6.505	0.879324	MCUR1	mitochondrial calcium uniporter regulator 1 [Source:HGNC Symbol;Acc:HGNC:21097]
	ENSG00000050405	24.61	21.15	1.16359	LIMA1	LIM domain and actin binding 1 [Source:HGNC Symbol;Acc:HGNC:24636]
	ENSG00000050426	10.225	12.325	0.829615	LETMD1	LETM1 domain containing 1 [Source:HGNC Symbol;Acc:HGNC:24241]
	ENSG00000050730	1.675	10.7	0.156542	TNIP3	TNFAIP3 interacting protein 3 [Source:HGNC Symbol;Acc:HGNC:19315]
	ENSG00000050748	7.475	5.6	1.33482	MAPK9	mitogen-activated protein kinase 9 [Source:HGNC Symbol;Acc:HGNC:6886]
	ENSG00000050767	1.13	2.265	0.498896	COL23A1	collagen type XXIII alpha 1 chain [Source:HGNC Symbol;Acc:HGNC:22990]
	ENSG00000050820	107.6	95.345	1.12853	BCAR1	BCAR1, Cas family scaffolding protein [Source:HGNC Symbol;Acc:HGNC:971]
	ENSG00000051009	13.73	10.655	1.2886	FAM160A2	family with sequence similarity 160 member A2 [Source:HGNC Symbol;Acc:HGNC:25378]
	ENSG00000051108	126.765	138.185	0.917357	HERPUD1	homocysteine inducible ER protein with ubiquitin like domain 1 [Source:HGNC Symbol;Acc:HGNC:13744]
	ENSG00000051128	158.73	176.6	0.898811	HOMER3	homer scaffolding protein 3 [Source:HGNC Symbol;Acc:HGNC:17514]
	ENSG00000051180	5.97	8.98	0.664811	RAD51	RAD51 recombinase [Source:HGNC Symbol;Acc:HGNC:9817]
	ENSG00000051382	4.79	7.2	0.665278	PIK3CB	phosphatidylinositol-4,5-bisphosphate 3-kinase catalytic subunit beta [Source:HGNC Symbol;Acc:HGNC:8976]
	ENSG00000051523	94.725	124.155	0.762958	CYBA	cytochrome b-245 alpha chain [Source:HGNC Symbol;Acc:HGNC:2577]
	ENSG00000051596	62.67	48.605	1.28937	THOC3	THO complex 3 [Source:HGNC Symbol;Acc:HGNC:19072]
	ENSG00000051620	65.365	76.13	0.858597	HEBP2	heme binding protein 2 [Source:HGNC Symbol;Acc:HGNC:15716]
	ENSG00000051825	1.615	2.675	0.603738	MPHOSPH9	M-phase phosphoprotein 9 [Source:HGNC Symbol;Acc:HGNC:7215]
	ENSG00000052723	12.59	12.04	1.04568	SIKE1	suppressor of IKBKE 1 [Source:HGNC Symbol;Acc:HGNC:26119]
	ENSG00000052749	19.59	17.815	1.09964	RRP12	ribosomal RNA processing 12 homolog [Source:HGNC Symbol;Acc:HGNC:29100]
	ENSG00000052795	5.33	4.83	1.10352	FNIP2	folliculin interacting protein 2 [Source:HGNC Symbol;Acc:HGNC:29280]
	ENSG00000052802	13.485	30.36	0.44417	MSMO1	methylsterol monooxygenase 1 [Source:HGNC Symbol;Acc:HGNC:10545]
	ENSG00000052841	11.325	12	0.94375	TTC17	tetratricopeptide repeat domain 17 [Source:HGNC Symbol;Acc:HGNC:25596]
	ENSG00000053254	5.725	3.12	1.83494	FOXN3	forkhead box N3 [Source:HGNC Symbol;Acc:HGNC:1928]
	ENSG00000053371	64.755	70.43	0.919424	AKR7A2	aldo-keto reductase family 7 member A2 [Source:HGNC Symbol;Acc:HGNC:389]
	ENSG00000053372	33.045	31.99	1.03298	MRTO4	MRT4 homolog, ribosome maturation factor [Source:HGNC Symbol;Acc:HGNC:18477]
	ENSG00000053438	20.77	19.695	1.05458	NNAT	neuronatin [Source:HGNC Symbol;Acc:HGNC:7860]
	ENSG00000053501	22.74	24.585	0.924954	USE1	unconventional SNARE in the ER 1 [Source:HGNC Symbol;Acc:HGNC:30882]
	ENSG00000053747	1.735	2.835	0.611993	LAMA3	laminin subunit alpha 3 [Source:HGNC Symbol;Acc:HGNC:6483]
	ENSG00000053770	6.405	5.405	1.18501	AP5M1	adaptor related protein complex 5 mu 1 subunit [Source:HGNC Symbol;Acc:HGNC:20192]
	ENSG00000053900	2.845	3.39	0.839233	ANAPC4	anaphase promoting complex subunit 4 [Source:HGNC Symbol;Acc:HGNC:19990]
	ENSG00000054116	95.41	78	1.22321	TRAPPC3	trafficking protein particle complex 3 [Source:HGNC Symbol;Acc:HGNC:19942]
	ENSG00000054118	37.05	35.74	1.03665	THRAP3	thyroid hormone receptor associated protein 3 [Source:HGNC Symbol;Acc:HGNC:22964]
	ENSG00000054148	231.81	248.56	0.932612	PHPT1	phosphohistidine phosphatase 1 [Source:HGNC Symbol;Acc:HGNC:30033]
	ENSG00000054219	4.265	5.255	0.811608	LY75	lymphocyte antigen 75 [Source:HGNC Symbol;Acc:HGNC:6729]
	ENSG00000054267	6.41	7.065	0.907289	ARID4B	AT-rich interaction domain 4B [Source:HGNC Symbol;Acc:HGNC:15550]
	ENSG00000054277	6.63	7.17	0.924686	OPN3	opsin 3 [Source:HGNC Symbol;Acc:HGNC:14007]
	ENSG00000054282	7.75	7.96	0.973618	SDCCAG8	serologically defined colon cancer antigen 8 [Source:HGNC Symbol;Acc:HGNC:10671]
	ENSG00000054523	9.59	11.83	0.810651	KIF1B	kinesin family member 1B [Source:HGNC Symbol;Acc:HGNC:16636]
	ENSG00000054598	3.2	2.6	1.23077	FOXC1	forkhead box C1 [Source:HGNC Symbol;Acc:HGNC:3800]
	ENSG00000054611	19.12	15.1	1.26623	TBC1D22A	TBC1 domain family member 22A [Source:HGNC Symbol;Acc:HGNC:1309]
	ENSG00000054654	9.12	5.655	1.61273	SYNE2	spectrin repeat containing nuclear envelope protein 2 [Source:HGNC Symbol;Acc:HGNC:17084]
	ENSG00000054793	7.645	7.225	1.05813	ATP9A	ATPase phospholipid transporting 9A (putative) [Source:HGNC Symbol;Acc:HGNC:13540]
	ENSG00000054965	7.045	4.09	1.72249	FAM168A	family with sequence similarity 168 member A [Source:HGNC Symbol;Acc:HGNC:28999]
	ENSG00000054967	4.33	6.03	0.718076	RELT	RELT, TNF receptor [Source:HGNC Symbol;Acc:HGNC:13764]
	ENSG00000054983	4.655	4.605	1.01086	GALC	galactosylceramidase [Source:HGNC Symbol;Acc:HGNC:4115]
	ENSG00000055044	12.035	17.485	0.688304	NOP58	NOP58 ribonucleoprotein [Source:HGNC Symbol;Acc:HGNC:29926]
	ENSG00000055070	151.085	109.05	1.38547	SZRD1	SUZ RNA binding domain containing 1 [Source:HGNC Symbol;Acc:HGNC:30232]
	ENSG00000055130	13.29	15.105	0.879841	CUL1	cullin 1 [Source:HGNC Symbol;Acc:HGNC:2551]
	ENSG00000055147	5.94	5.45	1.08991	FAM114A2	family with sequence similarity 114 member A2 [Source:HGNC Symbol;Acc:HGNC:1333]
	ENSG00000055163	3.695	2.6	1.42115	CYFIP2	cytoplasmic FMR1 interacting protein 2 [Source:HGNC Symbol;Acc:HGNC:13760]
	ENSG00000055208	19.55	22.705	0.861044	TAB2	TGF-beta activated kinase 1/MAP3K7 binding protein 2 [Source:HGNC Symbol;Acc:HGNC:17075]
	ENSG00000055211	17.565	20.83	0.843255	GINM1	glycoprotein integral membrane 1 [Source:HGNC Symbol;Acc:HGNC:21074]
	ENSG00000055332	27.93	27.995	0.997678	EIF2AK2	eukaryotic translation initiation factor 2 alpha kinase 2 [Source:HGNC Symbol;Acc:HGNC:9437]
	ENSG00000055483	13.08	16.16	0.809406	USP36	ubiquitin specific peptidase 36 [Source:HGNC Symbol;Acc:HGNC:20062]
	ENSG00000055609	4.23	3.285	1.28767	KMT2C	lysine methyltransferase 2C [Source:HGNC Symbol;Acc:HGNC:13726]
	ENSG00000055917	8.81	9.015	0.97726	PUM2	pumilio RNA binding family member 2 [Source:HGNC Symbol;Acc:HGNC:14958]
	ENSG00000055950	109.35	109.265	1.00078	MRPL43	mitochondrial ribosomal protein L43 [Source:HGNC Symbol;Acc:HGNC:14517]
	ENSG00000056050	10.745	7.46	1.44035	HPF1	histone PARylation factor 1 [Source:HGNC Symbol;Acc:HGNC:26051]
	ENSG00000056097	17.43	21.545	0.809004	ZFR	zinc finger RNA binding protein [Source:HGNC Symbol;Acc:HGNC:17277]
	ENSG00000056558	71.945	179.31	0.401233	TRAF1	TNF receptor associated factor 1 [Source:HGNC Symbol;Acc:HGNC:12031]
	ENSG00000056586	11.825	13.02	0.908218	RC3H2	ring finger and CCCH-type domains 2 [Source:HGNC Symbol;Acc:HGNC:21461]
	ENSG00000056972	6.065	9.555	0.634746	TRAF3IP2	TRAF3 interacting protein 2 [Source:HGNC Symbol;Acc:HGNC:1343]
	ENSG00000057019	5.185	13.29	0.390143	DCBLD2	discoidin, CUB and LCCL domain containing 2 [Source:HGNC Symbol;Acc:HGNC:24627]
	ENSG00000057252	12.35	6.335	1.94949	SOAT1	sterol O-acyltransferase 1 [Source:HGNC Symbol;Acc:HGNC:11177]
	ENSG00000057608	111.12	138.48	0.802426	GDI2	GDP dissociation inhibitor 2 [Source:HGNC Symbol;Acc:HGNC:4227]
	ENSG00000057663	5.25	6.135	0.855746	ATG5	autophagy related 5 [Source:HGNC Symbol;Acc:HGNC:589]
	ENSG00000057757	21.125	23.05	0.916486	PITHD1	PITH domain containing 1 [Source:HGNC Symbol;Acc:HGNC:25022]
	ENSG00000057935	13.305	15.965	0.833386	MTA3	metastasis associated 1 family member 3 [Source:HGNC Symbol;Acc:HGNC:23784]
	ENSG00000058056	2.345	2.855	0.821366	USP13	ubiquitin specific peptidase 13 (isopeptidase T-3) [Source:HGNC Symbol;Acc:HGNC:12611]
	ENSG00000058063	6.775	7.115	0.952214	ATP11B	ATPase phospholipid transporting 11B (putative) [Source:HGNC Symbol;Acc:HGNC:13553]
	ENSG00000058085	1.49	4.61	0.32321	LAMC2	laminin subunit gamma 2 [Source:HGNC Symbol;Acc:HGNC:6493]
	ENSG00000058091	2.465	3.005	0.8203	CDK14	cyclin dependent kinase 14 [Source:HGNC Symbol;Acc:HGNC:8883]
	ENSG00000058262	296.74	253.405	1.17101	SEC61A1	Sec61 translocon alpha 1 subunit [Source:HGNC Symbol;Acc:HGNC:18276]
	ENSG00000058272	11.99	9.14	1.31182	PPP1R12A	protein phosphatase 1 regulatory subunit 12A [Source:HGNC Symbol;Acc:HGNC:7618]
	ENSG00000058453	10.155	8.81	1.15267	CROCC	ciliary rootlet coiled-coil, rootletin [Source:HGNC Symbol;Acc:HGNC:21299]
	ENSG00000058600	13.135	15.525	0.846055	POLR3E	RNA polymerase III subunit E [Source:HGNC Symbol;Acc:HGNC:30347]
	ENSG00000058668	10.695	19.685	0.543307	ATP2B4	ATPase plasma membrane Ca2+ transporting 4 [Source:HGNC Symbol;Acc:HGNC:817]
	ENSG00000058673	15.19	17.665	0.859892	ZC3H11A	zinc finger CCCH-type containing 11A [Source:HGNC Symbol;Acc:HGNC:29093]
	ENSG00000058729	2.435	6.025	0.404149	RIOK2	RIO kinase 2 [Source:HGNC Symbol;Acc:HGNC:18999]
	ENSG00000058799	14.005	12.48	1.1222	YIPF1	Yip1 domain family member 1 [Source:HGNC Symbol;Acc:HGNC:25231]
	ENSG00000058804	4.065	3.77	1.07825	NDC1	NDC1 transmembrane nucleoporin [Source:HGNC Symbol;Acc:HGNC:25525]
	ENSG00000059122	16	18.505	0.864631	FLYWCH1	FLYWCH-type zinc finger 1 [Source:HGNC Symbol;Acc:HGNC:25404]
	ENSG00000059145	11.04	8.955	1.23283	UNKL	unkempt family like zinc finger [Source:HGNC Symbol;Acc:HGNC:14184]
	ENSG00000059378	97.245	62.725	1.55034	PARP12	poly(ADP-ribose) polymerase family member 12 [Source:HGNC Symbol;Acc:HGNC:21919]
	ENSG00000059573	46.545	39.45	1.17985	ALDH18A1	aldehyde dehydrogenase 18 family member A1 [Source:HGNC Symbol;Acc:HGNC:9722]
	ENSG00000059588	2.875	4.815	0.597092	TARBP1	TAR (HIV-1) RNA binding protein 1 [Source:HGNC Symbol;Acc:HGNC:11568]
	ENSG00000059691	13.93	10.705	1.30126	GATB	glutamyl-tRNA amidotransferase subunit B [Source:HGNC Symbol;Acc:HGNC:8849]
	ENSG00000059728	2.125	1.95	1.08974	MXD1	MAX dimerization protein 1 [Source:HGNC Symbol;Acc:HGNC:6761]
	ENSG00000059758	23.135	26.835	0.86212	CDK17	cyclin dependent kinase 17 [Source:HGNC Symbol;Acc:HGNC:8750]
	ENSG00000059769	3.14	3.535	0.88826	DNAJC25	DnaJ heat shock protein family (Hsp40) member C25 [Source:HGNC Symbol;Acc:HGNC:34187]
	ENSG00000059804	5.72	1.61	3.5528	SLC2A3	solute carrier family 2 member 3 [Source:HGNC Symbol;Acc:HGNC:11007]
	ENSG00000060069	22.205	20.68	1.07374	CTDP1	CTD phosphatase subunit 1 [Source:HGNC Symbol;Acc:HGNC:2498]
	ENSG00000060138	315.91	277.185	1.13971	YBX3	Y-box binding protein 3 [Source:HGNC Symbol;Acc:HGNC:2428]
	ENSG00000060140	1.875	1.505	1.24585	STYK1	serine/threonine/tyrosine kinase 1 [Source:HGNC Symbol;Acc:HGNC:18889]
	ENSG00000060237	15.135	13.295	1.1384	WNK1	WNK lysine deficient protein kinase 1 [Source:HGNC Symbol;Acc:HGNC:14540]
	ENSG00000060339	11.585	16.025	0.722933	CCAR1	cell division cycle and apoptosis regulator 1 [Source:HGNC Symbol;Acc:HGNC:24236]
	ENSG00000060491	178.81	214.715	0.832778	OGFR	opioid growth factor receptor [Source:HGNC Symbol;Acc:HGNC:15768]
	ENSG00000060642	3.015	3.27	0.922018	PIGV	phosphatidylinositol glycan anchor biosynthesis class V [Source:HGNC Symbol;Acc:HGNC:26031]
	ENSG00000060688	48.005	44.7	1.07394	SNRNP40	small nuclear ribonucleoprotein U5 subunit 40 [Source:HGNC Symbol;Acc:HGNC:30857]
	ENSG00000060749	1.55	3.245	0.477658	QSER1	glutamine and serine rich 1 [Source:HGNC Symbol;Acc:HGNC:26154]
	ENSG00000060762	13.62	12.27	1.11002	MPC1	mitochondrial pyruvate carrier 1 [Source:HGNC Symbol;Acc:HGNC:21606]
	ENSG00000060971	58.635	50.33	1.16501	ACAA1	acetyl-CoA acyltransferase 1 [Source:HGNC Symbol;Acc:HGNC:82]
	ENSG00000060982	10.015	13.1	0.764504	BCAT1	branched chain amino acid transaminase 1 [Source:HGNC Symbol;Acc:HGNC:976]
	ENSG00000061273	50.385	48.49	1.03908	HDAC7	histone deacetylase 7 [Source:HGNC Symbol;Acc:HGNC:14067]
	ENSG00000061656	4.5	6.07	0.741351	SPAG4	sperm associated antigen 4 [Source:HGNC Symbol;Acc:HGNC:11214]
	ENSG00000061676	30.31	29.86	1.01507	NCKAP1	NCK associated protein 1 [Source:HGNC Symbol;Acc:HGNC:7666]
	ENSG00000061794	13.95	17.02	0.819624	MRPS35	mitochondrial ribosomal protein S35 [Source:HGNC Symbol;Acc:HGNC:16635]
	ENSG00000061918	2.17	6.975	0.311111	GUCY1B3	guanylate cyclase 1 soluble subunit beta [Source:HGNC Symbol;Acc:HGNC:4687]
	ENSG00000061936	17.83	14.22	1.25387	SFSWAP	splicing factor SWAP homolog [Source:HGNC Symbol;Acc:HGNC:10790]
	ENSG00000061938	9.83	5.385	1.82544	TNK2	tyrosine kinase non receptor 2 [Source:HGNC Symbol;Acc:HGNC:19297]
	ENSG00000061987	4.195	4.155	1.00963	MON2	MON2 homolog, regulator of endosome-to-Golgi trafficking [Source:HGNC Symbol;Acc:HGNC:29177]
	ENSG00000062194	19.925	18.33	1.08702	GPBP1	GC-rich promoter binding protein 1 [Source:HGNC Symbol;Acc:HGNC:29520]
	ENSG00000062485	138.95	105.745	1.31401	CS	citrate synthase [Source:HGNC Symbol;Acc:HGNC:2422]
	ENSG00000062582	171.065	192.87	0.886945	MRPS24	mitochondrial ribosomal protein S24 [Source:HGNC Symbol;Acc:HGNC:14510]
	ENSG00000062598	25.405	21.91	1.15952	ELMO2	engulfment and cell motility 2 [Source:HGNC Symbol;Acc:HGNC:17233]
	ENSG00000062650	7.225	7.84	0.921556	WAPL	WAPL cohesin release factor [Source:HGNC Symbol;Acc:HGNC:23293]
	ENSG00000062716	37.65	52.925	0.711384	VMP1	vacuole membrane protein 1 [Source:HGNC Symbol;Acc:HGNC:29559]
	ENSG00000062725	4.965	4.9	1.01327	APPBP2	amyloid beta precursor protein binding protein 2 [Source:HGNC Symbol;Acc:HGNC:622]
	ENSG00000062822	28.345	25.295	1.12058	POLD1	DNA polymerase delta 1, catalytic subunit [Source:HGNC Symbol;Acc:HGNC:9175]
	ENSG00000063046	90.13	91.23	0.987943	EIF4B	eukaryotic translation initiation factor 4B [Source:HGNC Symbol;Acc:HGNC:3285]
	ENSG00000063169	6.68	4.625	1.44432	BICRA	BRD4 interacting chromatin remodelling complex associated protein [Source:HGNC Symbol;Acc:HGNC:4332]
	ENSG00000063176	10.46	9.765	1.07117	SPHK2	sphingosine kinase 2 [Source:HGNC Symbol;Acc:HGNC:18859]
	ENSG00000063177	2032.27	2285.99	0.889007	RPL18	ribosomal protein L18 [Source:HGNC Symbol;Acc:HGNC:10310]
	ENSG00000063180	8.84	4.77	1.85325	CA11	carbonic anhydrase 11 [Source:HGNC Symbol;Acc:HGNC:1370]
	ENSG00000063241	104.34	122.105	0.85451	ISOC2	isochorismatase domain containing 2 [Source:HGNC Symbol;Acc:HGNC:26278]
	ENSG00000063244	198.385	177.49	1.11772	U2AF2	U2 small nuclear RNA auxiliary factor 2 [Source:HGNC Symbol;Acc:HGNC:23156]
	ENSG00000063245	110.635	100.655	1.09915	EPN1	epsin 1 [Source:HGNC Symbol;Acc:HGNC:21604]
	ENSG00000063322	14.365	13.365	1.07482	MED29	mediator complex subunit 29 [Source:HGNC Symbol;Acc:HGNC:23074]
	ENSG00000063587	3.355	2.825	1.18761	ZNF275	zinc finger protein 275 [Source:HGNC Symbol;Acc:HGNC:13069]
	ENSG00000063601	12.67	7.485	1.69272	MTMR1	myotubularin related protein 1 [Source:HGNC Symbol;Acc:HGNC:7449]
	ENSG00000063660	5.67	5.47	1.03656	GPC1	glypican 1 [Source:HGNC Symbol;Acc:HGNC:4449]
	ENSG00000063761	2.03	2.085	0.973621	ADCK1	aarF domain containing kinase 1 [Source:HGNC Symbol;Acc:HGNC:19038]
	ENSG00000063854	64.675	67.4	0.95957	HAGH	hydroxyacylglutathione hydrolase [Source:HGNC Symbol;Acc:HGNC:4805]
	ENSG00000063978	33.43	31.18	1.07216	RNF4	ring finger protein 4 [Source:HGNC Symbol;Acc:HGNC:10067]
	ENSG00000064012	2.22	1.57	1.41401	CASP8	caspase 8 [Source:HGNC Symbol;Acc:HGNC:1509]
	ENSG00000064042	3.345	3.065	1.09135	LIMCH1	LIM and calponin homology domains 1 [Source:HGNC Symbol;Acc:HGNC:29191]
	ENSG00000064102	7.89	8.24	0.957524	INTS13	integrator complex subunit 13 [Source:HGNC Symbol;Acc:HGNC:20174]
	ENSG00000064115	27.565	24.595	1.12076	TM7SF3	transmembrane 7 superfamily member 3 [Source:HGNC Symbol;Acc:HGNC:23049]
	ENSG00000064199	6.1	7.78	0.784062	SPA17	sperm autoantigenic protein 17 [Source:HGNC Symbol;Acc:HGNC:11210]
	ENSG00000064225	4.215	10.76	0.391729	ST3GAL6	ST3 beta-galactoside alpha-2,3-sialyltransferase 6 [Source:HGNC Symbol;Acc:HGNC:18080]
	ENSG00000064313	5.385	7.18	0.75	TAF2	TATA-box binding protein associated factor 2 [Source:HGNC Symbol;Acc:HGNC:11536]
	ENSG00000064393	12.84	11.065	1.16042	HIPK2	homeodomain interacting protein kinase 2 [Source:HGNC Symbol;Acc:HGNC:14402]
	ENSG00000064419	19.875	16.225	1.22496	TNPO3	transportin 3 [Source:HGNC Symbol;Acc:HGNC:17103]
	ENSG00000064489	16.83	12.39	1.35835	BORCS8-MEF2B	BORCS8-MEF2B readthrough [Source:HGNC Symbol;Acc:HGNC:39979]
	ENSG00000064490	83.12	87.16	0.953648	RFXANK	regulatory factor X associated ankyrin containing protein [Source:HGNC Symbol;Acc:HGNC:9987]
	ENSG00000064545	20.705	19.54	1.05962	TMEM161A	transmembrane protein 161A [Source:HGNC Symbol;Acc:HGNC:26020]
	ENSG00000064601	152.24	138.385	1.10012	CTSA	cathepsin A [Source:HGNC Symbol;Acc:HGNC:9251]
	ENSG00000064607	9.165	9.875	0.928101	SUGP2	SURP and G-patch domain containing 2 [Source:HGNC Symbol;Acc:HGNC:18641]
	ENSG00000064651	5.345	23.92	0.223453	SLC12A2	solute carrier family 12 member 2 [Source:HGNC Symbol;Acc:HGNC:10911]
	ENSG00000064652	3.845	4.21	0.913302	SNX24	sorting nexin 24 [Source:HGNC Symbol;Acc:HGNC:21533]
	ENSG00000064666	188.05	132.77	1.41636	CNN2	calponin 2 [Source:HGNC Symbol;Acc:HGNC:2156]
	ENSG00000064687	2.095	1.505	1.39203	ABCA7	ATP binding cassette subfamily A member 7 [Source:HGNC Symbol;Acc:HGNC:37]
	ENSG00000064692	2.93	4.395	0.666667	SNCAIP	synuclein alpha interacting protein [Source:HGNC Symbol;Acc:HGNC:11139]
	ENSG00000064703	4.955	5.355	0.925303	DDX20	DEAD-box helicase 20 [Source:HGNC Symbol;Acc:HGNC:2743]
	ENSG00000064726	18.29	17.125	1.06803	BTBD1	BTB domain containing 1 [Source:HGNC Symbol;Acc:HGNC:1120]
	ENSG00000064763	10.385	10.165	1.02164	FAR2	fatty acyl-CoA reductase 2 [Source:HGNC Symbol;Acc:HGNC:25531]
	ENSG00000064932	192.52	55.46	3.47133	SBNO2	strawberry notch homolog 2 [Source:HGNC Symbol;Acc:HGNC:29158]
	ENSG00000064933	1.955	2.88	0.678819	PMS1	PMS1 homolog 1, mismatch repair system component [Source:HGNC Symbol;Acc:HGNC:9121]
	ENSG00000064961	108.135	110.12	0.981974	HMG20B	high mobility group 20B [Source:HGNC Symbol;Acc:HGNC:5002]
	ENSG00000064989	111.055	87.78	1.26515	CALCRL	calcitonin receptor like receptor [Source:HGNC Symbol;Acc:HGNC:16709]
	ENSG00000064995	20.17	19.925	1.0123	TAF11	TATA-box binding protein associated factor 11 [Source:HGNC Symbol;Acc:HGNC:11544]
	ENSG00000064999	4.69	3.755	1.249	ANKS1A	ankyrin repeat and sterile alpha motif domain containing 1A [Source:HGNC Symbol;Acc:HGNC:20961]
	ENSG00000065000	90.815	72.5	1.25262	AP3D1	adaptor related protein complex 3 delta 1 subunit [Source:HGNC Symbol;Acc:HGNC:568]
	ENSG00000065029	13.54	13.945	0.970957	ZNF76	zinc finger protein 76 [Source:HGNC Symbol;Acc:HGNC:13149]
	ENSG00000065054	42.005	38.855	1.08107	SLC9A3R2	SLC9A3 regulator 2 [Source:HGNC Symbol;Acc:HGNC:11076]
	ENSG00000065057	17.4	18.115	0.96053	NTHL1	nth like DNA glycosylase 1 [Source:HGNC Symbol;Acc:HGNC:8028]
	ENSG00000065060	6.71	6.07	1.10544	UHRF1BP1	UHRF1 binding protein 1 [Source:HGNC Symbol;Acc:HGNC:21216]
	ENSG00000065150	31.225	35.575	0.877723	IPO5	importin 5 [Source:HGNC Symbol;Acc:HGNC:6402]
	ENSG00000065154	36.195	42.29	0.855876	OAT	ornithine aminotransferase [Source:HGNC Symbol;Acc:HGNC:8091]
	ENSG00000065183	4.52	5.43	0.832413	WDR3	WD repeat domain 3 [Source:HGNC Symbol;Acc:HGNC:12755]
	ENSG00000065243	5.48	6.73	0.814264	PKN2	protein kinase N2 [Source:HGNC Symbol;Acc:HGNC:9406]
	ENSG00000065268	70.015	67.31	1.04019	WDR18	WD repeat domain 18 [Source:HGNC Symbol;Acc:HGNC:17956]
	ENSG00000065308	14.255	7.705	1.8501	TRAM2	translocation associated membrane protein 2 [Source:HGNC Symbol;Acc:HGNC:16855]
	ENSG00000065328	1.085	1.225	0.885714	MCM10	minichromosome maintenance 10 replication initiation factor [Source:HGNC Symbol;Acc:HGNC:18043]
	ENSG00000065357	17.935	13.985	1.28245	DGKA	diacylglycerol kinase alpha [Source:HGNC Symbol;Acc:HGNC:2849]
	ENSG00000065427	162.3	122.16	1.32859	KARS	lysyl-tRNA synthetase [Source:HGNC Symbol;Acc:HGNC:6215]
	ENSG00000065457	8.65	12.435	0.695617	ADAT1	adenosine deaminase, tRNA specific 1 [Source:HGNC Symbol;Acc:HGNC:228]
	ENSG00000065485	73.385	72.01	1.01909	PDIA5	protein disulfide isomerase family A member 5 [Source:HGNC Symbol;Acc:HGNC:24811]
	ENSG00000065491	15.84	12.22	1.29624	TBC1D22B	TBC1 domain family member 22B [Source:HGNC Symbol;Acc:HGNC:21602]
	ENSG00000065518	181.02	202.24	0.895075	NDUFB4	NADH:ubiquinone oxidoreductase subunit B4 [Source:HGNC Symbol;Acc:HGNC:7699]
	ENSG00000065526	7.33	8.455	0.866943	SPEN	spen family transcriptional repressor [Source:HGNC Symbol;Acc:HGNC:17575]
	ENSG00000065534	2.5	3.99	0.626566	MYLK	myosin light chain kinase [Source:HGNC Symbol;Acc:HGNC:7590]
	ENSG00000065548	16.845	23.67	0.71166	ZC3H15	zinc finger CCCH-type containing 15 [Source:HGNC Symbol;Acc:HGNC:29528]
	ENSG00000065559	5.38	5.735	0.938099	MAP2K4	mitogen-activated protein kinase kinase 4 [Source:HGNC Symbol;Acc:HGNC:6844]
	ENSG00000065600	6.45	5.345	1.20674	TMEM206	transmembrane protein 206 [Source:HGNC Symbol;Acc:HGNC:25593]
	ENSG00000065613	9.105	5.775	1.57662	SLK	STE20 like kinase [Source:HGNC Symbol;Acc:HGNC:11088]
	ENSG00000065615	4.39	3.485	1.25968	CYB5R4	cytochrome b5 reductase 4 [Source:HGNC Symbol;Acc:HGNC:20147]
	ENSG00000065665	2.25	1.77	1.27119	SEC61A2	Sec61 translocon alpha 2 subunit [Source:HGNC Symbol;Acc:HGNC:17702]
	ENSG00000065717	19.27	20.135	0.95704	TLE2	transducin like enhancer of split 2 [Source:HGNC Symbol;Acc:HGNC:11838]
	ENSG00000065802	8.775	10.53	0.833333	ASB1	ankyrin repeat and SOCS box containing 1 [Source:HGNC Symbol;Acc:HGNC:16011]
	ENSG00000065809	24.155	39.005	0.61928	FAM107B	family with sequence similarity 107 member B [Source:HGNC Symbol;Acc:HGNC:23726]
	ENSG00000065833	7.3	7.435	0.981843	ME1	malic enzyme 1 [Source:HGNC Symbol;Acc:HGNC:6983]
	ENSG00000065882	49.725	67.055	0.741555	TBC1D1	TBC1 domain family member 1 [Source:HGNC Symbol;Acc:HGNC:11578]
	ENSG00000065883	8.3	7.695	1.07862	CDK13	cyclin dependent kinase 13 [Source:HGNC Symbol;Acc:HGNC:1733]
	ENSG00000065911	49.91	50.075	0.996705	MTHFD2	methylenetetrahydrofolate dehydrogenase (NADP+ dependent) 2, methenyltetrahydrofolate cyclohydrolase [Source:HGNC Symbol;Acc:HGNC:7434]
	ENSG00000065923	4.31	4.1	1.05122	SLC9A7	solute carrier family 9 member A7 [Source:HGNC Symbol;Acc:HGNC:17123]
	ENSG00000065970	4.665	2.835	1.6455	FOXJ2	forkhead box J2 [Source:HGNC Symbol;Acc:HGNC:24818]
	ENSG00000065978	639.02	627.405	1.01851	YBX1	Y-box binding protein 1 [Source:HGNC Symbol;Acc:HGNC:8014]
	ENSG00000065989	1.705	1.53	1.11438	PDE4A	phosphodiesterase 4A [Source:HGNC Symbol;Acc:HGNC:8780]
	ENSG00000066027	5.85	5.61	1.04278	PPP2R5A	protein phosphatase 2 regulatory subunit B'alpha [Source:HGNC Symbol;Acc:HGNC:9309]
	ENSG00000066044	62.825	48.04	1.30776	ELAVL1	ELAV like RNA binding protein 1 [Source:HGNC Symbol;Acc:HGNC:3312]
	ENSG00000066056	388.815	267.495	1.45354	TIE1	tyrosine kinase with immunoglobulin like and EGF like domains 1 [Source:HGNC Symbol;Acc:HGNC:11809]
	ENSG00000066084	8.25	6.16	1.33929	DIP2B	disco interacting protein 2 homolog B [Source:HGNC Symbol;Acc:HGNC:29284]
	ENSG00000066117	61.62	44.595	1.38177	SMARCD1	SWI/SNF related, matrix associated, actin dependent regulator of chromatin, subfamily d, member 1 [Source:HGNC Symbol;Acc:HGNC:11106]
	ENSG00000066135	19.355	13.05	1.48314	KDM4A	lysine demethylase 4A [Source:HGNC Symbol;Acc:HGNC:22978]
	ENSG00000066136	26.41	20.53	1.28641	NFYC	nuclear transcription factor Y subunit gamma [Source:HGNC Symbol;Acc:HGNC:7806]
	ENSG00000066279	3.2	3.64	0.879121	ASPM	abnormal spindle microtubule assembly [Source:HGNC Symbol;Acc:HGNC:19048]
	ENSG00000066322	141.44	124.065	1.14005	ELOVL1	ELOVL fatty acid elongase 1 [Source:HGNC Symbol;Acc:HGNC:14418]
	ENSG00000066379	24	31.65	0.758294	ZNRD1	zinc ribbon domain containing 1 [Source:HGNC Symbol;Acc:HGNC:13182]
	ENSG00000066422	2.12	2.93	0.723549	ZBTB11	zinc finger and BTB domain containing 11 [Source:HGNC Symbol;Acc:HGNC:16740]
	ENSG00000066427	4.36	5.795	0.752373	ATXN3	ataxin 3 [Source:HGNC Symbol;Acc:HGNC:7106]
	ENSG00000066455	11.145	17.29	0.644592	GOLGA5	golgin A5 [Source:HGNC Symbol;Acc:HGNC:4428]
	ENSG00000066557	4.275	5.665	0.754634	LRRC40	leucine rich repeat containing 40 [Source:HGNC Symbol;Acc:HGNC:26004]
	ENSG00000066583	17.5	9.005	1.94336	ISOC1	isochorismatase domain containing 1 [Source:HGNC Symbol;Acc:HGNC:24254]
	ENSG00000066629	6.135	3.99	1.53759	EML1	echinoderm microtubule associated protein like 1 [Source:HGNC Symbol;Acc:HGNC:3330]
	ENSG00000066651	2.11	2.42	0.871901	TRMT11	tRNA methyltransferase 11 homolog [Source:HGNC Symbol;Acc:HGNC:21080]
	ENSG00000066654	7.615	9.48	0.80327	THUMPD1	THUMP domain containing 1 [Source:HGNC Symbol;Acc:HGNC:23807]
	ENSG00000066697	45.945	51.34	0.894916	MSANTD3	Myb/SANT DNA binding domain containing 3 [Source:HGNC Symbol;Acc:HGNC:23370]
	ENSG00000066735	1.39	1.15	1.2087	KIF26A	kinesin family member 26A [Source:HGNC Symbol;Acc:HGNC:20226]
	ENSG00000066739	2.445	2.185	1.11899	ATG2B	autophagy related 2B [Source:HGNC Symbol;Acc:HGNC:20187]
	ENSG00000066777	7.075	6.9	1.02536	ARFGEF1	ADP ribosylation factor guanine nucleotide exchange factor 1 [Source:HGNC Symbol;Acc:HGNC:15772]
	ENSG00000066827	6.12	4.815	1.27103	ZFAT	zinc finger and AT-hook domain containing [Source:HGNC Symbol;Acc:HGNC:19899]
	ENSG00000066855	7.405	8	0.925625	MTFR1	mitochondrial fission regulator 1 [Source:HGNC Symbol;Acc:HGNC:29510]
	ENSG00000066926	18.43	19.775	0.931985	FECH	ferrochelatase [Source:HGNC Symbol;Acc:HGNC:3647]
	ENSG00000066933	1.885	1.625	1.16	MYO9A	myosin IXA [Source:HGNC Symbol;Acc:HGNC:7608]
	ENSG00000067048	13.225	17.21	0.768449	DDX3Y	DEAD-box helicase 3, Y-linked [Source:HGNC Symbol;Acc:HGNC:2699]
	ENSG00000067057	203.895	164.015	1.24315	PFKP	phosphofructokinase, platelet [Source:HGNC Symbol;Acc:HGNC:8878]
	ENSG00000067064	15.515	22.375	0.693408	IDI1	isopentenyl-diphosphate delta isomerase 1 [Source:HGNC Symbol;Acc:HGNC:5387]
	ENSG00000067066	107.23	81.26	1.31959	SP100	SP100 nuclear antigen [Source:HGNC Symbol;Acc:HGNC:11206]
	ENSG00000067082	56.285	63.54	0.88582	KLF6	Kruppel like factor 6 [Source:HGNC Symbol;Acc:HGNC:2235]
	ENSG00000067113	28.015	24.97	1.12195	PLPP1	phospholipid phosphatase 1 [Source:HGNC Symbol;Acc:HGNC:9228]
	ENSG00000067167	58.175	68.37	0.850885	TRAM1	translocation associated membrane protein 1 [Source:HGNC Symbol;Acc:HGNC:20568]
	ENSG00000067177	1.625	1.305	1.24521	PHKA1	phosphorylase kinase regulatory subunit alpha 1 [Source:HGNC Symbol;Acc:HGNC:8925]
	ENSG00000067182	173.83	132.515	1.31178	TNFRSF1A	TNF receptor superfamily member 1A [Source:HGNC Symbol;Acc:HGNC:11916]
	ENSG00000067191	1.37	1.12	1.22321	CACNB1	calcium voltage-gated channel auxiliary subunit beta 1 [Source:HGNC Symbol;Acc:HGNC:1401]
	ENSG00000067208	1.95	2.885	0.67591	EVI5	ecotropic viral integration site 5 [Source:HGNC Symbol;Acc:HGNC:3501]
	ENSG00000067221	13.61	12.015	1.13275	STOML1	stomatin like 1 [Source:HGNC Symbol;Acc:HGNC:14560]
	ENSG00000067225	746.25	749.71	0.995385	PKM	pyruvate kinase, muscle [Source:HGNC Symbol;Acc:HGNC:9021]
	ENSG00000067248	3.595	4.675	0.768984	DHX29	DExH-box helicase 29 [Source:HGNC Symbol;Acc:HGNC:15815]
	ENSG00000067334	5.325	14.985	0.355355	DNTTIP2	deoxynucleotidyltransferase terminal interacting protein 2 [Source:HGNC Symbol;Acc:HGNC:24013]
	ENSG00000067365	22.66	24.05	0.942204	METTL22	methyltransferase like 22 [Source:HGNC Symbol;Acc:HGNC:28368]
	ENSG00000067369	14.015	12.115	1.15683	TP53BP1	tumor protein p53 binding protein 1 [Source:HGNC Symbol;Acc:HGNC:11999]
	ENSG00000067445	8.71	5.975	1.45774	TRO	trophinin [Source:HGNC Symbol;Acc:HGNC:12326]
	ENSG00000067533	3.105	4.285	0.724621	RRP15	ribosomal RNA processing 15 homolog [Source:HGNC Symbol;Acc:HGNC:24255]
	ENSG00000067560	469.77	377.22	1.24535	RHOA	ras homolog family member A [Source:HGNC Symbol;Acc:HGNC:667]
	ENSG00000067596	23.12	19.195	1.20448	DHX8	DEAH-box helicase 8 [Source:HGNC Symbol;Acc:HGNC:2749]
	ENSG00000067601	2.695	3.01	0.895349	PMS2P4	PMS1 homolog 2, mismatch repair system component pseudogene 4 [Source:HGNC Symbol;Acc:HGNC:9129]
	ENSG00000067606	1.03	1.76	0.585227	PRKCZ	protein kinase C zeta [Source:HGNC Symbol;Acc:HGNC:9412]
	ENSG00000067704	15.235	15.695	0.970691	IARS2	isoleucyl-tRNA synthetase 2, mitochondrial [Source:HGNC Symbol;Acc:HGNC:29685]
	ENSG00000067798	4.715	4.74	0.994726	NAV3	neuron navigator 3 [Source:HGNC Symbol;Acc:HGNC:15998]
	ENSG00000067829	70.035	69.07	1.01397	IDH3G	isocitrate dehydrogenase 3 (NAD(+)) gamma [Source:HGNC Symbol;Acc:HGNC:5386]
	ENSG00000067836	15.655	14.935	1.04821	ROGDI	rogdi homolog [Source:HGNC Symbol;Acc:HGNC:29478]
	ENSG00000067900	5.925	6.575	0.901141	ROCK1	Rho associated coiled-coil containing protein kinase 1 [Source:HGNC Symbol;Acc:HGNC:10251]
	ENSG00000067955	16.37	14.265	1.14756	CBFB	core-binding factor beta subunit [Source:HGNC Symbol;Acc:HGNC:1539]
	ENSG00000067992	1.735	1.4	1.23929	PDK3	pyruvate dehydrogenase kinase 3 [Source:HGNC Symbol;Acc:HGNC:8811]
	ENSG00000068001	188.425	202.335	0.931253	HYAL2	hyaluronoglucosaminidase 2 [Source:HGNC Symbol;Acc:HGNC:5321]
	ENSG00000068024	6.105	1.435	4.25436	HDAC4	histone deacetylase 4 [Source:HGNC Symbol;Acc:HGNC:14063]
	ENSG00000068028	46.235	46.73	0.989407	RASSF1	Ras association domain family member 1 [Source:HGNC Symbol;Acc:HGNC:9882]
	ENSG00000068078	4.345	4.075	1.06626	FGFR3	fibroblast growth factor receptor 3 [Source:HGNC Symbol;Acc:HGNC:3690]
	ENSG00000068079	341.465	224.37	1.52188	IFI35	interferon induced protein 35 [Source:HGNC Symbol;Acc:HGNC:5399]
	ENSG00000068097	3.015	3.53	0.854108	HEATR6	HEAT repeat containing 6 [Source:HGNC Symbol;Acc:HGNC:24076]
	ENSG00000068120	57.27	41.1	1.39343	COASY	Coenzyme A synthase [Source:HGNC Symbol;Acc:HGNC:29932]
	ENSG00000068137	2.855	3.535	0.807638	PLEKHH3	pleckstrin homology, MyTH4 and FERM domain containing H3 [Source:HGNC Symbol;Acc:HGNC:26105]
	ENSG00000068305	9.035	11.445	0.789428	MEF2A	myocyte enhancer factor 2A [Source:HGNC Symbol;Acc:HGNC:6993]
	ENSG00000068308	47.445	42.66	1.11217	OTUD5	OTU deubiquitinase 5 [Source:HGNC Symbol;Acc:HGNC:25402]
	ENSG00000068323	43.57	45.39	0.959903	TFE3	transcription factor binding to IGHM enhancer 3 [Source:HGNC Symbol;Acc:HGNC:11752]
	ENSG00000068354	14.465	12.5	1.1572	TBC1D25	TBC1 domain family member 25 [Source:HGNC Symbol;Acc:HGNC:8092]
	ENSG00000068366	13.575	16.085	0.843954	ACSL4	acyl-CoA synthetase long-chain family member 4 [Source:HGNC Symbol;Acc:HGNC:3571]
	ENSG00000068383	17.54	14.665	1.19605	INPP5A	inositol polyphosphate-5-phosphatase A [Source:HGNC Symbol;Acc:HGNC:6076]
	ENSG00000068394	29.075	28	1.03839	GPKOW	G-patch domain and KOW motifs [Source:HGNC Symbol;Acc:HGNC:30677]
	ENSG00000068400	24.86	23.48	1.05877	GRIPAP1	GRIP1 associated protein 1 [Source:HGNC Symbol;Acc:HGNC:18706]
	ENSG00000068438	41.78	41.675	1.00252	FTSJ1	FtsJ RNA methyltransferase homolog 1 (E. coli) [Source:HGNC Symbol;Acc:HGNC:13254]
	ENSG00000068489	13.405	13.215	1.01438	PRR11	proline rich 11 [Source:HGNC Symbol;Acc:HGNC:25619]
	ENSG00000068650	19.865	13.925	1.42657	ATP11A	ATPase phospholipid transporting 11A [Source:HGNC Symbol;Acc:HGNC:13552]
	ENSG00000068654	9.9	6.255	1.58273	POLR1A	RNA polymerase I subunit A [Source:HGNC Symbol;Acc:HGNC:17264]
	ENSG00000068697	157.37	142.48	1.10451	LAPTM4A	lysosomal protein transmembrane 4 alpha [Source:HGNC Symbol;Acc:HGNC:6924]
	ENSG00000068724	3.425	2.39	1.43305	TTC7A	tetratricopeptide repeat domain 7A [Source:HGNC Symbol;Acc:HGNC:19750]
	ENSG00000068745	47.48	47.985	0.989476	IP6K2	inositol hexakisphosphate kinase 2 [Source:HGNC Symbol;Acc:HGNC:17313]
	ENSG00000068784	2.045	2.12	0.964623	SRBD1	S1 RNA binding domain 1 [Source:HGNC Symbol;Acc:HGNC:25521]
	ENSG00000068796	9.4	7.675	1.22476	KIF2A	kinesin family member 2A [Source:HGNC Symbol;Acc:HGNC:6318]
	ENSG00000068878	10.455	15.59	0.670622	PSME4	proteasome activator subunit 4 [Source:HGNC Symbol;Acc:HGNC:20635]
	ENSG00000068885	1.715	3.075	0.557724	IFT80	intraflagellar transport 80 [Source:HGNC Symbol;Acc:HGNC:29262]
	ENSG00000068903	43.66	44.51	0.980903	SIRT2	sirtuin 2 [Source:HGNC Symbol;Acc:HGNC:10886]
	ENSG00000068912	20.535	25.09	0.818454	ERLEC1	endoplasmic reticulum lectin 1 [Source:HGNC Symbol;Acc:HGNC:25222]
	ENSG00000068971	18.765	16.545	1.13418	PPP2R5B	protein phosphatase 2 regulatory subunit B'beta [Source:HGNC Symbol;Acc:HGNC:9310]
	ENSG00000069020	74.34	39.02	1.90518	MAST4	microtubule associated serine/threonine kinase family member 4 [Source:HGNC Symbol;Acc:HGNC:19037]
	ENSG00000069122	14.515	17.615	0.824014	ADGRF5	adhesion G protein-coupled receptor F5 [Source:HGNC Symbol;Acc:HGNC:19030]
	ENSG00000069248	6.18	6.885	0.897603	NUP133	nucleoporin 133 [Source:HGNC Symbol;Acc:HGNC:18016]
	ENSG00000069275	21.49	30.43	0.706211	NUCKS1	nuclear casein kinase and cyclin dependent kinase substrate 1 [Source:HGNC Symbol;Acc:HGNC:29923]
	ENSG00000069329	17.235	17.07	1.00967	VPS35	VPS35, retromer complex component [Source:HGNC Symbol;Acc:HGNC:13487]
	ENSG00000069345	38.255	23.345	1.63868	DNAJA2	DnaJ heat shock protein family (Hsp40) member A2 [Source:HGNC Symbol;Acc:HGNC:14884]
	ENSG00000069399	86.97	70.91	1.22648	BCL3	B-cell CLL/lymphoma 3 [Source:HGNC Symbol;Acc:HGNC:998]
	ENSG00000069424	1.88	1.345	1.39777	KCNAB2	potassium voltage-gated channel subfamily A regulatory beta subunit 2 [Source:HGNC Symbol;Acc:HGNC:6229]
	ENSG00000069482	8.155	7.885	1.03424	GAL	galanin and GMAP prepropeptide [Source:HGNC Symbol;Acc:HGNC:4114]
	ENSG00000069493	16.56	43.97	0.37662	CLEC2D	C-type lectin domain family 2 member D [Source:HGNC Symbol;Acc:HGNC:14351]
	ENSG00000069509	5.425	8.17	0.664015	FUNDC1	FUN14 domain containing 1 [Source:HGNC Symbol;Acc:HGNC:28746]
	ENSG00000069667	1.05	1.29	0.813953	RORA	RAR related orphan receptor A [Source:HGNC Symbol;Acc:HGNC:10258]
	ENSG00000069849	183.605	192.465	0.953966	ATP1B3	ATPase Na+/K+ transporting subunit beta 3 [Source:HGNC Symbol;Acc:HGNC:806]
	ENSG00000069869	10.84	11.66	0.929674	NEDD4	neural precursor cell expressed, developmentally down-regulated 4, E3 ubiquitin protein ligase [Source:HGNC Symbol;Acc:HGNC:7727]
	ENSG00000069943	3.35	3.765	0.889774	PIGB	phosphatidylinositol glycan anchor biosynthesis class B [Source:HGNC Symbol;Acc:HGNC:8959]
	ENSG00000069956	4.925	10.775	0.457077	MAPK6	mitogen-activated protein kinase 6 [Source:HGNC Symbol;Acc:HGNC:6879]
	ENSG00000069966	8.64	6.665	1.29632	GNB5	G protein subunit beta 5 [Source:HGNC Symbol;Acc:HGNC:4401]
	ENSG00000069974	36.175	29.105	1.24291	RAB27A	RAB27A, member RAS oncogene family [Source:HGNC Symbol;Acc:HGNC:9766]
	ENSG00000069998	27.595	20.325	1.35769	HDHD5	haloacid dehalogenase like hydrolase domain containing 5 [Source:HGNC Symbol;Acc:HGNC:1843]
	ENSG00000070010	133.765	116.74	1.14584	UFD1	ubiquitin recognition factor in ER associated degradation 1 [Source:HGNC Symbol;Acc:HGNC:12520]
	ENSG00000070018	4.68	4.485	1.04348	LRP6	LDL receptor related protein 6 [Source:HGNC Symbol;Acc:HGNC:6698]
	ENSG00000070047	19.58	17.865	1.096	PHRF1	PHD and ring finger domains 1 [Source:HGNC Symbol;Acc:HGNC:24351]
	ENSG00000070061	6.62	6.51	1.0169	IKBKAP	inhibitor of kappa light polypeptide gene enhancer in B-cells, kinase complex-associated protein [Source:HGNC Symbol;Acc:HGNC:5959]
	ENSG00000070081	29.67	48.275	0.614604	NUCB2	nucleobindin 2 [Source:HGNC Symbol;Acc:HGNC:8044]
	ENSG00000070087	41.175	41.805	0.98493	PFN2	profilin 2 [Source:HGNC Symbol;Acc:HGNC:8882]
	ENSG00000070214	7.8	7.49	1.04139	SLC44A1	solute carrier family 44 member 1 [Source:HGNC Symbol;Acc:HGNC:18798]
	ENSG00000070269	2.295	2.23	1.02915	TMEM260	transmembrane protein 260 [Source:HGNC Symbol;Acc:HGNC:20185]
	ENSG00000070366	17.69	17.645	1.00255	SMG6	SMG6, nonsense mediated mRNA decay factor [Source:HGNC Symbol;Acc:HGNC:17809]
	ENSG00000070367	9.255	9.31	0.994092	EXOC5	exocyst complex component 5 [Source:HGNC Symbol;Acc:HGNC:10696]
	ENSG00000070371	1.39	1.585	0.876972	CLTCL1	clathrin heavy chain like 1 [Source:HGNC Symbol;Acc:HGNC:2093]
	ENSG00000070404	100.64	482.355	0.208643	FSTL3	follistatin like 3 [Source:HGNC Symbol;Acc:HGNC:3973]
	ENSG00000070413	28.08	17.38	1.61565	DGCR2	DiGeorge syndrome critical region gene 2 [Source:HGNC Symbol;Acc:HGNC:2845]
	ENSG00000070423	55.31	61.21	0.903611	RNF126	ring finger protein 126 [Source:HGNC Symbol;Acc:HGNC:21151]
	ENSG00000070444	4.32	6.575	0.657034	MNT	MAX network transcriptional repressor [Source:HGNC Symbol;Acc:HGNC:7188]
	ENSG00000070476	7.905	6.4	1.23516	ZXDC	ZXD family zinc finger C [Source:HGNC Symbol;Acc:HGNC:28160]
	ENSG00000070495	33.26	29.585	1.12422	JMJD6	arginine demethylase and lysine hydroxylase [Source:HGNC Symbol;Acc:HGNC:19355]
	ENSG00000070501	8.56	11.325	0.75585	POLB	DNA polymerase beta [Source:HGNC Symbol;Acc:HGNC:9174]
	ENSG00000070540	33.55	33.24	1.00933	WIPI1	WD repeat domain, phosphoinositide interacting 1 [Source:HGNC Symbol;Acc:HGNC:25471]
	ENSG00000070610	14.005	16.82	0.83264	GBA2	glucosylceramidase beta 2 [Source:HGNC Symbol;Acc:HGNC:18986]
	ENSG00000070614	27.045	28.785	0.939552	NDST1	N-deacetylase and N-sulfotransferase 1 [Source:HGNC Symbol;Acc:HGNC:7680]
	ENSG00000070669	4.015	7.255	0.553411	ASNS	asparagine synthetase (glutamine-hydrolyzing) [Source:HGNC Symbol;Acc:HGNC:753]
	ENSG00000070718	2.56	2.84	0.901408	AP3M2	adaptor related protein complex 3 mu 2 subunit [Source:HGNC Symbol;Acc:HGNC:570]
	ENSG00000070756	673.595	493.02	1.36626	PABPC1	poly(A) binding protein cytoplasmic 1 [Source:HGNC Symbol;Acc:HGNC:8554]
	ENSG00000070759	20.105	1.565	12.8466	TESK2	testis-specific kinase 2 [Source:HGNC Symbol;Acc:HGNC:11732]
	ENSG00000070761	42.005	40.915	1.02664	CFAP20	cilia and flagella associated protein 20 [Source:HGNC Symbol;Acc:HGNC:29523]
	ENSG00000070770	36.81	32.55	1.13088	CSNK2A2	casein kinase 2 alpha 2 [Source:HGNC Symbol;Acc:HGNC:2459]
	ENSG00000070778	4.67	4.495	1.03893	PTPN21	protein tyrosine phosphatase, non-receptor type 21 [Source:HGNC Symbol;Acc:HGNC:9651]
	ENSG00000070785	22.275	24.5	0.909184	EIF2B3	eukaryotic translation initiation factor 2B subunit gamma [Source:HGNC Symbol;Acc:HGNC:3259]
	ENSG00000070814	17.345	11.835	1.46557	TCOF1	treacle ribosome biogenesis factor 1 [Source:HGNC Symbol;Acc:HGNC:11654]
	ENSG00000070831	173.9	199.58	0.87133	CDC42	cell division cycle 42 [Source:HGNC Symbol;Acc:HGNC:1736]
	ENSG00000070882	4.205	11.82	0.355753	OSBPL3	oxysterol binding protein like 3 [Source:HGNC Symbol;Acc:HGNC:16370]
	ENSG00000070961	2.37	5.015	0.472582	ATP2B1	ATPase plasma membrane Ca2+ transporting 1 [Source:HGNC Symbol;Acc:HGNC:814]
	ENSG00000071051	30.24	23.085	1.30994	NCK2	NCK adaptor protein 2 [Source:HGNC Symbol;Acc:HGNC:7665]
	ENSG00000071054	97.89	79.63	1.22931	MAP4K4	mitogen-activated protein kinase kinase kinase kinase 4 [Source:HGNC Symbol;Acc:HGNC:6866]
	ENSG00000071073	4.855	3.795	1.27931	MGAT4A	mannosyl (alpha-1,3-)-glycoprotein beta-1,4-N-acetylglucosaminyltransferase, isozyme A [Source:HGNC Symbol;Acc:HGNC:7047]
	ENSG00000071082	1289.68	1679.98	0.767679	RPL31	ribosomal protein L31 [Source:HGNC Symbol;Acc:HGNC:10334]
	ENSG00000071127	424.97	353.345	1.20271	WDR1	WD repeat domain 1 [Source:HGNC Symbol;Acc:HGNC:12754]
	ENSG00000071189	3.815	3.885	0.981982	SNX13	sorting nexin 13 [Source:HGNC Symbol;Acc:HGNC:21335]
	ENSG00000071205	12.29	11.935	1.02974	ARHGAP10	Rho GTPase activating protein 10 [Source:HGNC Symbol;Acc:HGNC:26099]
	ENSG00000071242	56.975	46.45	1.22659	RPS6KA2	ribosomal protein S6 kinase A2 [Source:HGNC Symbol;Acc:HGNC:10431]
	ENSG00000071243	3.86	4.925	0.783756	ING3	inhibitor of growth family member 3 [Source:HGNC Symbol;Acc:HGNC:14587]
	ENSG00000071246	22.15	14.595	1.51764	VASH1	vasohibin 1 [Source:HGNC Symbol;Acc:HGNC:19964]
	ENSG00000071282	2.74	1.755	1.56125	LMCD1	LIM and cysteine rich domains 1 [Source:HGNC Symbol;Acc:HGNC:6633]
	ENSG00000071462	63.045	62.215	1.01334	BUD23	BUD23, rRNA methyltransferase and ribosome maturation factor [Source:HGNC Symbol;Acc:HGNC:16405]
	ENSG00000071537	19.065	18.875	1.01007	SEL1L	SEL1L ERAD E3 ligase adaptor subunit [Source:HGNC Symbol;Acc:HGNC:10717]
	ENSG00000071539	12.46	11.035	1.12913	TRIP13	thyroid hormone receptor interactor 13 [Source:HGNC Symbol;Acc:HGNC:12307]
	ENSG00000071553	178.165	154.7	1.15168	ATP6AP1	ATPase H+ transporting accessory protein 1 [Source:HGNC Symbol;Acc:HGNC:868]
	ENSG00000071564	111.535	99.285	1.12338	TCF3	transcription factor 3 [Source:HGNC Symbol;Acc:HGNC:11633]
	ENSG00000071575	6.37	2.195	2.90205	TRIB2	tribbles pseudokinase 2 [Source:HGNC Symbol;Acc:HGNC:30809]
	ENSG00000071626	84.46	76.74	1.1006	DAZAP1	DAZ associated protein 1 [Source:HGNC Symbol;Acc:HGNC:2683]
	ENSG00000071655	95.655	99.06	0.965627	MBD3	methyl-CpG binding domain protein 3 [Source:HGNC Symbol;Acc:HGNC:6918]
	ENSG00000071794	1.755	1.735	1.01153	HLTF	helicase like transcription factor [Source:HGNC Symbol;Acc:HGNC:11099]
	ENSG00000071859	97.41	102.715	0.948352	FAM50A	family with sequence similarity 50 member A [Source:HGNC Symbol;Acc:HGNC:18786]
	ENSG00000071889	21.275	25.56	0.832355	FAM3A	family with sequence similarity 3 member A [Source:HGNC Symbol;Acc:HGNC:13749]
	ENSG00000071894	78.84	80.64	0.977679	CPSF1	cleavage and polyadenylation specific factor 1 [Source:HGNC Symbol;Acc:HGNC:2324]
	ENSG00000071967	7.2	5.895	1.22137	CYBRD1	cytochrome b reductase 1 [Source:HGNC Symbol;Acc:HGNC:20797]
	ENSG00000071994	44.36	39.595	1.12034	PDCD2	programmed cell death 2 [Source:HGNC Symbol;Acc:HGNC:8762]
	ENSG00000072042	22.925	25.55	0.89726	RDH11	retinol dehydrogenase 11 (all-trans/9-cis/11-cis) [Source:HGNC Symbol;Acc:HGNC:17964]
	ENSG00000072062	61.49	55.46	1.10873	PRKACA	protein kinase cAMP-activated catalytic subunit alpha [Source:HGNC Symbol;Acc:HGNC:9380]
	ENSG00000072071	3.905	4.135	0.944377	ADGRL1	adhesion G protein-coupled receptor L1 [Source:HGNC Symbol;Acc:HGNC:20973]
	ENSG00000072110	532.205	325.315	1.63597	ACTN1	actinin alpha 1 [Source:HGNC Symbol;Acc:HGNC:163]
	ENSG00000072121	18.09	8.805	2.05451	ZFYVE26	zinc finger FYVE-type containing 26 [Source:HGNC Symbol;Acc:HGNC:20761]
	ENSG00000072134	16.64	15.56	1.06941	EPN2	epsin 2 [Source:HGNC Symbol;Acc:HGNC:18639]
	ENSG00000072135	10.24	9.05	1.13149	PTPN18	protein tyrosine phosphatase, non-receptor type 18 [Source:HGNC Symbol;Acc:HGNC:9649]
	ENSG00000072163	24.565	35.28	0.696287	LIMS2	LIM zinc finger domain containing 2 [Source:HGNC Symbol;Acc:HGNC:16084]
	ENSG00000072210	4.105	5.685	0.722076	ALDH3A2	aldehyde dehydrogenase 3 family member A2 [Source:HGNC Symbol;Acc:HGNC:403]
	ENSG00000072274	14.355	17.695	0.811246	TFRC	transferrin receptor [Source:HGNC Symbol;Acc:HGNC:11763]
	ENSG00000072310	40.96	47.01	0.871304	SREBF1	sterol regulatory element binding transcription factor 1 [Source:HGNC Symbol;Acc:HGNC:11289]
	ENSG00000072364	15.08	14.795	1.01926	AFF4	AF4/FMR2 family member 4 [Source:HGNC Symbol;Acc:HGNC:17869]
	ENSG00000072401	10.375	11.115	0.933423	UBE2D1	ubiquitin conjugating enzyme E2 D1 [Source:HGNC Symbol;Acc:HGNC:12474]
	ENSG00000072415	5.05	4.47	1.12975	MPP5	membrane palmitoylated protein 5 [Source:HGNC Symbol;Acc:HGNC:18669]
	ENSG00000072422	4.66	6.25	0.7456	RHOBTB1	Rho related BTB domain containing 1 [Source:HGNC Symbol;Acc:HGNC:18738]
	ENSG00000072501	13.54	7.915	1.71068	SMC1A	structural maintenance of chromosomes 1A [Source:HGNC Symbol;Acc:HGNC:11111]
	ENSG00000072506	108.375	107.49	1.00823	HSD17B10	hydroxysteroid 17-beta dehydrogenase 10 [Source:HGNC Symbol;Acc:HGNC:4800]
	ENSG00000072518	24.66	14.725	1.6747	MARK2	microtubule affinity regulating kinase 2 [Source:HGNC Symbol;Acc:HGNC:3332]
	ENSG00000072571	4.04	6.31	0.640254	HMMR	hyaluronan mediated motility receptor [Source:HGNC Symbol;Acc:HGNC:5012]
	ENSG00000072609	30.07	25.28	1.18948	CHFR	checkpoint with forkhead and ring finger domains [Source:HGNC Symbol;Acc:HGNC:20455]
	ENSG00000072682	22.58	20.145	1.12087	P4HA2	prolyl 4-hydroxylase subunit alpha 2 [Source:HGNC Symbol;Acc:HGNC:8547]
	ENSG00000072736	3.085	2.765	1.11573	NFATC3	nuclear factor of activated T-cells 3 [Source:HGNC Symbol;Acc:HGNC:7777]
	ENSG00000072756	4.52	7.27	0.621733	TRNT1	tRNA nucleotidyl transferase 1 [Source:HGNC Symbol;Acc:HGNC:17341]
	ENSG00000072778	225.305	222.64	1.01197	ACADVL	acyl-CoA dehydrogenase, very long chain [Source:HGNC Symbol;Acc:HGNC:92]
	ENSG00000072786	11.505	15.38	0.748049	STK10	serine/threonine kinase 10 [Source:HGNC Symbol;Acc:HGNC:11388]
	ENSG00000072803	19.165	16.945	1.13101	FBXW11	F-box and WD repeat domain containing 11 [Source:HGNC Symbol;Acc:HGNC:13607]
	ENSG00000072832	1.91	2.3	0.830435	CRMP1	collapsin response mediator protein 1 [Source:HGNC Symbol;Acc:HGNC:2365]
	ENSG00000072840	5.95	3.495	1.70243	EVC	EvC ciliary complex subunit 1 [Source:HGNC Symbol;Acc:HGNC:3497]
	ENSG00000072849	52.78	63.045	0.83718	DERL2	derlin 2 [Source:HGNC Symbol;Acc:HGNC:17943]
	ENSG00000072864	24.935	18.94	1.31653	NDE1	nudE neurodevelopment protein 1 [Source:HGNC Symbol;Acc:HGNC:17619]
	ENSG00000072958	89.08	77.79	1.14513	AP1M1	adaptor related protein complex 1 mu 1 subunit [Source:HGNC Symbol;Acc:HGNC:13667]
	ENSG00000073008	178.49	142.17	1.25547	PVR	poliovirus receptor [Source:HGNC Symbol;Acc:HGNC:9705]
	ENSG00000073050	19.65	20.12	0.97664	XRCC1	X-ray repair cross complementing 1 [Source:HGNC Symbol;Acc:HGNC:12828]
	ENSG00000073060	63.795	54.675	1.1668	SCARB1	scavenger receptor class B member 1 [Source:HGNC Symbol;Acc:HGNC:1664]
	ENSG00000073111	14.685	12	1.22375	MCM2	minichromosome maintenance complex component 2 [Source:HGNC Symbol;Acc:HGNC:6944]
	ENSG00000073146	6.245	4.44	1.40653	MOV10L1	Mov10 RISC complex RNA helicase like 1 [Source:HGNC Symbol;Acc:HGNC:7201]
	ENSG00000073150	1.38	1.18	1.16949	PANX2	pannexin 2 [Source:HGNC Symbol;Acc:HGNC:8600]
	ENSG00000073169	19.065	22.615	0.843025	SELENOO	selenoprotein O [Source:HGNC Symbol;Acc:HGNC:30395]
	ENSG00000073331	2.625	2.535	1.0355	ALPK1	alpha kinase 1 [Source:HGNC Symbol;Acc:HGNC:20917]
	ENSG00000073350	1.905	1.385	1.37545	LLGL2	LLGL2, scribble cell polarity complex component [Source:HGNC Symbol;Acc:HGNC:6629]
	ENSG00000073417	7.735	11.25	0.687556	PDE8A	phosphodiesterase 8A [Source:HGNC Symbol;Acc:HGNC:8793]
	ENSG00000073464	1.795	1.35	1.32963	CLCN4	chloride voltage-gated channel 4 [Source:HGNC Symbol;Acc:HGNC:2022]
	ENSG00000073536	11.25	12.065	0.932449	NLE1	notchless homolog 1 [Source:HGNC Symbol;Acc:HGNC:19889]
	ENSG00000073578	95.47	77.09	1.23842	SDHA	succinate dehydrogenase complex flavoprotein subunit A [Source:HGNC Symbol;Acc:HGNC:10680]
	ENSG00000073584	35.24	46.755	0.753716	SMARCE1	SWI/SNF related, matrix associated, actin dependent regulator of chromatin, subfamily e, member 1 [Source:HGNC Symbol;Acc:HGNC:11109]
	ENSG00000073614	6.505	6.915	0.940709	KDM5A	lysine demethylase 5A [Source:HGNC Symbol;Acc:HGNC:9886]
	ENSG00000073711	1.76	3.01	0.584718	PPP2R3A	protein phosphatase 2 regulatory subunit B''alpha [Source:HGNC Symbol;Acc:HGNC:9307]
	ENSG00000073712	45.82	47.715	0.960285	FERMT2	fermitin family member 2 [Source:HGNC Symbol;Acc:HGNC:15767]
	ENSG00000073756	37.29	35.695	1.04468	PTGS2	prostaglandin-endoperoxide synthase 2 [Source:HGNC Symbol;Acc:HGNC:9605]
	ENSG00000073792	29.995	20.395	1.4707	IGF2BP2	insulin like growth factor 2 mRNA binding protein 2 [Source:HGNC Symbol;Acc:HGNC:28867]
	ENSG00000073803	21.44	20.035	1.07013	MAP3K13	mitogen-activated protein kinase kinase kinase 13 [Source:HGNC Symbol;Acc:HGNC:6852]
	ENSG00000073849	209.49	119.25	1.75673	ST6GAL1	ST6 beta-galactoside alpha-2,6-sialyltransferase 1 [Source:HGNC Symbol;Acc:HGNC:10860]
	ENSG00000073910	5.735	4.85	1.18247	FRY	FRY microtubule binding protein [Source:HGNC Symbol;Acc:HGNC:20367]
	ENSG00000073921	70.285	66.33	1.05963	PICALM	phosphatidylinositol binding clathrin assembly protein [Source:HGNC Symbol;Acc:HGNC:15514]
	ENSG00000073969	11.765	9.335	1.26031	NSF	N-ethylmaleimide sensitive factor, vesicle fusing ATPase [Source:HGNC Symbol;Acc:HGNC:8016]
	ENSG00000074054	6.665	5.915	1.1268	CLASP1	cytoplasmic linker associated protein 1 [Source:HGNC Symbol;Acc:HGNC:17088]
	ENSG00000074071	115.575	108.38	1.06639	MRPS34	mitochondrial ribosomal protein S34 [Source:HGNC Symbol;Acc:HGNC:16618]
	ENSG00000074201	60.575	69.375	0.873153	CLNS1A	chloride nucleotide-sensitive channel 1A [Source:HGNC Symbol;Acc:HGNC:2080]
	ENSG00000074219	58.955	59.43	0.992007	TEAD2	TEA domain transcription factor 2 [Source:HGNC Symbol;Acc:HGNC:11715]
	ENSG00000074266	8.53	8.52	1.00117	EED	embryonic ectoderm development [Source:HGNC Symbol;Acc:HGNC:3188]
	ENSG00000074319	39.105	44.125	0.886232	TSG101	tumor susceptibility 101 [Source:HGNC Symbol;Acc:HGNC:15971]
	ENSG00000074356	8.84	11.165	0.79176	NCBP3	nuclear cap binding subunit 3 [Source:HGNC Symbol;Acc:HGNC:24612]
	ENSG00000074416	29.245	58.52	0.499744	MGLL	monoglyceride lipase [Source:HGNC Symbol;Acc:HGNC:17038]
	ENSG00000074527	61.42	59.225	1.03706	NTN4	netrin 4 [Source:HGNC Symbol;Acc:HGNC:13658]
	ENSG00000074582	24.905	32.89	0.757221	BCS1L	BCS1 homolog, ubiquinol-cytochrome c reductase complex chaperone [Source:HGNC Symbol;Acc:HGNC:1020]
	ENSG00000074590	5.915	2.205	2.68254	NUAK1	NUAK family kinase 1 [Source:HGNC Symbol;Acc:HGNC:14311]
	ENSG00000074603	6.47	6.995	0.924946	DPP8	dipeptidyl peptidase 8 [Source:HGNC Symbol;Acc:HGNC:16490]
	ENSG00000074621	1.23	1.765	0.696884	SLC24A1	solute carrier family 24 member 1 [Source:HGNC Symbol;Acc:HGNC:10975]
	ENSG00000074657	12.635	9.555	1.32234	ZNF532	zinc finger protein 532 [Source:HGNC Symbol;Acc:HGNC:30940]
	ENSG00000074660	49.005	25.27	1.93926	SCARF1	scavenger receptor class F member 1 [Source:HGNC Symbol;Acc:HGNC:16820]
	ENSG00000074695	23.02	27.245	0.844926	LMAN1	lectin, mannose binding 1 [Source:HGNC Symbol;Acc:HGNC:6631]
	ENSG00000074696	18.72	19.92	0.939759	HACD3	3-hydroxyacyl-CoA dehydratase 3 [Source:HGNC Symbol;Acc:HGNC:24175]
	ENSG00000074755	12.46	8.045	1.54879	ZZEF1	zinc finger ZZ-type and EF-hand domain containing 1 [Source:HGNC Symbol;Acc:HGNC:29027]
	ENSG00000074800	1700.84	1617.83	1.05131	ENO1	enolase 1 [Source:HGNC Symbol;Acc:HGNC:3350]
	ENSG00000074842	485.69	519.615	0.934711	MYDGF	myeloid derived growth factor [Source:HGNC Symbol;Acc:HGNC:16948]
	ENSG00000074935	2.7	4.355	0.619977	TUBE1	tubulin epsilon 1 [Source:HGNC Symbol;Acc:HGNC:20775]
	ENSG00000074964	1.06	1.21	0.876033	ARHGEF10L	Rho guanine nucleotide exchange factor 10 like [Source:HGNC Symbol;Acc:HGNC:25540]
	ENSG00000075089	4.575	5.315	0.860771	ACTR6	ARP6 actin-related protein 6 homolog [Source:HGNC Symbol;Acc:HGNC:24025]
	ENSG00000075131	2.83	3.38	0.837278	TIPIN	TIMELESS interacting protein [Source:HGNC Symbol;Acc:HGNC:30750]
	ENSG00000075142	138.87	151.915	0.91413	SRI	sorcin [Source:HGNC Symbol;Acc:HGNC:11292]
	ENSG00000075151	13.635	13.27	1.02751	EIF4G3	eukaryotic translation initiation factor 4 gamma 3 [Source:HGNC Symbol;Acc:HGNC:3298]
	ENSG00000075188	18.79	20.1	0.934826	NUP37	nucleoporin 37 [Source:HGNC Symbol;Acc:HGNC:29929]
	ENSG00000075218	17.995	11.545	1.55868	GTSE1	G2 and S-phase expressed 1 [Source:HGNC Symbol;Acc:HGNC:13698]
	ENSG00000075234	18.63	15.545	1.19846	TTC38	tetratricopeptide repeat domain 38 [Source:HGNC Symbol;Acc:HGNC:26082]
	ENSG00000075239	22.945	29.035	0.790253	ACAT1	acetyl-CoA acetyltransferase 1 [Source:HGNC Symbol;Acc:HGNC:93]
	ENSG00000075240	4.3	3.48	1.23563	GRAMD4	GRAM domain containing 4 [Source:HGNC Symbol;Acc:HGNC:29113]
	ENSG00000075292	9.75	16.43	0.593427	ZNF638	zinc finger protein 638 [Source:HGNC Symbol;Acc:HGNC:17894]
	ENSG00000075303	1.61	2.885	0.558059	SLC25A40	solute carrier family 25 member 40 [Source:HGNC Symbol;Acc:HGNC:29680]
	ENSG00000075336	4.27	8.665	0.492787	TIMM21	translocase of inner mitochondrial membrane 21 [Source:HGNC Symbol;Acc:HGNC:25010]
	ENSG00000075391	1.91	1.57	1.21656	RASAL2	RAS protein activator like 2 [Source:HGNC Symbol;Acc:HGNC:9874]
	ENSG00000075399	27.29	10.475	2.60525	VPS9D1	VPS9 domain containing 1 [Source:HGNC Symbol;Acc:HGNC:13526]
	ENSG00000075407	2.09	1.835	1.13896	ZNF37A	zinc finger protein 37A [Source:HGNC Symbol;Acc:HGNC:13102]
	ENSG00000075413	24.04	24.77	0.970529	MARK3	microtubule affinity regulating kinase 3 [Source:HGNC Symbol;Acc:HGNC:6897]
	ENSG00000075415	843.805	670.575	1.25833	SLC25A3	solute carrier family 25 member 3 [Source:HGNC Symbol;Acc:HGNC:10989]
	ENSG00000075420	42.775	66.32	0.644979	FNDC3B	fibronectin type III domain containing 3B [Source:HGNC Symbol;Acc:HGNC:24670]
	ENSG00000075426	102.57	35.575	2.8832	FOSL2	FOS like 2, AP-1 transcription factor subunit [Source:HGNC Symbol;Acc:HGNC:3798]
	ENSG00000075539	10.655	9.345	1.14018	FRYL	FRY like transcription coactivator [Source:HGNC Symbol;Acc:HGNC:29127]
	ENSG00000075568	6.3	4.78	1.31799	TMEM131	transmembrane protein 131 [Source:HGNC Symbol;Acc:HGNC:30366]
	ENSG00000075618	270.955	296.01	0.915358	FSCN1	fascin actin-bundling protein 1 [Source:HGNC Symbol;Acc:HGNC:11148]
	ENSG00000075624	5689.73	3829.53	1.48575	ACTB	actin beta [Source:HGNC Symbol;Acc:HGNC:132]
	ENSG00000075651	3.835	28.64	0.133904	PLD1	phospholipase D1 [Source:HGNC Symbol;Acc:HGNC:9067]
	ENSG00000075702	2.85	2.57	1.10895	WDR62	WD repeat domain 62 [Source:HGNC Symbol;Acc:HGNC:24502]
	ENSG00000075711	6.855	8.74	0.784325	DLG1	discs large MAGUK scaffold protein 1 [Source:HGNC Symbol;Acc:HGNC:2900]
	ENSG00000075785	177.215	162.93	1.08768	RAB7A	RAB7A, member RAS oncogene family [Source:HGNC Symbol;Acc:HGNC:9788]
	ENSG00000075790	64.255	52.81	1.21672	BCAP29	B-cell receptor associated protein 29 [Source:HGNC Symbol;Acc:HGNC:24131]
	ENSG00000075856	17.675	12.615	1.40111	SART3	squamous cell carcinoma antigen recognized by T-cells 3 [Source:HGNC Symbol;Acc:HGNC:16860]
	ENSG00000075914	34.735	33.46	1.03811	EXOSC7	exosome component 7 [Source:HGNC Symbol;Acc:HGNC:28112]
	ENSG00000075945	11.74	11.88	0.988215	KIFAP3	kinesin associated protein 3 [Source:HGNC Symbol;Acc:HGNC:17060]
	ENSG00000075975	13.135	14.465	0.908054	MKRN2	makorin ring finger protein 2 [Source:HGNC Symbol;Acc:HGNC:7113]
	ENSG00000076003	6.3	6.14	1.02606	MCM6	minichromosome maintenance complex component 6 [Source:HGNC Symbol;Acc:HGNC:6949]
	ENSG00000076043	99.025	110.59	0.895425	REXO2	RNA exonuclease 2 [Source:HGNC Symbol;Acc:HGNC:17851]
	ENSG00000076053	18.915	19.1	0.990314	RBM7	RNA binding motif protein 7 [Source:HGNC Symbol;Acc:HGNC:9904]
	ENSG00000076067	16.2	13.24	1.22356	RBMS2	RNA binding motif single stranded interacting protein 2 [Source:HGNC Symbol;Acc:HGNC:9909]
	ENSG00000076108	41.415	21.925	1.88894	BAZ2A	bromodomain adjacent to zinc finger domain 2A [Source:HGNC Symbol;Acc:HGNC:962]
	ENSG00000076201	30.74	22.74	1.3518	PTPN23	protein tyrosine phosphatase, non-receptor type 23 [Source:HGNC Symbol;Acc:HGNC:14406]
	ENSG00000076242	10.285	16.835	0.61093	MLH1	mutL homolog 1 [Source:HGNC Symbol;Acc:HGNC:7127]
	ENSG00000076248	13.735	11.34	1.2112	UNG	uracil DNA glycosylase [Source:HGNC Symbol;Acc:HGNC:12572]
	ENSG00000076321	3.175	6.145	0.51668	KLHL20	kelch like family member 20 [Source:HGNC Symbol;Acc:HGNC:25056]
	ENSG00000076356	23.33	16.725	1.39492	PLXNA2	plexin A2 [Source:HGNC Symbol;Acc:HGNC:9100]
	ENSG00000076382	16.495	17.675	0.933239	SPAG5	sperm associated antigen 5 [Source:HGNC Symbol;Acc:HGNC:13452]
	ENSG00000076513	19.375	12.235	1.58357	ANKRD13A	ankyrin repeat domain 13A [Source:HGNC Symbol;Acc:HGNC:21268]
	ENSG00000076554	3.835	4.415	0.86863	TPD52	tumor protein D52 [Source:HGNC Symbol;Acc:HGNC:12005]
	ENSG00000076604	11.09	24.835	0.446547	TRAF4	TNF receptor associated factor 4 [Source:HGNC Symbol;Acc:HGNC:12034]
	ENSG00000076650	2.87	1.975	1.45316	GPATCH1	G-patch domain containing 1 [Source:HGNC Symbol;Acc:HGNC:24658]
	ENSG00000076662	3.64	4.075	0.893252	ICAM3	intercellular adhesion molecule 3 [Source:HGNC Symbol;Acc:HGNC:5346]
	ENSG00000076685	18.475	23.085	0.800303	NT5C2	5'-nucleotidase, cytosolic II [Source:HGNC Symbol;Acc:HGNC:8022]
	ENSG00000076706	899.795	721.705	1.24676	MCAM	melanoma cell adhesion molecule [Source:HGNC Symbol;Acc:HGNC:6934]
	ENSG00000076924	36.615	33.495	1.09315	XAB2	XPA binding protein 2 [Source:HGNC Symbol;Acc:HGNC:14089]
	ENSG00000076928	35.285	32.085	1.09974	ARHGEF1	Rho guanine nucleotide exchange factor 1 [Source:HGNC Symbol;Acc:HGNC:681]
	ENSG00000076944	61.585	66.945	0.919934	STXBP2	syntaxin binding protein 2 [Source:HGNC Symbol;Acc:HGNC:11445]
	ENSG00000076984	19.915	16.335	1.21916	MAP2K7	mitogen-activated protein kinase kinase 7 [Source:HGNC Symbol;Acc:HGNC:6847]
	ENSG00000077044	7.365	5.045	1.45986	DGKD	diacylglycerol kinase delta [Source:HGNC Symbol;Acc:HGNC:2851]
	ENSG00000077092	5.87	18.345	0.319978	RARB	retinoic acid receptor beta [Source:HGNC Symbol;Acc:HGNC:9865]
	ENSG00000077097	17.54	21.51	0.815435	TOP2B	topoisomerase (DNA) II beta [Source:HGNC Symbol;Acc:HGNC:11990]
	ENSG00000077147	17.755	16.905	1.05028	TM9SF3	transmembrane 9 superfamily member 3 [Source:HGNC Symbol;Acc:HGNC:21529]
	ENSG00000077150	138.75	188.675	0.735392	NFKB2	nuclear factor kappa B subunit 2 [Source:HGNC Symbol;Acc:HGNC:7795]
	ENSG00000077152	13.76	19.695	0.698654	UBE2T	ubiquitin conjugating enzyme E2 T [Source:HGNC Symbol;Acc:HGNC:25009]
	ENSG00000077232	20.23	29.15	0.693997	DNAJC10	DnaJ heat shock protein family (Hsp40) member C10 [Source:HGNC Symbol;Acc:HGNC:24637]
	ENSG00000077235	36.02	33.87	1.06348	GTF3C1	general transcription factor IIIC subunit 1 [Source:HGNC Symbol;Acc:HGNC:4664]
	ENSG00000077238	48.83	84.645	0.57688	IL4R	interleukin 4 receptor [Source:HGNC Symbol;Acc:HGNC:6015]
	ENSG00000077254	9.2	11.71	0.785653	USP33	ubiquitin specific peptidase 33 [Source:HGNC Symbol;Acc:HGNC:20059]
	ENSG00000077312	76.765	90.875	0.844732	SNRPA	small nuclear ribonucleoprotein polypeptide A [Source:HGNC Symbol;Acc:HGNC:11151]
	ENSG00000077327	2.135	1.5	1.42333	SPAG6	sperm associated antigen 6 [Source:HGNC Symbol;Acc:HGNC:11215]
	ENSG00000077348	12.46	15.19	0.820276	EXOSC5	exosome component 5 [Source:HGNC Symbol;Acc:HGNC:24662]
	ENSG00000077380	36.23	52.795	0.686239	DYNC1I2	dynein cytoplasmic 1 intermediate chain 2 [Source:HGNC Symbol;Acc:HGNC:2964]
	ENSG00000077454	25.915	28.155	0.92044	LRCH4	leucine rich repeats and calponin homology domain containing 4 [Source:HGNC Symbol;Acc:HGNC:6691]
	ENSG00000077458	2.535	3.775	0.671523	FAM76B	family with sequence similarity 76 member B [Source:HGNC Symbol;Acc:HGNC:28492]
	ENSG00000077463	26.775	28.935	0.92535	SIRT6	sirtuin 6 [Source:HGNC Symbol;Acc:HGNC:14934]
	ENSG00000077514	3.61	3.985	0.905897	POLD3	DNA polymerase delta 3, accessory subunit [Source:HGNC Symbol;Acc:HGNC:20932]
	ENSG00000077549	362.69	280.855	1.29138	CAPZB	capping actin protein of muscle Z-line beta subunit [Source:HGNC Symbol;Acc:HGNC:1491]
	ENSG00000077585	8.47	10.135	0.835718	GPR137B	G protein-coupled receptor 137B [Source:HGNC Symbol;Acc:HGNC:11862]
	ENSG00000077684	1.91	4.5	0.424444	JADE1	jade family PHD finger 1 [Source:HGNC Symbol;Acc:HGNC:30027]
	ENSG00000077713	6.36	5.96	1.06711	SLC25A43	solute carrier family 25 member 43 [Source:HGNC Symbol;Acc:HGNC:30557]
	ENSG00000077721	58.095	49.83	1.16586	UBE2A	ubiquitin conjugating enzyme E2 A [Source:HGNC Symbol;Acc:HGNC:12472]
	ENSG00000077782	31.83	23.245	1.36933	FGFR1	fibroblast growth factor receptor 1 [Source:HGNC Symbol;Acc:HGNC:3688]
	ENSG00000077942	1.05	1.425	0.736842	FBLN1	fibulin 1 [Source:HGNC Symbol;Acc:HGNC:3600]
	ENSG00000078018	10.915	7.33	1.48909	MAP2	microtubule associated protein 2 [Source:HGNC Symbol;Acc:HGNC:6839]
	ENSG00000078043	4.475	3.355	1.33383	PIAS2	protein inhibitor of activated STAT 2 [Source:HGNC Symbol;Acc:HGNC:17311]
	ENSG00000078053	2.89	4.095	0.705739	AMPH	amphiphysin [Source:HGNC Symbol;Acc:HGNC:471]
	ENSG00000078061	48.31	38.395	1.25824	ARAF	A-Raf proto-oncogene, serine/threonine kinase [Source:HGNC Symbol;Acc:HGNC:646]
	ENSG00000078070	5.85	8.325	0.702703	MCCC1	methylcrotonoyl-CoA carboxylase 1 [Source:HGNC Symbol;Acc:HGNC:6936]
	ENSG00000078081	57.625	22.275	2.58698	LAMP3	lysosomal associated membrane protein 3 [Source:HGNC Symbol;Acc:HGNC:14582]
	ENSG00000078124	7.12	6.955	1.02372	ACER3	alkaline ceramidase 3 [Source:HGNC Symbol;Acc:HGNC:16066]
	ENSG00000078140	23.585	31.07	0.759092	UBE2K	ubiquitin conjugating enzyme E2 K [Source:HGNC Symbol;Acc:HGNC:4914]
	ENSG00000078142	10.3	15.745	0.654176	PIK3C3	phosphatidylinositol 3-kinase catalytic subunit type 3 [Source:HGNC Symbol;Acc:HGNC:8974]
	ENSG00000078237	5.345	6.25	0.8552	TIGAR	TP53 induced glycolysis regulatory phosphatase [Source:HGNC Symbol;Acc:HGNC:1185]
	ENSG00000078246	19.625	18.145	1.08157	TULP3	tubby like protein 3 [Source:HGNC Symbol;Acc:HGNC:12425]
	ENSG00000078269	29.86	29.925	0.997828	SYNJ2	synaptojanin 2 [Source:HGNC Symbol;Acc:HGNC:11504]
	ENSG00000078304	16.305	17.835	0.914214	PPP2R5C	protein phosphatase 2 regulatory subunit B'gamma [Source:HGNC Symbol;Acc:HGNC:9311]
	ENSG00000078319	15.235	16.595	0.918048	PMS2P1	PMS1 homolog 2, mismatch repair system component pseudogene 1 [Source:HGNC Symbol;Acc:HGNC:9123]
	ENSG00000078369	223.96	199.985	1.11988	GNB1	G protein subunit beta 1 [Source:HGNC Symbol;Acc:HGNC:4396]
	ENSG00000078399	17.6	26.335	0.668312	HOXA9	homeobox A9 [Source:HGNC Symbol;Acc:HGNC:5109]
	ENSG00000078401	414.54	339.76	1.2201	EDN1	endothelin 1 [Source:HGNC Symbol;Acc:HGNC:3176]
	ENSG00000078403	12.325	9.84	1.25254	MLLT10	myeloid/lymphoid or mixed-lineage leukemia; translocated to, 10 [Source:HGNC Symbol;Acc:HGNC:16063]
	ENSG00000078596	2.59	2.44	1.06148	ITM2A	integral membrane protein 2A [Source:HGNC Symbol;Acc:HGNC:6173]
	ENSG00000078618	23.07	30.07	0.76721	NRDC	nardilysin convertase [Source:HGNC Symbol;Acc:HGNC:7995]
	ENSG00000078668	61.625	73.855	0.834405	VDAC3	voltage dependent anion channel 3 [Source:HGNC Symbol;Acc:HGNC:12674]
	ENSG00000078674	10.71	15.345	0.697947	PCM1	pericentriolar material 1 [Source:HGNC Symbol;Acc:HGNC:8727]
	ENSG00000078687	1.82	1.76	1.03409	TNRC6C	trinucleotide repeat containing 6C [Source:HGNC Symbol;Acc:HGNC:29318]
	ENSG00000078699	5.795	3.64	1.59203	CBFA2T2	CBFA2/RUNX1 translocation partner 2 [Source:HGNC Symbol;Acc:HGNC:1536]
	ENSG00000078747	9.415	10.665	0.882794	ITCH	itchy E3 ubiquitin protein ligase [Source:HGNC Symbol;Acc:HGNC:13890]
	ENSG00000078804	34.035	30.915	1.10092	TP53INP2	tumor protein p53 inducible nuclear protein 2 [Source:HGNC Symbol;Acc:HGNC:16104]
	ENSG00000078808	289.275	283.775	1.01938	SDF4	stromal cell derived factor 4 [Source:HGNC Symbol;Acc:HGNC:24188]
	ENSG00000078902	48.715	41.66	1.16935	TOLLIP	toll interacting protein [Source:HGNC Symbol;Acc:HGNC:16476]
	ENSG00000078967	8.74	9.39	0.930777	UBE2D4	ubiquitin conjugating enzyme E2 D4 (putative) [Source:HGNC Symbol;Acc:HGNC:21647]
	ENSG00000079134	6.905	9.425	0.732626	THOC1	THO complex 1 [Source:HGNC Symbol;Acc:HGNC:19070]
	ENSG00000079150	7.225	8.8	0.821023	FKBP7	FK506 binding protein 7 [Source:HGNC Symbol;Acc:HGNC:3723]
	ENSG00000079246	64.79	87.52	0.740288	XRCC5	X-ray repair cross complementing 5 [Source:HGNC Symbol;Acc:HGNC:12833]
	ENSG00000079257	27.665	44.08	0.627609	LXN	latexin [Source:HGNC Symbol;Acc:HGNC:13347]
	ENSG00000079277	18.085	12.82	1.41069	MKNK1	MAP kinase interacting serine/threonine kinase 1 [Source:HGNC Symbol;Acc:HGNC:7110]
	ENSG00000079308	18.445	12.185	1.51375	TNS1	tensin 1 [Source:HGNC Symbol;Acc:HGNC:11973]
	ENSG00000079313	29.395	19.72	1.49062	REXO1	RNA exonuclease 1 homolog [Source:HGNC Symbol;Acc:HGNC:24616]
	ENSG00000079332	29.265	36.545	0.800794	SAR1A	secretion associated Ras related GTPase 1A [Source:HGNC Symbol;Acc:HGNC:10534]
	ENSG00000079335	3.095	5.285	0.58562	CDC14A	cell division cycle 14A [Source:HGNC Symbol;Acc:HGNC:1718]
	ENSG00000079337	4.47	8.28	0.539855	RAPGEF3	Rap guanine nucleotide exchange factor 3 [Source:HGNC Symbol;Acc:HGNC:16629]
	ENSG00000079385	6.945	1.605	4.3271	CEACAM1	carcinoembryonic antigen related cell adhesion molecule 1 [Source:HGNC Symbol;Acc:HGNC:1814]
	ENSG00000079387	2.89	2.68	1.07836	SENP1	SUMO1/sentrin specific peptidase 1 [Source:HGNC Symbol;Acc:HGNC:17927]
	ENSG00000079432	34.84	29.525	1.18002	CIC	capicua transcriptional repressor [Source:HGNC Symbol;Acc:HGNC:14214]
	ENSG00000079435	2.54	2.725	0.93211	LIPE	lipase E, hormone sensitive type [Source:HGNC Symbol;Acc:HGNC:6621]
	ENSG00000079459	98.455	115.58	0.851834	FDFT1	farnesyl-diphosphate farnesyltransferase 1 [Source:HGNC Symbol;Acc:HGNC:3629]
	ENSG00000079462	40.86	45.59	0.896249	PAFAH1B3	platelet activating factor acetylhydrolase 1b catalytic subunit 3 [Source:HGNC Symbol;Acc:HGNC:8576]
	ENSG00000079616	49.41	32.195	1.53471	KIF22	kinesin family member 22 [Source:HGNC Symbol;Acc:HGNC:6391]
	ENSG00000079739	14.245	11.65	1.22275	PGM1	phosphoglucomutase 1 [Source:HGNC Symbol;Acc:HGNC:8905]
	ENSG00000079785	30.46	40.785	0.746843	DDX1	DEAD-box helicase 1 [Source:HGNC Symbol;Acc:HGNC:2734]
	ENSG00000079805	103.14	74.92	1.37667	DNM2	dynamin 2 [Source:HGNC Symbol;Acc:HGNC:2974]
	ENSG00000079819	23.675	23.47	1.00873	EPB41L2	erythrocyte membrane protein band 4.1 like 2 [Source:HGNC Symbol;Acc:HGNC:3379]
	ENSG00000079950	12.265	11.085	1.10645	STX7	syntaxin 7 [Source:HGNC Symbol;Acc:HGNC:11442]
	ENSG00000079974	11.105	8.43	1.31732	RABL2B	RAB, member of RAS oncogene family like 2B [Source:HGNC Symbol;Acc:HGNC:9800]
	ENSG00000079999	53.95	45.725	1.17988	KEAP1	kelch like ECH associated protein 1 [Source:HGNC Symbol;Acc:HGNC:23177]
	ENSG00000080189	21.675	21.745	0.996781	SLC35C2	solute carrier family 35 member C2 [Source:HGNC Symbol;Acc:HGNC:17117]
	ENSG00000080200	2.565	2.08	1.23317	CRYBG3	crystallin beta-gamma domain containing 3 [Source:HGNC Symbol;Acc:HGNC:34427]
	ENSG00000080345	3.44	4.925	0.698477	RIF1	replication timing regulatory factor 1 [Source:HGNC Symbol;Acc:HGNC:23207]
	ENSG00000080371	18.75	20.715	0.905141	RAB21	RAB21, member RAS oncogene family [Source:HGNC Symbol;Acc:HGNC:18263]
	ENSG00000080503	8.315	8.01	1.03808	SMARCA2	SWI/SNF related, matrix associated, actin dependent regulator of chromatin, subfamily a, member 2 [Source:HGNC Symbol;Acc:HGNC:11098]
	ENSG00000080546	4.175	3.04	1.37336	SESN1	sestrin 1 [Source:HGNC Symbol;Acc:HGNC:21595]
	ENSG00000080561	5.435	7.36	0.738451	MID2	midline 2 [Source:HGNC Symbol;Acc:HGNC:7096]
	ENSG00000080603	19.185	9.775	1.96266	SRCAP	Snf2 related CREBBP activator protein [Source:HGNC Symbol;Acc:HGNC:16974]
	ENSG00000080608	11.055	20.25	0.545926	PUM3	pumilio RNA binding family member 3 [Source:HGNC Symbol;Acc:HGNC:29676]
	ENSG00000080802	9.235	6.775	1.3631	CNOT4	CCR4-NOT transcription complex subunit 4 [Source:HGNC Symbol;Acc:HGNC:7880]
	ENSG00000080815	30.565	35.37	0.86415	PSEN1	presenilin 1 [Source:HGNC Symbol;Acc:HGNC:9508]
	ENSG00000080819	4.575	4.305	1.06272	CPOX	coproporphyrinogen oxidase [Source:HGNC Symbol;Acc:HGNC:2321]
	ENSG00000080822	29.145	39.845	0.731459	CLDND1	claudin domain containing 1 [Source:HGNC Symbol;Acc:HGNC:1322]
	ENSG00000080823	3.18	3.175	1.00157	MOK	MOK protein kinase [Source:HGNC Symbol;Acc:HGNC:9833]
	ENSG00000080824	133.05	150.38	0.884759	HSP90AA1	heat shock protein 90 alpha family class A member 1 [Source:HGNC Symbol;Acc:HGNC:5253]
	ENSG00000080845	45.565	53.85	0.846147	DLGAP4	DLG associated protein 4 [Source:HGNC Symbol;Acc:HGNC:24476]
	ENSG00000080986	4.06	5.78	0.702422	NDC80	NDC80, kinetochore complex component [Source:HGNC Symbol;Acc:HGNC:16909]
	ENSG00000081014	1.015	1.03	0.985437	AP4E1	adaptor related protein complex 4 epsilon 1 subunit [Source:HGNC Symbol;Acc:HGNC:573]
	ENSG00000081019	2.19	1.815	1.20661	RSBN1	round spermatid basic protein 1 [Source:HGNC Symbol;Acc:HGNC:25642]
	ENSG00000081026	6.32	12.415	0.509062	MAGI3	membrane associated guanylate kinase, WW and PDZ domain containing 3 [Source:HGNC Symbol;Acc:HGNC:29647]
	ENSG00000081041	290.41	101.17	2.87051	CXCL2	C-X-C motif chemokine ligand 2 [Source:HGNC Symbol;Acc:HGNC:4603]
	ENSG00000081059	5.325	4.955	1.07467	TCF7	transcription factor 7 (T-cell specific, HMG-box) [Source:HGNC Symbol;Acc:HGNC:11639]
	ENSG00000081087	3.52	5.195	0.677575	OSTM1	osteopetrosis associated transmembrane protein 1 [Source:HGNC Symbol;Acc:HGNC:21652]
	ENSG00000081154	31.03	31.905	0.972575	PCNP	PEST proteolytic signal containing nuclear protein [Source:HGNC Symbol;Acc:HGNC:30023]
	ENSG00000081177	5.785	4.82	1.20021	EXD2	exonuclease 3'-5' domain containing 2 [Source:HGNC Symbol;Acc:HGNC:20217]
	ENSG00000081181	11.36	15.87	0.715816	ARG2	arginase 2 [Source:HGNC Symbol;Acc:HGNC:664]
	ENSG00000081189	3.48	3.125	1.1136	MEF2C	myocyte enhancer factor 2C [Source:HGNC Symbol;Acc:HGNC:6996]
	ENSG00000081307	12.445	9.255	1.34468	UBA5	ubiquitin like modifier activating enzyme 5 [Source:HGNC Symbol;Acc:HGNC:23230]
	ENSG00000081320	2.135	2.265	0.942605	STK17B	serine/threonine kinase 17b [Source:HGNC Symbol;Acc:HGNC:11396]
	ENSG00000081386	1.685	2.045	0.823961	ZNF510	zinc finger protein 510 [Source:HGNC Symbol;Acc:HGNC:29161]
	ENSG00000081665	2.505	2.87	0.872822	ZNF506	zinc finger protein 506 [Source:HGNC Symbol;Acc:HGNC:23780]
	ENSG00000081692	13.835	18.045	0.766694	JMJD4	jumonji domain containing 4 [Source:HGNC Symbol;Acc:HGNC:25724]
	ENSG00000081721	12.335	13.565	0.909325	DUSP12	dual specificity phosphatase 12 [Source:HGNC Symbol;Acc:HGNC:3067]
	ENSG00000081760	16.4	13.27	1.23587	AACS	acetoacetyl-CoA synthetase [Source:HGNC Symbol;Acc:HGNC:21298]
	ENSG00000081791	27.455	29.44	0.932575	KIAA0141	KIAA0141 [Source:HGNC Symbol;Acc:HGNC:28969]
	ENSG00000081803	6.195	6.955	0.890726	CADPS2	calcium dependent secretion activator 2 [Source:HGNC Symbol;Acc:HGNC:16018]
	ENSG00000081870	15.82	19.615	0.806526	HSPB11	heat shock protein family B (small) member 11 [Source:HGNC Symbol;Acc:HGNC:25019]
	ENSG00000081913	2	1.225	1.63265	PHLPP1	PH domain and leucine rich repeat protein phosphatase 1 [Source:HGNC Symbol;Acc:HGNC:20610]
	ENSG00000081923	3.91	11.08	0.352888	ATP8B1	ATPase phospholipid transporting 8B1 [Source:HGNC Symbol;Acc:HGNC:3706]
	ENSG00000082014	5.67	5.16	1.09884	SMARCD3	SWI/SNF related, matrix associated, actin dependent regulator of chromatin, subfamily d, member 3 [Source:HGNC Symbol;Acc:HGNC:11108]
	ENSG00000082068	7.015	8.5	0.825294	WDR70	WD repeat domain 70 [Source:HGNC Symbol;Acc:HGNC:25495]
	ENSG00000082126	1.47	1.375	1.06909	MPP4	membrane palmitoylated protein 4 [Source:HGNC Symbol;Acc:HGNC:13680]
	ENSG00000082146	4.39	6.815	0.644167	STRADB	STE20-related kinase adaptor beta [Source:HGNC Symbol;Acc:HGNC:13205]
	ENSG00000082153	68.84	74.08	0.929266	BZW1	basic leucine zipper and W2 domains 1 [Source:HGNC Symbol;Acc:HGNC:18380]
	ENSG00000082212	12.055	14.22	0.84775	ME2	malic enzyme 2 [Source:HGNC Symbol;Acc:HGNC:6984]
	ENSG00000082213	4.03	5.025	0.80199	C5orf22	chromosome 5 open reading frame 22 [Source:HGNC Symbol;Acc:HGNC:25639]
	ENSG00000082258	3.46	5.245	0.659676	CCNT2	cyclin T2 [Source:HGNC Symbol;Acc:HGNC:1600]
	ENSG00000082269	2.585	1.35	1.91481	FAM135A	family with sequence similarity 135 member A [Source:HGNC Symbol;Acc:HGNC:21084]
	ENSG00000082397	51.35	72.87	0.70468	EPB41L3	erythrocyte membrane protein band 4.1 like 3 [Source:HGNC Symbol;Acc:HGNC:3380]
	ENSG00000082438	5.615	7.65	0.733987	COBLL1	cordon-bleu WH2 repeat protein like 1 [Source:HGNC Symbol;Acc:HGNC:23571]
	ENSG00000082512	2.65	2.25	1.17778	TRAF5	TNF receptor associated factor 5 [Source:HGNC Symbol;Acc:HGNC:12035]
	ENSG00000082515	35.7	45.525	0.784185	MRPL22	mitochondrial ribosomal protein L22 [Source:HGNC Symbol;Acc:HGNC:14480]
	ENSG00000082516	5.05	5.045	1.00099	GEMIN5	gem nuclear organelle associated protein 5 [Source:HGNC Symbol;Acc:HGNC:20043]
	ENSG00000082641	222.11	147.02	1.51075	NFE2L1	nuclear factor, erythroid 2 like 1 [Source:HGNC Symbol;Acc:HGNC:7781]
	ENSG00000082701	10.47	12.71	0.823761	GSK3B	glycogen synthase kinase 3 beta [Source:HGNC Symbol;Acc:HGNC:4617]
	ENSG00000082781	45.33	35.705	1.26957	ITGB5	integrin subunit beta 5 [Source:HGNC Symbol;Acc:HGNC:6160]
	ENSG00000082805	14.47	7.605	1.9027	ERC1	ELKS/RAB6-interacting/CAST family member 1 [Source:HGNC Symbol;Acc:HGNC:17072]
	ENSG00000082898	18.11	21.745	0.832835	XPO1	exportin 1 [Source:HGNC Symbol;Acc:HGNC:12825]
	ENSG00000082996	6.155	6.97	0.88307	RNF13	ring finger protein 13 [Source:HGNC Symbol;Acc:HGNC:10057]
	ENSG00000083093	1.215	2.455	0.494908	PALB2	partner and localizer of BRCA2 [Source:HGNC Symbol;Acc:HGNC:26144]
	ENSG00000083097	1.37	1.565	0.875399	DOPEY1	dopey family member 1 [Source:HGNC Symbol;Acc:HGNC:21194]
	ENSG00000083099	6.985	8.95	0.780447	LYRM2	LYR motif containing 2 [Source:HGNC Symbol;Acc:HGNC:25229]
	ENSG00000083123	4.28	3.58	1.19553	BCKDHB	branched chain keto acid dehydrogenase E1 subunit beta [Source:HGNC Symbol;Acc:HGNC:987]
	ENSG00000083168	6.005	4.405	1.36322	KAT6A	lysine acetyltransferase 6A [Source:HGNC Symbol;Acc:HGNC:13013]
	ENSG00000083223	2.745	2.635	1.04175	ZCCHC6	zinc finger CCHC-type containing 6 [Source:HGNC Symbol;Acc:HGNC:25817]
	ENSG00000083290	2.945	2.8	1.05179	ULK2	unc-51 like autophagy activating kinase 2 [Source:HGNC Symbol;Acc:HGNC:13480]
	ENSG00000083312	31.415	47.19	0.665713	TNPO1	transportin 1 [Source:HGNC Symbol;Acc:HGNC:6401]
	ENSG00000083444	322.105	271.47	1.18652	PLOD1	procollagen-lysine,2-oxoglutarate 5-dioxygenase 1 [Source:HGNC Symbol;Acc:HGNC:9081]
	ENSG00000083457	33.655	33.825	0.994974	ITGAE	integrin subunit alpha E [Source:HGNC Symbol;Acc:HGNC:6147]
	ENSG00000083520	6.805	9.435	0.721251	DIS3	DIS3 homolog, exosome endoribonuclease and 3'-5' exoribonuclease [Source:HGNC Symbol;Acc:HGNC:20604]
	ENSG00000083535	2.23	4.525	0.492818	PIBF1	progesterone immunomodulatory binding factor 1 [Source:HGNC Symbol;Acc:HGNC:23352]
	ENSG00000083635	1.34	1.6	0.8375	NUFIP1	NUFIP1, FMR1 interacting protein 1 [Source:HGNC Symbol;Acc:HGNC:8057]
	ENSG00000083642	2.23	3.385	0.658789	PDS5B	PDS5 cohesin associated factor B [Source:HGNC Symbol;Acc:HGNC:20418]
	ENSG00000083720	7.67	9.61	0.798127	OXCT1	3-oxoacid CoA-transferase 1 [Source:HGNC Symbol;Acc:HGNC:8527]
	ENSG00000083750	5.45	8.645	0.630422	RRAGB	Ras related GTP binding B [Source:HGNC Symbol;Acc:HGNC:19901]
	ENSG00000083799	35.915	37.03	0.969889	CYLD	CYLD lysine 63 deubiquitinase [Source:HGNC Symbol;Acc:HGNC:2584]
	ENSG00000083807	10.73	10.42	1.02975	SLC27A5	solute carrier family 27 member 5 [Source:HGNC Symbol;Acc:HGNC:10999]
	ENSG00000083812	7.455	7.13	1.04558	ZNF324	zinc finger protein 324 [Source:HGNC Symbol;Acc:HGNC:14096]
	ENSG00000083814	1.165	1.105	1.0543	ZNF671	zinc finger protein 671 [Source:HGNC Symbol;Acc:HGNC:26279]
	ENSG00000083817	2.615	2.865	0.91274	ZNF416	zinc finger protein 416 [Source:HGNC Symbol;Acc:HGNC:20645]
	ENSG00000083828	2.235	2.65	0.843396	ZNF586	zinc finger protein 586 [Source:HGNC Symbol;Acc:HGNC:25949]
	ENSG00000083838	4.72	5.87	0.804089	ZNF446	zinc finger protein 446 [Source:HGNC Symbol;Acc:HGNC:21036]
	ENSG00000083844	4.235	3.94	1.07487	ZNF264	zinc finger protein 264 [Source:HGNC Symbol;Acc:HGNC:13057]
	ENSG00000083845	2050.26	2285.32	0.897144	RPS5	ribosomal protein S5 [Source:HGNC Symbol;Acc:HGNC:10426]
	ENSG00000083896	10.415	10.92	0.953755	YTHDC1	YTH domain containing 1 [Source:HGNC Symbol;Acc:HGNC:30626]
	ENSG00000083937	8.965	8.05	1.11366	CHMP2B	charged multivesicular body protein 2B [Source:HGNC Symbol;Acc:HGNC:24537]
	ENSG00000084070	7.705	4.77	1.6153	SMAP2	small ArfGAP2 [Source:HGNC Symbol;Acc:HGNC:25082]
	ENSG00000084072	43.43	45.66	0.951161	PPIE	peptidylprolyl isomerase E [Source:HGNC Symbol;Acc:HGNC:9258]
	ENSG00000084073	15.355	17.55	0.874929	ZMPSTE24	zinc metallopeptidase STE24 [Source:HGNC Symbol;Acc:HGNC:12877]
	ENSG00000084090	54.405	38.275	1.42142	STARD7	StAR related lipid transfer domain containing 7 [Source:HGNC Symbol;Acc:HGNC:18063]
	ENSG00000084092	8.055	7.51	1.07257	NOA1	nitric oxide associated 1 [Source:HGNC Symbol;Acc:HGNC:28473]
	ENSG00000084093	2.16	3.66	0.590164	REST	RE1 silencing transcription factor [Source:HGNC Symbol;Acc:HGNC:9966]
	ENSG00000084112	29.975	19.67	1.52389	SSH1	slingshot protein phosphatase 1 [Source:HGNC Symbol;Acc:HGNC:30579]
	ENSG00000084207	1383.97	1504.04	0.920168	GSTP1	glutathione S-transferase pi 1 [Source:HGNC Symbol;Acc:HGNC:4638]
	ENSG00000084234	405.535	322.95	1.25572	APLP2	amyloid beta precursor like protein 2 [Source:HGNC Symbol;Acc:HGNC:598]
	ENSG00000084444	1.435	1.07	1.34112	FAM234B	family with sequence similarity 234 member B [Source:HGNC Symbol;Acc:HGNC:29288]
	ENSG00000084463	20.875	16.615	1.25639	WBP11	WW domain binding protein 11 [Source:HGNC Symbol;Acc:HGNC:16461]
	ENSG00000084623	218.78	195.6	1.11851	EIF3I	eukaryotic translation initiation factor 3 subunit I [Source:HGNC Symbol;Acc:HGNC:3272]
	ENSG00000084652	39.49	27.17	1.45344	TXLNA	taxilin alpha [Source:HGNC Symbol;Acc:HGNC:30685]
	ENSG00000084676	3.985	2.25	1.77111	NCOA1	nuclear receptor coactivator 1 [Source:HGNC Symbol;Acc:HGNC:7668]
	ENSG00000084693	14.245	13.945	1.02151	AGBL5	ATP/GTP binding protein like 5 [Source:HGNC Symbol;Acc:HGNC:26147]
	ENSG00000084731	9.135	7.925	1.15268	KIF3C	kinesin family member 3C [Source:HGNC Symbol;Acc:HGNC:6321]
	ENSG00000084733	70.56	69.165	1.02017	RAB10	RAB10, member RAS oncogene family [Source:HGNC Symbol;Acc:HGNC:9759]
	ENSG00000084754	97.95	97.16	1.00813	HADHA	hydroxyacyl-CoA dehydrogenase/3-ketoacyl-CoA thiolase/enoyl-CoA hydratase (trifunctional protein), alpha subunit [Source:HGNC Symbol;Acc:HGNC:4801]
	ENSG00000084764	3.32	2.995	1.10851	MAPRE3	microtubule associated protein RP/EB family member 3 [Source:HGNC Symbol;Acc:HGNC:6892]
	ENSG00000084774	25.125	21.94	1.14517	CAD	carbamoyl-phosphate synthetase 2, aspartate transcarbamylase, and dihydroorotase [Source:HGNC Symbol;Acc:HGNC:1424]
	ENSG00000085063	481.015	517.015	0.93037	CD59	CD59 molecule (CD59 blood group) [Source:HGNC Symbol;Acc:HGNC:1689]
	ENSG00000085117	10.555	11.78	0.89601	CD82	CD82 molecule [Source:HGNC Symbol;Acc:HGNC:6210]
	ENSG00000085185	4.27	1.28	3.33594	BCORL1	BCL6 corepressor like 1 [Source:HGNC Symbol;Acc:HGNC:25657]
	ENSG00000085224	5.78	5.39	1.07236	ATRX	ATRX, chromatin remodeler [Source:HGNC Symbol;Acc:HGNC:886]
	ENSG00000085231	14.16	16.53	0.856624	AK6	adenylate kinase 6 [Source:HGNC Symbol;Acc:HGNC:49151]
	ENSG00000085274	3.19	3.895	0.818999	MYNN	myoneurin [Source:HGNC Symbol;Acc:HGNC:14955]
	ENSG00000085276	8.795	10.815	0.813222	MECOM	MDS1 and EVI1 complex locus [Source:HGNC Symbol;Acc:HGNC:3498]
	ENSG00000085365	4.38	5.545	0.789901	SCAMP1	secretory carrier membrane protein 1 [Source:HGNC Symbol;Acc:HGNC:10563]
	ENSG00000085377	28.67	19.04	1.50578	PREP	prolyl endopeptidase [Source:HGNC Symbol;Acc:HGNC:9358]
	ENSG00000085382	2.055	1.54	1.33442	HACE1	HECT domain and ankyrin repeat containing E3 ubiquitin protein ligase 1 [Source:HGNC Symbol;Acc:HGNC:21033]
	ENSG00000085415	6.43	8.46	0.760047	SEH1L	SEH1 like nucleoporin [Source:HGNC Symbol;Acc:HGNC:30379]
	ENSG00000085433	2.56	3.28	0.780488	WDR47	WD repeat domain 47 [Source:HGNC Symbol;Acc:HGNC:29141]
	ENSG00000085449	25.21	27.825	0.90602	WDFY1	WD repeat and FYVE domain containing 1 [Source:HGNC Symbol;Acc:HGNC:20451]
	ENSG00000085491	7.275	9.905	0.734478	SLC25A24	solute carrier family 25 member 24 [Source:HGNC Symbol;Acc:HGNC:20662]
	ENSG00000085511	1.79	2.02	0.886139	MAP3K4	mitogen-activated protein kinase kinase kinase 4 [Source:HGNC Symbol;Acc:HGNC:6856]
	ENSG00000085563	4.41	5.835	0.755784	ABCB1	ATP binding cassette subfamily B member 1 [Source:HGNC Symbol;Acc:HGNC:40]
	ENSG00000085644	6.165	7.745	0.795997	ZNF213	zinc finger protein 213 [Source:HGNC Symbol;Acc:HGNC:13005]
	ENSG00000085662	113.985	123.185	0.925316	AKR1B1	aldo-keto reductase family 1 member B [Source:HGNC Symbol;Acc:HGNC:381]
	ENSG00000085719	7.14	8.41	0.848989	CPNE3	copine 3 [Source:HGNC Symbol;Acc:HGNC:2316]
	ENSG00000085721	8.4	10.805	0.777418	RRN3	RRN3 homolog, RNA polymerase I transcription factor [Source:HGNC Symbol;Acc:HGNC:30346]
	ENSG00000085733	109.315	105.935	1.03191	CTTN	cortactin [Source:HGNC Symbol;Acc:HGNC:3338]
	ENSG00000085760	3.085	3.595	0.858136	MTIF2	mitochondrial translational initiation factor 2 [Source:HGNC Symbol;Acc:HGNC:7441]
	ENSG00000085788	12.325	11.63	1.05976	DDHD2	DDHD domain containing 2 [Source:HGNC Symbol;Acc:HGNC:29106]
	ENSG00000085831	5.375	6	0.895833	TTC39A	tetratricopeptide repeat domain 39A [Source:HGNC Symbol;Acc:HGNC:18657]
	ENSG00000085832	6.07	5.355	1.13352	EPS15	epidermal growth factor receptor pathway substrate 15 [Source:HGNC Symbol;Acc:HGNC:3419]
	ENSG00000085840	25.47	1.405	18.1281	ORC1	origin recognition complex subunit 1 [Source:HGNC Symbol;Acc:HGNC:8487]
	ENSG00000085871	41.465	45.02	0.921035	MGST2	microsomal glutathione S-transferase 2 [Source:HGNC Symbol;Acc:HGNC:7063]
	ENSG00000085872	17.84	14.74	1.21031	CHERP	calcium homeostasis endoplasmic reticulum protein [Source:HGNC Symbol;Acc:HGNC:16930]
	ENSG00000085978	10.735	11.11	0.966247	ATG16L1	autophagy related 16 like 1 [Source:HGNC Symbol;Acc:HGNC:21498]
	ENSG00000085982	6.23	7.355	0.847043	USP40	ubiquitin specific peptidase 40 [Source:HGNC Symbol;Acc:HGNC:20069]
	ENSG00000085998	59.335	58.64	1.01185	POMGNT1	protein O-linked mannose N-acetylglucosaminyltransferase 1 (beta 1,2-) [Source:HGNC Symbol;Acc:HGNC:19139]
	ENSG00000085999	3.785	4.02	0.941542	RAD54L	RAD54 like (S. cerevisiae) [Source:HGNC Symbol;Acc:HGNC:9826]
	ENSG00000086015	19.215	15.415	1.24651	MAST2	microtubule associated serine/threonine kinase 2 [Source:HGNC Symbol;Acc:HGNC:19035]
	ENSG00000086061	204.49	260.95	0.783637	DNAJA1	DnaJ heat shock protein family (Hsp40) member A1 [Source:HGNC Symbol;Acc:HGNC:5229]
	ENSG00000086062	154.37	169.74	0.90945	B4GALT1	beta-1,4-galactosyltransferase 1 [Source:HGNC Symbol;Acc:HGNC:924]
	ENSG00000086065	45.96	54.215	0.847736	CHMP5	charged multivesicular body protein 5 [Source:HGNC Symbol;Acc:HGNC:26942]
	ENSG00000086102	5.625	6.665	0.843961	NFX1	nuclear transcription factor, X-box binding 1 [Source:HGNC Symbol;Acc:HGNC:7803]
	ENSG00000086189	21.065	18.75	1.12347	DIMT1	DIM1 dimethyladenosine transferase 1 homolog [Source:HGNC Symbol;Acc:HGNC:30217]
	ENSG00000086200	13.635	16.385	0.832164	IPO11	importin 11 [Source:HGNC Symbol;Acc:HGNC:20628]
	ENSG00000086232	29.98	24.26	1.23578	EIF2AK1	eukaryotic translation initiation factor 2 alpha kinase 1 [Source:HGNC Symbol;Acc:HGNC:24921]
	ENSG00000086475	30.04	22.935	1.30979	SEPHS1	selenophosphate synthetase 1 [Source:HGNC Symbol;Acc:HGNC:19685]
	ENSG00000086504	152.32	150.27	1.01364	MRPL28	mitochondrial ribosomal protein L28 [Source:HGNC Symbol;Acc:HGNC:14484]
	ENSG00000086544	23.32	14.42	1.6172	ITPKC	inositol-trisphosphate 3-kinase C [Source:HGNC Symbol;Acc:HGNC:14897]
	ENSG00000086548	5.31	3.77	1.40849	CEACAM6	carcinoembryonic antigen related cell adhesion molecule 6 [Source:HGNC Symbol;Acc:HGNC:1818]
	ENSG00000086589	36.545	26.595	1.37413	RBM22	RNA binding motif protein 22 [Source:HGNC Symbol;Acc:HGNC:25503]
	ENSG00000086598	99.29	100.67	0.986292	TMED2	transmembrane p24 trafficking protein 2 [Source:HGNC Symbol;Acc:HGNC:16996]
	ENSG00000086619	1.03	1.55	0.664516	ERO1B	endoplasmic reticulum oxidoreductase 1 beta [Source:HGNC Symbol;Acc:HGNC:14355]
	ENSG00000086666	33.405	33.305	1.003	ZFAND6	zinc finger AN1-type containing 6 [Source:HGNC Symbol;Acc:HGNC:30164]
	ENSG00000086696	4.295	3.7	1.16081	HSD17B2	hydroxysteroid 17-beta dehydrogenase 2 [Source:HGNC Symbol;Acc:HGNC:5211]
	ENSG00000086712	1.36	2.21	0.615385	TXLNG	taxilin gamma [Source:HGNC Symbol;Acc:HGNC:18578]
	ENSG00000086758	55.585	39.515	1.40668	HUWE1	HECT, UBA and WWE domain containing 1, E3 ubiquitin protein ligase [Source:HGNC Symbol;Acc:HGNC:30892]
	ENSG00000086827	5.48	7.2	0.761111	ZW10	zw10 kinetochore protein [Source:HGNC Symbol;Acc:HGNC:13194]
	ENSG00000086848	9.595	10.385	0.923929	ALG9	ALG9, alpha-1,2-mannosyltransferase [Source:HGNC Symbol;Acc:HGNC:15672]
	ENSG00000086991	4.045	5.46	0.740842	NOX4	NADPH oxidase 4 [Source:HGNC Symbol;Acc:HGNC:7891]
	ENSG00000087008	19.47	12.755	1.52646	ACOX3	acyl-CoA oxidase 3, pristanoyl [Source:HGNC Symbol;Acc:HGNC:121]
	ENSG00000087053	10.9	14.455	0.754064	MTMR2	myotubularin related protein 2 [Source:HGNC Symbol;Acc:HGNC:7450]
	ENSG00000087074	87.2	93.845	0.929192	PPP1R15A	protein phosphatase 1 regulatory subunit 15A [Source:HGNC Symbol;Acc:HGNC:14375]
	ENSG00000087076	22.775	28.395	0.802078	HSD17B14	hydroxysteroid 17-beta dehydrogenase 14 [Source:HGNC Symbol;Acc:HGNC:23238]
	ENSG00000087077	42.845	48.735	0.879142	TRIP6	thyroid hormone receptor interactor 6 [Source:HGNC Symbol;Acc:HGNC:12311]
	ENSG00000087085	1.095	4	0.27375	ACHE	acetylcholinesterase (Cartwright blood group) [Source:HGNC Symbol;Acc:HGNC:108]
	ENSG00000087086	2513.24	2989.11	0.840802	FTL	ferritin light chain [Source:HGNC Symbol;Acc:HGNC:3999]
	ENSG00000087087	70.695	57.955	1.21983	SRRT	serrate, RNA effector molecule [Source:HGNC Symbol;Acc:HGNC:24101]
	ENSG00000087088	256.6	262.105	0.978997	BAX	BCL2 associated X, apoptosis regulator [Source:HGNC Symbol;Acc:HGNC:959]
	ENSG00000087095	7.995	8.64	0.925347	NLK	nemo like kinase [Source:HGNC Symbol;Acc:HGNC:29858]
	ENSG00000087111	62.86	40.38	1.55671	PIGS	phosphatidylinositol glycan anchor biosynthesis class S [Source:HGNC Symbol;Acc:HGNC:14937]
	ENSG00000087152	49.285	39.13	1.25952	ATXN7L3	ataxin 7 like 3 [Source:HGNC Symbol;Acc:HGNC:25416]
	ENSG00000087157	22.84	16.375	1.39481	PGS1	phosphatidylglycerophosphate synthase 1 [Source:HGNC Symbol;Acc:HGNC:30029]
	ENSG00000087191	138.785	136.81	1.01444	PSMC5	proteasome 26S subunit, ATPase 5 [Source:HGNC Symbol;Acc:HGNC:9552]
	ENSG00000087206	11.22	14.265	0.78654	UIMC1	ubiquitin interaction motif containing 1 [Source:HGNC Symbol;Acc:HGNC:30298]
	ENSG00000087237	2.03	2.105	0.964371	CETP	cholesteryl ester transfer protein [Source:HGNC Symbol;Acc:HGNC:1869]
	ENSG00000087245	435.15	326.195	1.33402	MMP2	matrix metallopeptidase 2 [Source:HGNC Symbol;Acc:HGNC:7166]
	ENSG00000087253	25.64	13.845	1.85193	LPCAT2	lysophosphatidylcholine acyltransferase 2 [Source:HGNC Symbol;Acc:HGNC:26032]
	ENSG00000087263	29.34	30.6	0.958824	OGFOD1	2-oxoglutarate and iron dependent oxygenase domain containing 1 [Source:HGNC Symbol;Acc:HGNC:25585]
	ENSG00000087266	78.255	21.665	3.61205	SH3BP2	SH3 domain binding protein 2 [Source:HGNC Symbol;Acc:HGNC:10825]
	ENSG00000087269	20.895	18.23	1.14619	NOP14	NOP14 nucleolar protein [Source:HGNC Symbol;Acc:HGNC:16821]
	ENSG00000087274	146.415	134.94	1.08504	ADD1	adducin 1 [Source:HGNC Symbol;Acc:HGNC:243]
	ENSG00000087302	74.42	105.415	0.705972	C14orf166	chromosome 14 open reading frame 166 [Source:HGNC Symbol;Acc:HGNC:23169]
	ENSG00000087303	5.86	5.835	1.00428	NID2	nidogen 2 [Source:HGNC Symbol;Acc:HGNC:13389]
	ENSG00000087338	3.135	4.91	0.638493	GMCL1	germ cell-less, spermatogenesis associated 1 [Source:HGNC Symbol;Acc:HGNC:23843]
	ENSG00000087365	133.6	115.445	1.15726	SF3B2	splicing factor 3b subunit 2 [Source:HGNC Symbol;Acc:HGNC:10769]
	ENSG00000087448	7.425	4.975	1.49246	KLHL42	kelch like family member 42 [Source:HGNC Symbol;Acc:HGNC:29252]
	ENSG00000087460	867.905	758.01	1.14498	GNAS	GNAS complex locus [Source:HGNC Symbol;Acc:HGNC:4392]
	ENSG00000087470	11.74	15.055	0.779807	DNM1L	dynamin 1 like [Source:HGNC Symbol;Acc:HGNC:2973]
	ENSG00000087502	11.385	14.555	0.782205	ERGIC2	ERGIC and golgi 2 [Source:HGNC Symbol;Acc:HGNC:30208]
	ENSG00000087586	16.695	14.5	1.15138	AURKA	aurora kinase A [Source:HGNC Symbol;Acc:HGNC:11393]
	ENSG00000087842	56.745	71.4	0.794748	PIR	pirin [Source:HGNC Symbol;Acc:HGNC:30048]
	ENSG00000087884	51.355	50.385	1.01925	AAMDC	adipogenesis associated Mth938 domain containing [Source:HGNC Symbol;Acc:HGNC:30205]
	ENSG00000087903	4.68	7.275	0.643299	RFX2	regulatory factor X2 [Source:HGNC Symbol;Acc:HGNC:9983]
	ENSG00000087995	11.13	11.815	0.942023	METTL2A	methyltransferase like 2A [Source:HGNC Symbol;Acc:HGNC:25755]
	ENSG00000088035	2.37	2.925	0.810256	ALG6	ALG6, alpha-1,3-glucosyltransferase [Source:HGNC Symbol;Acc:HGNC:23157]
	ENSG00000088038	44.485	42.73	1.04107	CNOT3	CCR4-NOT transcription complex subunit 3 [Source:HGNC Symbol;Acc:HGNC:7879]
	ENSG00000088179	1.08	1.85	0.583784	PTPN4	protein tyrosine phosphatase, non-receptor type 4 [Source:HGNC Symbol;Acc:HGNC:9656]
	ENSG00000088205	6.61	11.085	0.596301	DDX18	DEAD-box helicase 18 [Source:HGNC Symbol;Acc:HGNC:2741]
	ENSG00000088247	181.44	119.68	1.51604	KHSRP	KH-type splicing regulatory protein [Source:HGNC Symbol;Acc:HGNC:6316]
	ENSG00000088256	73.845	51.35	1.43807	GNA11	G protein subunit alpha 11 [Source:HGNC Symbol;Acc:HGNC:4379]
	ENSG00000088280	8.285	5.08	1.63091	ASAP3	ArfGAP with SH3 domain, ankyrin repeat and PH domain 3 [Source:HGNC Symbol;Acc:HGNC:14987]
	ENSG00000088298	47.195	32.915	1.43384	EDEM2	ER degradation enhancing alpha-mannosidase like protein 2 [Source:HGNC Symbol;Acc:HGNC:15877]
	ENSG00000088325	27.87	23.21	1.20078	TPX2	TPX2, microtubule nucleation factor [Source:HGNC Symbol;Acc:HGNC:1249]
	ENSG00000088356	16.14	16.34	0.98776	PDRG1	p53 and DNA damage regulated 1 [Source:HGNC Symbol;Acc:HGNC:16119]
	ENSG00000088367	3.03	1.845	1.64228	EPB41L1	erythrocyte membrane protein band 4.1 like 1 [Source:HGNC Symbol;Acc:HGNC:3378]
	ENSG00000088387	48.655	74.52	0.652912	DOCK9	dedicator of cytokinesis 9 [Source:HGNC Symbol;Acc:HGNC:14132]
	ENSG00000088448	13.255	11.495	1.15311	ANKRD10	ankyrin repeat domain 10 [Source:HGNC Symbol;Acc:HGNC:20265]
	ENSG00000088451	1.68	3.87	0.434109	TGDS	TDP-glucose 4,6-dehydratase [Source:HGNC Symbol;Acc:HGNC:20324]
	ENSG00000088543	1.255	1.18	1.06356	C3orf18	chromosome 3 open reading frame 18 [Source:HGNC Symbol;Acc:HGNC:24837]
	ENSG00000088682	36.345	31.89	1.1397	COQ9	coenzyme Q9 [Source:HGNC Symbol;Acc:HGNC:25302]
	ENSG00000088727	10.6	12.545	0.844958	KIF9	kinesin family member 9 [Source:HGNC Symbol;Acc:HGNC:16666]
	ENSG00000088756	1.095	3.555	0.308017	ARHGAP28	Rho GTPase activating protein 28 [Source:HGNC Symbol;Acc:HGNC:25509]
	ENSG00000088766	18.025	21.615	0.833912	CRLS1	cardiolipin synthase 1 [Source:HGNC Symbol;Acc:HGNC:16148]
	ENSG00000088808	5.77	5.115	1.12805	PPP1R13B	protein phosphatase 1 regulatory subunit 13B [Source:HGNC Symbol;Acc:HGNC:14950]
	ENSG00000088812	12.895	10.8	1.19398	ATRN	attractin [Source:HGNC Symbol;Acc:HGNC:885]
	ENSG00000088826	8.99	20.2	0.44505	SMOX	spermine oxidase [Source:HGNC Symbol;Acc:HGNC:15862]
	ENSG00000088832	1068.11	852.985	1.2522	FKBP1A	FK506 binding protein 1A [Source:HGNC Symbol;Acc:HGNC:3711]
	ENSG00000088833	78.09	76.055	1.02676	NSFL1C	NSFL1 cofactor [Source:HGNC Symbol;Acc:HGNC:15912]
	ENSG00000088836	1.39	1.615	0.860681	SLC4A11	solute carrier family 4 member 11 [Source:HGNC Symbol;Acc:HGNC:16438]
	ENSG00000088854	4.405	3.655	1.2052	C20orf194	chromosome 20 open reading frame 194 [Source:HGNC Symbol;Acc:HGNC:17721]
	ENSG00000088876	2.615	1.83	1.42896	ZNF343	zinc finger protein 343 [Source:HGNC Symbol;Acc:HGNC:16017]
	ENSG00000088881	2.9	2.4	1.20833	EBF4	early B-cell factor 4 [Source:HGNC Symbol;Acc:HGNC:29278]
	ENSG00000088882	16.045	14.23	1.12755	CPXM1	carboxypeptidase X, M14 family member 1 [Source:HGNC Symbol;Acc:HGNC:15771]
	ENSG00000088888	14.37	11.57	1.24201	MAVS	mitochondrial antiviral signaling protein [Source:HGNC Symbol;Acc:HGNC:29233]
	ENSG00000088899	3.1	2.89	1.07266	LZTS3	leucine zipper tumor suppressor family member 3 [Source:HGNC Symbol;Acc:HGNC:30139]
	ENSG00000088930	23.35	26.965	0.865937	XRN2	5'-3' exoribonuclease 2 [Source:HGNC Symbol;Acc:HGNC:12836]
	ENSG00000088970	1.21	1.96	0.617347	KIZ	kizuna centrosomal protein [Source:HGNC Symbol;Acc:HGNC:15865]
	ENSG00000088986	611.76	584.9	1.04592	DYNLL1	dynein light chain LC8-type 1 [Source:HGNC Symbol;Acc:HGNC:15476]
	ENSG00000089006	28.35	33.545	0.845133	SNX5	sorting nexin 5 [Source:HGNC Symbol;Acc:HGNC:14969]
	ENSG00000089009	926.15	1194.37	0.775433	RPL6	ribosomal protein L6 [Source:HGNC Symbol;Acc:HGNC:10362]
	ENSG00000089022	9.455	12.35	0.765587	MAPKAPK5	mitogen-activated protein kinase-activated protein kinase 5 [Source:HGNC Symbol;Acc:HGNC:6889]
[truncated: 10,538 more rows]
