# Supplementary material for: Therapeutic Potential of TNFα and IL1β Blockade for CRS/ICANS in CAR-T Therapy via Ameliorating Endothelial Activation
Source: Front Immunol. 2021 May 19;12:623610. doi: 10.3389/fimmu.2021.623610 (PMC8170323; doi:10.3389/fimmu.2021.623610)
Supplement: Supplementary file 3 [file Table_5.xlsx]

## Sheet: Sheet1
seq_id	sCAR-T_tpm	Ctrl_tpm	log2fc	padjust	significant	regulate		description
ENSG00000090339	2289.57	58.34	-5.73422	0	yes	up	ICAM1	intercellular adhesion molecule 1 [Source:HGNC Symbol;Acc:HGNC:5344]
ENSG00000169248	1559.87	16.2	-6.97355	0	yes	up	CXCL11	C-X-C motif chemokine ligand 11 [Source:HGNC Symbol;Acc:HGNC:10638]
ENSG00000169245	5181.41	16.575	-8.60662	0	yes	up	CXCL10	C-X-C motif chemokine ligand 10 [Source:HGNC Symbol;Acc:HGNC:10637]
ENSG00000138755	715.51	0.27	-11.2175	0	yes	up	CXCL9	C-X-C motif chemokine ligand 9 [Source:HGNC Symbol;Acc:HGNC:7098]
ENSG00000168394	1099.42	59.93	-4.65174	0	yes	up	TAP1	transporter 1, ATP binding cassette subfamily B member [Source:HGNC Symbol;Acc:HGNC:43]
ENSG00000006210	2636.75	4.29	-9.62404	0	yes	up	CX3CL1	C-X3-C motif chemokine ligand 1 [Source:HGNC Symbol;Acc:HGNC:10647]
ENSG00000185215	699.285	14.205	-5.96777	0	yes	up	TNFAIP2	TNF alpha induced protein 2 [Source:HGNC Symbol;Acc:HGNC:11895]
ENSG00000162654	506.675	15.94	-5.42294	0	yes	up	GBP4	guanylate binding protein 4 [Source:HGNC Symbol;Acc:HGNC:20480]
ENSG00000142166	23.435	24.945	-0.289008	0.135369	no	up	IFNAR1	interferon alpha and beta receptor subunit 1 [Source:HGNC Symbol;Acc:HGNC:5432]
ENSG00000185436	0.175	0.08	-0.966395	0.19854	no	up	IFNLR1	interferon lambda receptor 1 [Source:HGNC Symbol;Acc:HGNC:18584]
ENSG00000027697	15.565	21.34	-0.0183539	0.953784	no	up	IFNGR1	interferon gamma receptor 1 [Source:HGNC Symbol;Acc:HGNC:5439]
ENSG00000125347	1515.16	40.46	-5.77693	0	yes	up	IRF1	interferon regulatory factor 1 [Source:HGNC Symbol;Acc:HGNC:6116]
ENSG00000237988	746.88	2.225	-8.59537	0	yes	up	OR2I1P	olfactory receptor family 2 subfamily I member 1 pseudogene [Source:HGNC Symbol;Acc:HGNC:8258]
ENSG00000213886	1781.14	7.965	-8.14042	0	yes	up	UBD	ubiquitin D [Source:HGNC Symbol;Acc:HGNC:18795]
ENSG00000131203	461.925	3.76	-6.99024	5.79856e-303	yes	up	IDO1	indoleamine 2,3-dioxygenase 1 [Source:HGNC Symbol;Acc:HGNC:6059]
ENSG00000205502	357.2	18.59	-4.71343	3.01395e-295	yes	up	C2CD4B	C2 calcium dependent domain containing 4B [Source:HGNC Symbol;Acc:HGNC:33628]
ENSG00000168062	192.145	8.45	-4.91825	4.64434e-285	yes	up	BATF2	basic leucine zipper ATF-like transcription factor 2 [Source:HGNC Symbol;Acc:HGNC:25163]
ENSG00000184557	239.94	14.875	-4.45972	6.65819e-282	yes	up	SOCS3	suppressor of cytokine signaling 3 [Source:HGNC Symbol;Acc:HGNC:19391]
ENSG00000216490	355.585	7.555	-5.68032	6.61108e-266	yes	up	IFI30	IFI30, lysosomal thiol reductase [Source:HGNC Symbol;Acc:HGNC:5398]
ENSG00000163545	61.545	1.735	-5.55035	1.22376e-264	yes	up	NUAK2	NUAK family kinase 2 [Source:HGNC Symbol;Acc:HGNC:29558]
ENSG00000141574	346.085	11.2	-5.18597	1.18367e-245	yes	up	SECTM1	secreted and transmembrane 1 [Source:HGNC Symbol;Acc:HGNC:10707]
ENSG00000128335	538.6	55.31	-3.85729	1.49625e-242	yes	up	APOL2	apolipoprotein L2 [Source:HGNC Symbol;Acc:HGNC:619]
ENSG00000137496	238.88	12.155	-4.58867	2.69402e-242	yes	up	IL18BP	interleukin 18 binding protein [Source:HGNC Symbol;Acc:HGNC:5987]
ENSG00000056558	71.945	3.485	-4.81861	8.17635e-239	yes	up	TRAF1	TNF receptor associated factor 1 [Source:HGNC Symbol;Acc:HGNC:12031]
ENSG00000172602	195.02	12.035	-4.46762	7.2077e-234	yes	up	RND1	Rho family GTPase 1 [Source:HGNC Symbol;Acc:HGNC:18314]
ENSG00000081041	290.41	17.665	-4.45505	8.00434e-221	yes	up	CXCL2	C-X-C motif chemokine ligand 2 [Source:HGNC Symbol;Acc:HGNC:4603]
ENSG00000117228	990.13	47.61	-4.78089	2.20817e-214	yes	up	GBP1	guanylate binding protein 1 [Source:HGNC Symbol;Acc:HGNC:4182]
ENSG00000118503	66.79	4.145	-4.78669	1.90168e-211	yes	up	TNFAIP3	TNF alpha induced protein 3 [Source:HGNC Symbol;Acc:HGNC:11896]
ENSG00000179583	25.085	0.11	-7.00903	1.91091e-211	yes	up	CIITA	class II major histocompatibility complex transactivator [Source:HGNC Symbol;Acc:HGNC:7067]
ENSG00000136244	312.565	17.275	-4.62803	1.33489e-201	yes	up	IL6	interleukin 6 [Source:HGNC Symbol;Acc:HGNC:6018]
ENSG00000162772	182.09	15.26	-4.02716	1.04242e-199	yes	up	ATF3	activating transcription factor 3 [Source:HGNC Symbol;Acc:HGNC:785]
ENSG00000135148	258.545	28.63	-3.65409	1.07091e-197	yes	up	TRAFD1	TRAF-type zinc finger domain containing 1 [Source:HGNC Symbol;Acc:HGNC:24808]
ENSG00000185338	129.795	1.895	-6.39692	5.99343e-194	yes	up	SOCS1	suppressor of cytokine signaling 1 [Source:HGNC Symbol;Acc:HGNC:19383]
ENSG00000108691	4518.49	613.87	-3.36215	1.56335e-190	yes	up	CCL2	C-C motif chemokine ligand 2 [Source:HGNC Symbol;Acc:HGNC:10618]
ENSG00000189067	222.655	26.055	-3.61529	2.33586e-189	yes	up	LITAF	lipopolysaccharide induced TNF factor [Source:HGNC Symbol;Acc:HGNC:16841]
ENSG00000010030	78.64	2.905	-5.19754	7.28061e-177	yes	up	ETV7	ETS variant 7 [Source:HGNC Symbol;Acc:HGNC:18160]
ENSG00000184371	207.7	27.53	-3.53007	4.62681e-171	yes	up	CSF1	colony stimulating factor 1 [Source:HGNC Symbol;Acc:HGNC:2432]
ENSG00000162692	757.43	41.635	-4.57171	8.60089e-168	yes	up	VCAM1	vascular cell adhesion molecule 1 [Source:HGNC Symbol;Acc:HGNC:12663]
ENSG00000151014	84.805	8.12	-3.77958	2.5374e-166	yes	up	NOCT	nocturnin [Source:HGNC Symbol;Acc:HGNC:14254]
ENSG00000169429	590.74	45.08	-4.12325	2.18441e-163	yes	up	CXCL8	C-X-C motif chemokine ligand 8 [Source:HGNC Symbol;Acc:HGNC:6025]
ENSG00000104312	235.63	25.645	-3.87062	5.66051e-163	yes	up	RIPK2	receptor interacting serine/threonine kinase 2 [Source:HGNC Symbol;Acc:HGNC:10020]
ENSG00000007908	524.875	26.44	-4.688	1.72965e-159	yes	up	SELE	selectin E [Source:HGNC Symbol;Acc:HGNC:10718]
ENSG00000144476	224.28	32.47	-3.36107	6.99957e-157	yes	up	ACKR3	atypical chemokine receptor 3 [Source:HGNC Symbol;Acc:HGNC:23692]
ENSG00000198535	30.65	0.2	-7.29884	2.29855e-155	yes	up	C2CD4A	C2 calcium dependent domain containing 4A [Source:HGNC Symbol;Acc:HGNC:33627]
ENSG00000163739	740.835	108.55	-3.28729	1.9215e-152	yes	up	CXCL1	C-X-C motif chemokine ligand 1 [Source:HGNC Symbol;Acc:HGNC:4602]
ENSG00000162645	503.57	68.1	-3.43113	4.55941e-148	yes	up	GBP2	guanylate binding protein 2 [Source:HGNC Symbol;Acc:HGNC:4183]
ENSG00000110848	67.47	1.075	-6.25286	2.05916e-147	yes	up	CD69	CD69 molecule [Source:HGNC Symbol;Acc:HGNC:1694]
ENSG00000159231	240.765	27.005	-3.67356	4.18665e-147	yes	up	CBR3	carbonyl reductase 3 [Source:HGNC Symbol;Acc:HGNC:1549]
ENSG00000133321	161.905	6.65	-4.98002	1.65658e-144	yes	up	RARRES3	retinoic acid receptor responder 3 [Source:HGNC Symbol;Acc:HGNC:9869]
ENSG00000140105	7830.08	1304.3	-3.05578	3.37197e-144	yes	up	WARS	tryptophanyl-tRNA synthetase [Source:HGNC Symbol;Acc:HGNC:12729]
ENSG00000108688	139.425	2.24	-6.19831	8.88836e-143	yes	up	CCL7	C-C motif chemokine ligand 7 [Source:HGNC Symbol;Acc:HGNC:10634]
ENSG00000171223	265.25	37.355	-3.29086	2.0877e-142	yes	up	JUNB	JunB proto-oncogene, AP-1 transcription factor subunit [Source:HGNC Symbol;Acc:HGNC:6205]
ENSG00000100906	382.61	66.295	-3.09263	1.07362e-141	yes	up	NFKBIA	NFKB inhibitor alpha [Source:HGNC Symbol;Acc:HGNC:7797]
ENSG00000116514	115.385	16.72	-3.25563	1.16278e-140	yes	up	RNF19B	ring finger protein 19B [Source:HGNC Symbol;Acc:HGNC:26886]
ENSG00000131979	72	4.64	-4.3331	8.90808e-140	yes	up	GCH1	GTP cyclohydrolase 1 [Source:HGNC Symbol;Acc:HGNC:4193]
ENSG00000112096	1009.01	89.975	-3.89413	2.55108e-136	yes	up	SOD2	superoxide dismutase 2 [Source:HGNC Symbol;Acc:HGNC:11180]
ENSG00000130052	38.49	4.755	-3.45998	1.78759e-133	yes	up	STARD8	StAR related lipid transfer domain containing 8 [Source:HGNC Symbol;Acc:HGNC:19161]
ENSG00000008517	3327.89	589.195	-2.96515	5.23398e-130	yes	up	IL32	interleukin 32 [Source:HGNC Symbol;Acc:HGNC:16830]
ENSG00000128284	330.81	55.37	-3.08073	1.06864e-129	yes	up	APOL3	apolipoprotein L3 [Source:HGNC Symbol;Acc:HGNC:14868]
ENSG00000131669	411.95	68.635	-3.06166	2.31213e-129	yes	up	NINJ1	ninjurin 1 [Source:HGNC Symbol;Acc:HGNC:7824]
ENSG00000113504	85.33	15.74	-2.94781	1.33324e-128	yes	up	SLC12A7	solute carrier family 12 member 7 [Source:HGNC Symbol;Acc:HGNC:10915]
ENSG00000140511	567.97	105.75	-2.94894	5.4588e-125	yes	up	HAPLN3	hyaluronan and proteoglycan link protein 3 [Source:HGNC Symbol;Acc:HGNC:21446]
ENSG00000173334	37.59	4.615	-3.50936	7.35834e-125	yes	up	TRIB1	tribbles pseudokinase 1 [Source:HGNC Symbol;Acc:HGNC:16891]
ENSG00000134363	49.515	4.65	-3.9561	8.1354e-125	yes	up	FST	follistatin [Source:HGNC Symbol;Acc:HGNC:3971]
ENSG00000100342	444.77	73.81	-2.95434	4.35735e-124	yes	up	APOL1	apolipoprotein L1 [Source:HGNC Symbol;Acc:HGNC:618]
ENSG00000104856	136.025	19.315	-3.25949	8.64971e-124	yes	up	RELB	RELB proto-oncogene, NF-kB subunit [Source:HGNC Symbol;Acc:HGNC:9956]
ENSG00000163734	82.52	4.015	-4.65512	8.21633e-123	yes	up	CXCL3	C-X-C motif chemokine ligand 3 [Source:HGNC Symbol;Acc:HGNC:4604]
ENSG00000221869	137.76	10.64	-4.12557	1.36673e-122	yes	up	CEBPD	CCAAT/enhancer binding protein delta [Source:HGNC Symbol;Acc:HGNC:1835]
ENSG00000064932	192.52	33.485	-2.96568	8.15908e-122	yes	up	SBNO2	strawberry notch homolog 2 [Source:HGNC Symbol;Acc:HGNC:29158]
ENSG00000138166	63.855	8.895	-3.29892	1.36279e-119	yes	up	DUSP5	dual specificity phosphatase 5 [Source:HGNC Symbol;Acc:HGNC:3071]
ENSG00000196843	173.62	31.915	-2.92611	8.14606e-118	yes	up	ARID5A	AT-rich interaction domain 5A [Source:HGNC Symbol;Acc:HGNC:17361]
ENSG00000221963	28.975	3.78	-3.37456	1.19179e-116	yes	up	APOL6	apolipoprotein L6 [Source:HGNC Symbol;Acc:HGNC:14870]
ENSG00000153721	73.93	10.125	-3.23512	4.80153e-111	yes	up	CNKSR3	CNKSR family member 3 [Source:HGNC Symbol;Acc:HGNC:23034]
ENSG00000109320	116.735	23.52	-2.75967	5.82694e-111	yes	up	NFKB1	nuclear factor kappa B subunit 1 [Source:HGNC Symbol;Acc:HGNC:7794]
ENSG00000140968	40.915	0.06	-8.86792	1.00366e-109	yes	up	IRF8	interferon regulatory factor 8 [Source:HGNC Symbol;Acc:HGNC:5358]
ENSG00000168497	17.62	180.42	2.83016	3.27099e-109	yes	down	CAVIN2	caveolae associated protein 2 [Source:HGNC Symbol;Acc:HGNC:10690]
ENSG00000261971	39.235	2.715	-4.29373	1.80178e-106	yes	up	MMP25-AS1	MMP25 antisense RNA 1 [Source:HGNC Symbol;Acc:HGNC:51372]
ENSG00000077150	138.75	26.89	-2.87403	4.30276e-106	yes	up	NFKB2	nuclear factor kappa B subunit 2 [Source:HGNC Symbol;Acc:HGNC:7795]
ENSG00000117525	24.875	0.675	-5.33981	6.07876e-106	yes	up	F3	coagulation factor III, tissue factor [Source:HGNC Symbol;Acc:HGNC:3541]
ENSG00000128016	73.205	10.74	-3.25462	9.57006e-103	yes	up	ZFP36	ZFP36 ring finger protein [Source:HGNC Symbol;Acc:HGNC:12862]
ENSG00000023445	18.53	1.275	-4.1893	4.68128e-101	yes	up	BIRC3	baculoviral IAP repeat containing 3 [Source:HGNC Symbol;Acc:HGNC:591]
ENSG00000129667	136.645	25	-2.80063	3.4656e-97	yes	up	RHBDF2	rhomboid 5 homolog 2 [Source:HGNC Symbol;Acc:HGNC:20788]
ENSG00000070759	20.105	1.755	-3.86382	7.51573e-96	yes	up	TESK2	testis-specific kinase 2 [Source:HGNC Symbol;Acc:HGNC:11732]
ENSG00000173039	366.905	112.605	-2.52829	8.52933e-96	yes	up	RELA	RELA proto-oncogene, NF-kB subunit [Source:HGNC Symbol;Acc:HGNC:9955]
ENSG00000164509	7.975	0.315	-5.52572	2.54378e-94	yes	up	IL31RA	interleukin 31 receptor A [Source:HGNC Symbol;Acc:HGNC:18969]
ENSG00000276644	1.485	25.09	3.52473	3.68873e-94	yes	down	DACH1	dachshund family transcription factor 1 [Source:HGNC Symbol;Acc:HGNC:2663]
ENSG00000144837	30.64	0.535	-5.8713	4.08884e-94	yes	up	PLA1A	phospholipase A1 member A [Source:HGNC Symbol;Acc:HGNC:17661]
ENSG00000140853	65.76	10.39	-3.09305	3.73075e-93	yes	up	NLRC5	NLR family CARD domain containing 5 [Source:HGNC Symbol;Acc:HGNC:29933]
ENSG00000134470	176.91	32.605	-2.84238	2.0468e-92	yes	up	IL15RA	interleukin 15 receptor subunit alpha [Source:HGNC Symbol;Acc:HGNC:5978]
ENSG00000135114	99.245	18.685	-2.81709	2.55243e-92	yes	up	OASL	2'-5'-oligoadenylate synthetase like [Source:HGNC Symbol;Acc:HGNC:8090]
ENSG00000140464	277.3	69.7	-2.54189	1.02309e-90	yes	up	PML	promyelocytic leukemia [Source:HGNC Symbol;Acc:HGNC:9113]
ENSG00000141682	66.52	9.785	-3.19179	7.46409e-90	yes	up	PMAIP1	phorbol-12-myristate-13-acetate-induced protein 1 [Source:HGNC Symbol;Acc:HGNC:9108]
ENSG00000172183	230.39	43.33	-2.86728	9.68721e-89	yes	up	ISG20	interferon stimulated exonuclease gene 20 [Source:HGNC Symbol;Acc:HGNC:6130]
ENSG00000159403	37.325	5.75	-3.10265	2.1466e-88	yes	up	C1R	complement C1r [Source:HGNC Symbol;Acc:HGNC:1246]
ENSG00000100368	270.98	58.375	-2.66898	5.33823e-87	yes	up	CSF2RB	colony stimulating factor 2 receptor beta common subunit [Source:HGNC Symbol;Acc:HGNC:2436]
ENSG00000108700	70.87	0	-8.74348	3.8649e-85	yes	up	CCL8	C-C motif chemokine ligand 8 [Source:HGNC Symbol;Acc:HGNC:10635]
ENSG00000109079	193.82	55.755	-2.28293	1.29898e-84	yes	up	TNFAIP1	TNF alpha induced protein 1 [Source:HGNC Symbol;Acc:HGNC:11894]
ENSG00000157404	0.57	11.94	4.60917	1.92822e-84	yes	down	KIT	KIT proto-oncogene receptor tyrosine kinase [Source:HGNC Symbol;Acc:HGNC:6342]
ENSG00000120217	79.4	15.395	-2.9323	2.00113e-84	yes	up	CD274	CD274 molecule [Source:HGNC Symbol;Acc:HGNC:17635]
ENSG00000277117	17.705	2.86	-3.15476	1.05979e-81	yes	up	FP565260.3
ENSG00000180616	6.275	0.02	-7.42375	1.53581e-81	yes	up	SSTR2	somatostatin receptor 2 [Source:HGNC Symbol;Acc:HGNC:11331]
ENSG00000163131	70.16	12.705	-2.9456	1.81733e-81	yes	up	CTSS	cathepsin S [Source:HGNC Symbol;Acc:HGNC:2545]
ENSG00000124019	4.215	54.855	3.13674	2.38777e-81	yes	down	FAM124B	family with sequence similarity 124 member B [Source:HGNC Symbol;Acc:HGNC:26224]
ENSG00000003989	114.46	21.75	-2.78055	4.66185e-81	yes	up	SLC7A2	solute carrier family 7 member 2 [Source:HGNC Symbol;Acc:HGNC:11060]
ENSG00000169851	34.51	8.73	-2.4602	1.05399e-79	yes	up	PCDH7	protocadherin 7 [Source:HGNC Symbol;Acc:HGNC:8659]
ENSG00000139174	2.175	25.015	3.05864	7.48174e-78	yes	down	PRICKLE1	prickle planar cell polarity protein 1 [Source:HGNC Symbol;Acc:HGNC:17019]
ENSG00000019582	62.83	8.235	-3.25229	8.33751e-78	yes	up	CD74	CD74 molecule [Source:HGNC Symbol;Acc:HGNC:1697]
ENSG00000170581	135.49	36.68	-2.25711	1.7694e-74	yes	up	STAT2	signal transducer and activator of transcription 2 [Source:HGNC Symbol;Acc:HGNC:11363]
ENSG00000251136	48.765	1.355	-4.55298	1.87214e-74	yes	up	AF117829.1
ENSG00000145365	32.945	5.685	-2.81385	3.0642e-73	yes	up	TIFA	TRAF interacting protein with forkhead associated domain [Source:HGNC Symbol;Acc:HGNC:19075]
ENSG00000174804	3.21	26.095	2.50225	4.17633e-73	yes	down	FZD4	frizzled class receptor 4 [Source:HGNC Symbol;Acc:HGNC:4042]
ENSG00000124226	255.835	75.405	-2.22619	1.7024e-72	yes	up	RNF114	ring finger protein 114 [Source:HGNC Symbol;Acc:HGNC:13094]
ENSG00000162407	40.385	8.665	-2.66139	8.48718e-72	yes	up	PLPP3	phospholipid phosphatase 3 [Source:HGNC Symbol;Acc:HGNC:9229]
ENSG00000176170	356.665	92.905	-2.40073	7.45054e-71	yes	up	SPHK1	sphingosine kinase 1 [Source:HGNC Symbol;Acc:HGNC:11240]
ENSG00000166741	1608.93	426.45	-2.46675	2.10804e-70	yes	up	NNMT	nicotinamide N-methyltransferase [Source:HGNC Symbol;Acc:HGNC:7861]
ENSG00000078081	57.625	16.55	-2.33158	2.29791e-70	yes	up	LAMP3	lysosomal associated membrane protein 3 [Source:HGNC Symbol;Acc:HGNC:14582]
ENSG00000155287	171.6	45.47	-2.3539	4.02884e-70	yes	up	SLC25A28	solute carrier family 25 member 28 [Source:HGNC Symbol;Acc:HGNC:23472]
ENSG00000101017	112.9	30.26	-2.35228	1.68452e-69	yes	up	CD40	CD40 molecule [Source:HGNC Symbol;Acc:HGNC:11919]
ENSG00000160326	120.38	35.885	-2.25162	2.11999e-69	yes	up	SLC2A6	solute carrier family 2 member 6 [Source:HGNC Symbol;Acc:HGNC:11011]
ENSG00000075651	3.835	28.505	2.82384	3.62728e-69	yes	down	PLD1	phospholipase D1 [Source:HGNC Symbol;Acc:HGNC:9067]
ENSG00000145901	267.68	82.005	-2.1617	1.42912e-68	yes	up	TNIP1	TNFAIP3 interacting protein 1 [Source:HGNC Symbol;Acc:HGNC:16903]
ENSG00000104951	83.86	20.14	-2.51972	1.52732e-68	yes	up	IL4I1	interleukin 4 induced 1 [Source:HGNC Symbol;Acc:HGNC:19094]
ENSG00000124201	104.5	30.655	-2.23286	2.63528e-68	yes	up	ZNFX1	zinc finger NFX1-type containing 1 [Source:HGNC Symbol;Acc:HGNC:29271]
ENSG00000234883	22.72	1.425	-4.30512	4.68637e-68	yes	up	MIR155HG	MIR155 host gene [Source:HGNC Symbol;Acc:HGNC:35460]
ENSG00000165757	2.995	27.675	2.4088	5.18881e-68	yes	down	KIAA1462	KIAA1462 [Source:HGNC Symbol;Acc:HGNC:29283]
ENSG00000160223	10.17	1.525	-2.9847	6.52774e-68	yes	up	ICOSLG	inducible T-cell costimulator ligand [Source:HGNC Symbol;Acc:HGNC:17087]
ENSG00000243509	108.56	19.905	-2.89713	3.52355e-67	yes	up	TNFRSF6B	TNF receptor superfamily member 6b [Source:HGNC Symbol;Acc:HGNC:11921]
ENSG00000087266	78.255	21.935	-2.19054	1.08152e-66	yes	up	SH3BP2	SH3 domain binding protein 2 [Source:HGNC Symbol;Acc:HGNC:10825]
ENSG00000115267	77.815	18.615	-2.54244	1.78635e-66	yes	up	IFIH1	interferon induced with helicase C domain 1 [Source:HGNC Symbol;Acc:HGNC:18873]
ENSG00000126561	63.885	19.625	-2.41151	2.08689e-65	yes	up	STAT5A	signal transducer and activator of transcription 5A [Source:HGNC Symbol;Acc:HGNC:11366]
ENSG00000137507	272.765	79.92	-2.15512	5.26104e-65	yes	up	LRRC32	leucine rich repeat containing 32 [Source:HGNC Symbol;Acc:HGNC:4161]
ENSG00000081923	3.91	38.16	2.57369	6.55963e-65	yes	down	ATP8B1	ATPase phospholipid transporting 8B1 [Source:HGNC Symbol;Acc:HGNC:3706]
ENSG00000068079	341.465	98.165	-2.26276	9.17992e-65	yes	up	IFI35	interferon induced protein 35 [Source:HGNC Symbol;Acc:HGNC:5399]
ENSG00000167034	9.035	0.56	-5.07349	9.17992e-65	yes	up	NKX3-1	NK3 homeobox 1 [Source:HGNC Symbol;Acc:HGNC:7838]
ENSG00000160271	93.385	29.015	-2.17665	1.64349e-64	yes	up	RALGDS	ral guanine nucleotide dissociation stimulator [Source:HGNC Symbol;Acc:HGNC:9842]
ENSG00000151689	97.835	23.955	-2.4982	3.19697e-64	yes	up	INPP1	inositol polyphosphate-1-phosphatase [Source:HGNC Symbol;Acc:HGNC:6071]
ENSG00000182326	15.645	0.465	-5.00376	7.74375e-64	yes	up	C1S	complement C1s [Source:HGNC Symbol;Acc:HGNC:1247]
ENSG00000172216	59.525	10.475	-2.88017	1.92827e-63	yes	up	CEBPB	CCAAT/enhancer binding protein beta [Source:HGNC Symbol;Acc:HGNC:1834]
ENSG00000132109	136.72	42.285	-2.16658	2.3915e-63	yes	up	TRIM21	tripartite motif containing 21 [Source:HGNC Symbol;Acc:HGNC:11312]
ENSG00000166289	33.42	5.265	-3.06454	2.92258e-63	yes	up	PLEKHF1	pleckstrin homology and FYVE domain containing 1 [Source:HGNC Symbol;Acc:HGNC:20764]
ENSG00000101236	16.625	4.065	-2.5978	4.25152e-63	yes	up	RNF24	ring finger protein 24 [Source:HGNC Symbol;Acc:HGNC:13779]
ENSG00000171246	9.83	1.26	-3.3084	5.59748e-63	yes	up	NPTX1	neuronal pentraxin 1 [Source:HGNC Symbol;Acc:HGNC:7952]
ENSG00000215012	2.545	23.665	2.59858	1.12822e-62	yes	down	C22orf29	chromosome 22 open reading frame 29 [Source:HGNC Symbol;Acc:HGNC:26112]
ENSG00000069493	16.56	0.58	-4.78568	3.51658e-62	yes	up	CLEC2D	C-type lectin domain family 2 member D [Source:HGNC Symbol;Acc:HGNC:14351]
ENSG00000010818	10.09	1.89	-2.87777	7.93391e-62	yes	up	HIVEP2	human immunodeficiency virus type I enhancer binding protein 2 [Source:HGNC Symbol;Acc:HGNC:4921]
ENSG00000258521	7.44	0.67	-3.80237	1.47891e-61	yes	up	AL157871.2
ENSG00000171388	33.365	191.515	1.99795	4.2579e-61	yes	down	APLN	apelin [Source:HGNC Symbol;Acc:HGNC:16665]
ENSG00000143772	0.735	10.73	3.347	4.52276e-61	yes	down	ITPKB	inositol-trisphosphate 3-kinase B [Source:HGNC Symbol;Acc:HGNC:6179]
ENSG00000075426	102.57	36.82	-1.96724	2.31637e-60	yes	up	FOSL2	FOS like 2, AP-1 transcription factor subunit [Source:HGNC Symbol;Acc:HGNC:3798]
ENSG00000164136	32.485	3.415	-3.52261	4.32074e-60	yes	up	IL15	interleukin 15 [Source:HGNC Symbol;Acc:HGNC:5977]
ENSG00000163121	19.56	0.9	-4.67316	7.57906e-60	yes	up	NEURL3	neuralized E3 ubiquitin protein ligase 3 [Source:HGNC Symbol;Acc:HGNC:25162]
ENSG00000069399	86.97	19.16	-2.49508	1.19852e-59	yes	up	BCL3	B-cell CLL/lymphoma 3 [Source:HGNC Symbol;Acc:HGNC:998]
ENSG00000113916	26.99	4.27	-2.71721	4.58182e-59	yes	up	BCL6	B-cell CLL/lymphoma 6 [Source:HGNC Symbol;Acc:HGNC:1001]
ENSG00000100336	7.235	0.26	-4.93508	6.05753e-59	yes	up	APOL4	apolipoprotein L4 [Source:HGNC Symbol;Acc:HGNC:14867]
ENSG00000173821	228.36	81.8	-2.03015	8.26698e-57	yes	up	RNF213	ring finger protein 213 [Source:HGNC Symbol;Acc:HGNC:14539]
ENSG00000179604	43.555	12.195	-2.43539	1.39155e-56	yes	up	CDC42EP4	CDC42 effector protein 4 [Source:HGNC Symbol;Acc:HGNC:17147]
ENSG00000124762	625.405	219.645	-1.98091	2.66987e-56	yes	up	CDKN1A	cyclin dependent kinase inhibitor 1A [Source:HGNC Symbol;Acc:HGNC:1784]
ENSG00000049249	4.8	0.255	-4.74252	4.25155e-56	yes	up	TNFRSF9	TNF receptor superfamily member 9 [Source:HGNC Symbol;Acc:HGNC:11924]
ENSG00000225492	9.565	0.235	-5.35752	8.13557e-56	yes	up	GBP1P1	guanylate binding protein 1 pseudogene 1 [Source:HGNC Symbol;Acc:HGNC:39561]
ENSG00000057704	0.715	9.015	3.2311	2.17305e-55	yes	down	TMCC3	transmembrane and coiled-coil domain family 3 [Source:HGNC Symbol;Acc:HGNC:29199]
ENSG00000086062	154.37	59.635	-1.84559	2.79627e-55	yes	up	B4GALT1	beta-1,4-galactosyltransferase 1 [Source:HGNC Symbol;Acc:HGNC:924]
ENSG00000142961	31.745	7.285	-2.45602	2.80395e-55	yes	up	MOB3C	MOB kinase activator 3C [Source:HGNC Symbol;Acc:HGNC:29800]
ENSG00000205220	194.18	67.15	-2.10353	4.28057e-55	yes	up	PSMB10	proteasome subunit beta 10 [Source:HGNC Symbol;Acc:HGNC:9538]
ENSG00000253882	27.93	5.88	-2.62812	6.25803e-55	yes	up	AC099548.2
ENSG00000128203	21.2	4.635	-2.64101	7.09341e-55	yes	up	ASPHD2	aspartate beta-hydroxylase domain containing 2 [Source:HGNC Symbol;Acc:HGNC:30437]
ENSG00000204267	149.765	43.28	-2.07616	1.17743e-54	yes	up	TAP2	transporter 2, ATP binding cassette subfamily B member [Source:HGNC Symbol;Acc:HGNC:44]
ENSG00000124766	4.44	29.075	2.19066	1.51961e-54	yes	down	SOX4	SRY-box 4 [Source:HGNC Symbol;Acc:HGNC:11200]
ENSG00000107984	9.71	70.13	2.73717	3.19195e-54	yes	down	DKK1	dickkopf WNT signaling pathway inhibitor 1 [Source:HGNC Symbol;Acc:HGNC:2891]
ENSG00000131459	22.535	5.285	-2.54386	3.3375e-54	yes	up	GFPT2	glutamine-fructose-6-phosphate transaminase 2 [Source:HGNC Symbol;Acc:HGNC:4242]
ENSG00000253276	109.105	33.755	-1.94351	4.21987e-54	yes	up	CCDC71L	coiled-coil domain containing 71 like [Source:HGNC Symbol;Acc:HGNC:26685]
ENSG00000115604	21.725	3.735	-2.96021	4.33922e-54	yes	up	IL18R1	interleukin 18 receptor 1 [Source:HGNC Symbol;Acc:HGNC:5988]
ENSG00000168309	19.09	4.075	-2.66993	1.00704e-53	yes	up	FAM107A	family with sequence similarity 107 member A [Source:HGNC Symbol;Acc:HGNC:30827]
ENSG00000204592	1507.56	589.865	-1.77223	1.77974e-53	yes	up	HLA-E	major histocompatibility complex, class I, E [Source:HGNC Symbol;Acc:HGNC:4962]
ENSG00000108669	87.995	29.615	-2.00584	2.32754e-53	yes	up	CYTH1	cytohesin 1 [Source:HGNC Symbol;Acc:HGNC:9501]
ENSG00000105321	40.935	13.35	-2.25037	2.51184e-53	yes	up	CCDC9	coiled-coil domain containing 9 [Source:HGNC Symbol;Acc:HGNC:24560]
ENSG00000100647	36.79	12.79	-1.99458	3.69027e-53	yes	up	SUSD6	sushi domain containing 6 [Source:HGNC Symbol;Acc:HGNC:19956]
ENSG00000182541	74.925	29.095	-1.92518	2.04073e-52	yes	up	LIMK2	LIM domain kinase 2 [Source:HGNC Symbol;Acc:HGNC:6614]
ENSG00000135899	88.545	31.06	-2.07817	2.39148e-52	yes	up	SP110	SP110 nuclear body protein [Source:HGNC Symbol;Acc:HGNC:5401]
ENSG00000240065	213.97	61.275	-2.29359	4.50333e-52	yes	up	PSMB9	proteasome subunit beta 9 [Source:HGNC Symbol;Acc:HGNC:9546]
ENSG00000235750	32.14	9.36	-2.22824	2.56472e-51	yes	up	KIAA0040	KIAA0040 [Source:HGNC Symbol;Acc:HGNC:28950]
ENSG00000149131	14.9	0.835	-4.50164	3.18626e-51	yes	up	SERPING1	serpin family G member 1 [Source:HGNC Symbol;Acc:HGNC:1228]
ENSG00000110446	136.835	32.585	-2.45413	4.09336e-51	yes	up	SLC15A3	solute carrier family 15 member 3 [Source:HGNC Symbol;Acc:HGNC:18068]
ENSG00000146232	65.85	20.3	-2.28572	4.40766e-51	yes	up	NFKBIE	NFKB inhibitor epsilon [Source:HGNC Symbol;Acc:HGNC:7799]
ENSG00000095370	5.37	48.795	2.65356	5.83088e-51	yes	down	SH2D3C	SH2 domain containing 3C [Source:HGNC Symbol;Acc:HGNC:16884]
ENSG00000139263	64.42	18.945	-2.24558	7.23756e-51	yes	up	LRIG3	leucine rich repeats and immunoglobulin like domains 3 [Source:HGNC Symbol;Acc:HGNC:30991]
ENSG00000148339	44.305	15.505	-2.05106	7.30556e-51	yes	up	SLC25A25	solute carrier family 25 member 25 [Source:HGNC Symbol;Acc:HGNC:20663]
ENSG00000004468	6.735	0.375	-5.78958	9.02277e-51	yes	up	CD38	CD38 molecule [Source:HGNC Symbol;Acc:HGNC:1667]
ENSG00000136867	21.155	3.32	-3.0731	9.54083e-51	yes	up	SLC31A2	solute carrier family 31 member 2 [Source:HGNC Symbol;Acc:HGNC:11017]
ENSG00000168404	51.765	14.955	-2.14845	1.3967e-50	yes	up	MLKL	mixed lineage kinase domain like pseudokinase [Source:HGNC Symbol;Acc:HGNC:26617]
ENSG00000170873	2.655	22.845	2.80438	1.44299e-50	yes	down	MTSS1	MTSS1, I-BAR domain containing [Source:HGNC Symbol;Acc:HGNC:20443]
ENSG00000109686	5.01	42.955	2.37154	2.87581e-50	yes	down	SH3D19	SH3 domain containing 19 [Source:HGNC Symbol;Acc:HGNC:30418]
ENSG00000133106	84.2	28.635	-2.00091	4.57548e-50	yes	up	EPSTI1	epithelial stromal interaction 1 [Source:HGNC Symbol;Acc:HGNC:16465]
ENSG00000130589	130.935	50.985	-1.89451	1.25675e-49	yes	up	HELZ2	helicase with zinc finger 2 [Source:HGNC Symbol;Acc:HGNC:30021]
ENSG00000123685	25.75	0.615	-5.34871	2.66021e-49	yes	up	BATF3	basic leucine zipper ATF-like transcription factor 3 [Source:HGNC Symbol;Acc:HGNC:28915]
ENSG00000114737	16.5	2.345	-3.15974	2.27932e-48	yes	up	CISH	cytokine inducible SH2 containing protein [Source:HGNC Symbol;Acc:HGNC:1984]
ENSG00000099260	22.29	118.095	1.89097	3.39517e-48	yes	down	PALMD	palmdelphin [Source:HGNC Symbol;Acc:HGNC:15846]
ENSG00000073756	37.29	10.725	-2.26091	3.79425e-48	yes	up	PTGS2	prostaglandin-endoperoxide synthase 2 [Source:HGNC Symbol;Acc:HGNC:9605]
ENSG00000137216	48.77	20.31	-1.9756	3.88191e-48	yes	up	TMEM63B	transmembrane protein 63B [Source:HGNC Symbol;Acc:HGNC:17735]
ENSG00000003400	46.08	16.3	-2.04875	4.75678e-48	yes	up	CASP10	caspase 10 [Source:HGNC Symbol;Acc:HGNC:1500]
ENSG00000149577	39.415	16.5	-1.9158	2.03813e-47	yes	up	SIDT2	SID1 transmembrane family member 2 [Source:HGNC Symbol;Acc:HGNC:24272]
ENSG00000145990	0.385	5.615	3.52225	4.56254e-47	yes	down	GFOD1	glucose-fructose oxidoreductase domain containing 1 [Source:HGNC Symbol;Acc:HGNC:21096]
ENSG00000204264	280.79	106.475	-1.89923	1.04937e-46	yes	up	PSMB8	proteasome subunit beta 8 [Source:HGNC Symbol;Acc:HGNC:9545]
ENSG00000261618	3.215	0.02	-6.26038	1.82221e-46	yes	up	AC083837.1
ENSG00000168209	15.02	108.56	2.32298	2.06085e-46	yes	down	DDIT4	DNA damage inducible transcript 4 [Source:HGNC Symbol;Acc:HGNC:24944]
ENSG00000030110	111.935	30.4	-2.33756	2.90777e-46	yes	up	BAK1	BCL2 antagonist/killer 1 [Source:HGNC Symbol;Acc:HGNC:949]
ENSG00000126882	2.055	20.71	2.76076	3.1359e-46	yes	down	FAM78A	family with sequence similarity 78 member A [Source:HGNC Symbol;Acc:HGNC:25465]
ENSG00000185070	7.92	43.035	2.27977	3.22516e-46	yes	down	FLRT2	fibronectin leucine rich transmembrane protein 2 [Source:HGNC Symbol;Acc:HGNC:3761]
ENSG00000120738	38.235	13.265	-1.99404	4.15474e-46	yes	up	EGR1	early growth response 1 [Source:HGNC Symbol;Acc:HGNC:3238]
ENSG00000138449	3.395	30.365	2.59205	4.47146e-46	yes	down	SLC40A1	solute carrier family 40 member 1 [Source:HGNC Symbol;Acc:HGNC:10909]
ENSG00000165507	1081.49	483.915	-1.64276	6.54883e-46	yes	up	C10orf10	chromosome 10 open reading frame 10 [Source:HGNC Symbol;Acc:HGNC:23355]
ENSG00000116717	6.745	61.43	2.63073	6.69098e-46	yes	down	GADD45A	growth arrest and DNA damage inducible alpha [Source:HGNC Symbol;Acc:HGNC:4095]
ENSG00000105088	34.865	6.535	-2.80209	9.45103e-46	yes	up	OLFM2	olfactomedin 2 [Source:HGNC Symbol;Acc:HGNC:17189]
ENSG00000136048	77.435	26.74	-1.9912	1.68468e-45	yes	up	DRAM1	DNA damage regulated autophagy modulator 1 [Source:HGNC Symbol;Acc:HGNC:25645]
ENSG00000144824	4.14	26.41	2.18058	2.4169e-45	yes	down	PHLDB2	pleckstrin homology like domain family B member 2 [Source:HGNC Symbol;Acc:HGNC:29573]
ENSG00000161921	42.885	13.03	-2.22762	4.84594e-45	yes	up	CXCL16	C-X-C motif chemokine ligand 16 [Source:HGNC Symbol;Acc:HGNC:16642]
ENSG00000196329	29.485	6.555	-2.48632	9.5196e-45	yes	up	GIMAP5	GTPase, IMAP family member 5 [Source:HGNC Symbol;Acc:HGNC:18005]
ENSG00000146072	74.41	29.905	-1.78695	1.6425e-44	yes	up	TNFRSF21	TNF receptor superfamily member 21 [Source:HGNC Symbol;Acc:HGNC:13469]
ENSG00000025708	49.365	12.635	-2.43833	2.36343e-44	yes	up	TYMP	thymidine phosphorylase [Source:HGNC Symbol;Acc:HGNC:3148]
ENSG00000234745	1430.1	652.805	-1.73436	3.95828e-44	yes	up	HLA-B	major histocompatibility complex, class I, B [Source:HGNC Symbol;Acc:HGNC:4932]
ENSG00000111912	89.08	22.18	-2.16241	1.40118e-43	yes	up	NCOA7	nuclear receptor coactivator 7 [Source:HGNC Symbol;Acc:HGNC:21081]
ENSG00000135604	25.67	6.08	-2.52102	1.8487e-43	yes	up	STX11	syntaxin 11 [Source:HGNC Symbol;Acc:HGNC:11429]
ENSG00000144655	44.44	16.15	-1.93369	5.8007e-43	yes	up	CSRNP1	cysteine and serine rich nuclear protein 1 [Source:HGNC Symbol;Acc:HGNC:14300]
ENSG00000197905	93.68	27.865	-2.13699	1.01561e-42	yes	up	TEAD4	TEA domain transcription factor 4 [Source:HGNC Symbol;Acc:HGNC:11717]
ENSG00000168310	60.01	17.23	-2.12983	1.17907e-42	yes	up	IRF2	interferon regulatory factor 2 [Source:HGNC Symbol;Acc:HGNC:6117]
ENSG00000002549	424.37	177.55	-1.73397	2.48104e-42	yes	up	LAP3	leucine aminopeptidase 3 [Source:HGNC Symbol;Acc:HGNC:18449]
ENSG00000089041	15.51	4.34	-2.27456	5.59189e-42	yes	up	P2RX7	purinergic receptor P2X 7 [Source:HGNC Symbol;Acc:HGNC:8537]
ENSG00000185291	94.82	34.95	-1.89471	1.2489e-41	yes	up	IL3RA	interleukin 3 receptor subunit alpha [Source:HGNC Symbol;Acc:HGNC:6012]
ENSG00000136848	52.19	21.115	-1.80848	2.80889e-41	yes	up	DAB2IP	DAB2 interacting protein [Source:HGNC Symbol;Acc:HGNC:17294]
ENSG00000130066	957.365	325.205	-2.02012	2.90798e-41	yes	up	SAT1	spermidine/spermine N1-acetyltransferase 1 [Source:HGNC Symbol;Acc:HGNC:10540]
ENSG00000096968	9.24	1.75	-2.79713	9.95929e-41	yes	up	JAK2	Janus kinase 2 [Source:HGNC Symbol;Acc:HGNC:6192]
ENSG00000178726	4.695	29.755	2.12913	3.34802e-40	yes	down	THBD	thrombomodulin [Source:HGNC Symbol;Acc:HGNC:11784]
ENSG00000206503	1749.68	781.965	-1.63444	5.97506e-40	yes	up	HLA-A	major histocompatibility complex, class I, A [Source:HGNC Symbol;Acc:HGNC:4931]
ENSG00000060491	178.81	76.91	-1.75435	6.50758e-40	yes	up	OGFR	opioid growth factor receptor [Source:HGNC Symbol;Acc:HGNC:15768]
ENSG00000204642	42.65	6.96	-2.98588	9.59497e-40	yes	up	HLA-F	major histocompatibility complex, class I, F [Source:HGNC Symbol;Acc:HGNC:4963]
ENSG00000231925	211.63	97.36	-1.58921	9.59497e-40	yes	up	TAPBP	TAP binding protein [Source:HGNC Symbol;Acc:HGNC:11566]
ENSG00000176435	86.54	421.515	1.76007	1.11111e-39	yes	down	CLEC14A	C-type lectin domain containing 14A [Source:HGNC Symbol;Acc:HGNC:19832]
ENSG00000103415	183.845	81.645	-1.68835	1.77772e-39	yes	up	HMOX2	heme oxygenase 2 [Source:HGNC Symbol;Acc:HGNC:5014]
ENSG00000111145	9.13	48.51	1.85501	2.62027e-39	yes	down	ELK3	ELK3, ETS transcription factor [Source:HGNC Symbol;Acc:HGNC:3325]
ENSG00000169136	117.35	49.06	-1.77255	3.06762e-39	yes	up	ATF5	activating transcription factor 5 [Source:HGNC Symbol;Acc:HGNC:790]
ENSG00000131797	6.465	0.71	-3.53126	4.24023e-39	yes	up	CLUHP3	clustered mitochondria homolog pseudogene 3 [Source:HGNC Symbol;Acc:HGNC:28447]
ENSG00000127666	39.225	14.54	-1.90008	4.57654e-39	yes	up	TICAM1	toll like receptor adaptor molecule 1 [Source:HGNC Symbol;Acc:HGNC:18348]
ENSG00000156515	140.775	66.78	-1.5693	5.04747e-39	yes	up	HK1	hexokinase 1 [Source:HGNC Symbol;Acc:HGNC:4922]
ENSG00000125826	229.375	94.66	-1.70045	1.13814e-38	yes	up	RBCK1	RANBP2-type and C3HC4-type zinc finger containing 1 [Source:HGNC Symbol;Acc:HGNC:15864]
ENSG00000172572	0.575	5.75	2.75633	1.13814e-38	yes	down	PDE3A	phosphodiesterase 3A [Source:HGNC Symbol;Acc:HGNC:8778]
ENSG00000170525	42.645	17.975	-1.70963	2.52881e-38	yes	up	PFKFB3	6-phosphofructo-2-kinase/fructose-2,6-biphosphatase 3 [Source:HGNC Symbol;Acc:HGNC:8874]
ENSG00000170379	20.625	3.815	-2.19612	2.58207e-38	yes	up	TCAF2	TRPM8 channel associated factor 2 [Source:HGNC Symbol;Acc:HGNC:26878]
ENSG00000128815	18.535	4.04	-2.7402	2.93443e-38	yes	up	WDFY4	WDFY family member 4 [Source:HGNC Symbol;Acc:HGNC:29323]
ENSG00000181826	44.23	12.39	-2.27996	3.39352e-38	yes	up	RELL1	RELT like 1 [Source:HGNC Symbol;Acc:HGNC:27379]
ENSG00000100600	169.41	78.41	-1.60576	3.93705e-38	yes	up	LGMN	legumain [Source:HGNC Symbol;Acc:HGNC:9472]
ENSG00000135842	4.53	0.955	-2.65016	4.35179e-38	yes	up	FAM129A	family with sequence similarity 129 member A [Source:HGNC Symbol;Acc:HGNC:16784]
ENSG00000132334	9.015	37.68	1.91077	4.35388e-38	yes	down	PTPRE	protein tyrosine phosphatase, receptor type E [Source:HGNC Symbol;Acc:HGNC:9669]
ENSG00000272636	6.82	1.875	-2.42031	4.64702e-38	yes	up	DOC2B	double C2 domain beta [Source:HGNC Symbol;Acc:HGNC:2986]
ENSG00000003402	264.855	118.14	-1.61268	5.37557e-38	yes	up	CFLAR	CASP8 and FADD like apoptosis regulator [Source:HGNC Symbol;Acc:HGNC:1876]
ENSG00000174243	116.47	56.49	-1.55743	5.48201e-38	yes	up	DDX23	DEAD-box helicase 23 [Source:HGNC Symbol;Acc:HGNC:17347]
ENSG00000108771	57.465	19.325	-2.03323	2.22317e-37	yes	up	DHX58	DExH-box helicase 58 [Source:HGNC Symbol;Acc:HGNC:29517]
ENSG00000198736	88.305	32.96	-1.9158	3.93846e-37	yes	up	MSRB1	methionine sulfoxide reductase B1 [Source:HGNC Symbol;Acc:HGNC:14133]
ENSG00000158859	7.875	1.55	-2.41606	5.37475e-37	yes	up	ADAMTS4	ADAM metallopeptidase with thrombospondin type 1 motif 4 [Source:HGNC Symbol;Acc:HGNC:220]
ENSG00000196781	5.005	30.98	2.19189	8.87953e-37	yes	down	TLE1	transducin like enhancer of split 1 [Source:HGNC Symbol;Acc:HGNC:11837]
ENSG00000119630	15.895	101.675	2.15502	1.1155e-36	yes	down	PGF	placental growth factor [Source:HGNC Symbol;Acc:HGNC:8893]
ENSG00000121060	140.34	69.205	-1.55865	1.57282e-36	yes	up	TRIM25	tripartite motif containing 25 [Source:HGNC Symbol;Acc:HGNC:12932]
ENSG00000241978	83.83	39.94	-1.54838	2.24675e-36	yes	up	AKAP2	A-kinase anchoring protein 2 [Source:HGNC Symbol;Acc:HGNC:372]
ENSG00000116663	34.315	8.9	-2.40021	2.66155e-36	yes	up	FBXO6	F-box protein 6 [Source:HGNC Symbol;Acc:HGNC:13585]
ENSG00000123240	169.67	74.74	-1.63005	3.3772e-36	yes	up	OPTN	optineurin [Source:HGNC Symbol;Acc:HGNC:17142]
ENSG00000179241	29.665	12.39	-1.78126	5.44773e-36	yes	up	LDLRAD3	low density lipoprotein receptor class A domain containing 3 [Source:HGNC Symbol;Acc:HGNC:27046]
ENSG00000101445	20.575	87.61	1.57967	6.11224e-36	yes	down	PPP1R16B	protein phosphatase 1 regulatory subunit 16B [Source:HGNC Symbol;Acc:HGNC:15850]
ENSG00000146376	2.02	15.365	2.39294	1.32315e-35	yes	down	ARHGAP18	Rho GTPase activating protein 18 [Source:HGNC Symbol;Acc:HGNC:21035]
ENSG00000159202	148.83	68.235	-1.50134	2.77212e-35	yes	up	UBE2Z	ubiquitin conjugating enzyme E2 Z [Source:HGNC Symbol;Acc:HGNC:25847]
ENSG00000122877	5.22	0.52	-3.96514	3.35823e-35	yes	up	EGR2	early growth response 2 [Source:HGNC Symbol;Acc:HGNC:3239]
ENSG00000185507	156.025	62.99	-1.7945	3.57816e-35	yes	up	IRF7	interferon regulatory factor 7 [Source:HGNC Symbol;Acc:HGNC:6122]
ENSG00000157168	44.025	19.19	-1.65398	5.01305e-35	yes	up	NRG1	neuregulin 1 [Source:HGNC Symbol;Acc:HGNC:7997]
ENSG00000103642	61.67	22.975	-1.87204	8.67179e-35	yes	up	LACTB	lactamase beta [Source:HGNC Symbol;Acc:HGNC:16468]
ENSG00000151693	4.08	19.615	1.94358	9.82921e-35	yes	down	ASAP2	ArfGAP with SH3 domain, ankyrin repeat and PH domain 2 [Source:HGNC Symbol;Acc:HGNC:2721]
ENSG00000178882	45.62	13.205	-2.26324	1.03898e-34	yes	up	RFLNA	refilin A [Source:HGNC Symbol;Acc:HGNC:27051]
ENSG00000129422	35.405	150.185	1.59364	1.20383e-34	yes	down	MTUS1	microtubule associated scaffold protein 1 [Source:HGNC Symbol;Acc:HGNC:29789]
ENSG00000117676	19.575	6.825	-2.1102	1.72351e-34	yes	up	RPS6KA1	ribosomal protein S6 kinase A1 [Source:HGNC Symbol;Acc:HGNC:10430]
ENSG00000271503	19.28	3.01	-3.02143	1.77752e-34	yes	up	CCL5	C-C motif chemokine ligand 5 [Source:HGNC Symbol;Acc:HGNC:10632]
ENSG00000119917	139.525	44.945	-2.07631	1.79032e-34	yes	up	IFIT3	interferon induced protein with tetratricopeptide repeats 3 [Source:HGNC Symbol;Acc:HGNC:5411]
ENSG00000134508	4.055	26.77	2.21084	1.94955e-34	yes	down	CABLES1	Cdk5 and Abl enzyme substrate 1 [Source:HGNC Symbol;Acc:HGNC:25097]
ENSG00000088387	48.655	144.88	1.75261	2.05318e-34	yes	down	DOCK9	dedicator of cytokinesis 9 [Source:HGNC Symbol;Acc:HGNC:14132]
ENSG00000083799	35.915	10.9	-2.01532	2.05638e-34	yes	up	CYLD	CYLD lysine 63 deubiquitinase [Source:HGNC Symbol;Acc:HGNC:2584]
ENSG00000103888	4.08	0.66	-2.83415	2.08741e-34	yes	up	CEMIP	cell migration inducing hyaluronan binding protein [Source:HGNC Symbol;Acc:HGNC:29213]
ENSG00000168610	145.3	74.57	-1.45973	2.28878e-34	yes	up	STAT3	signal transducer and activator of transcription 3 [Source:HGNC Symbol;Acc:HGNC:11364]
ENSG00000070404	100.64	35.965	-2.07674	4.63627e-34	yes	up	FSTL3	follistatin like 3 [Source:HGNC Symbol;Acc:HGNC:3973]
ENSG00000125148	7354.68	2590.51	-1.89873	5.76452e-34	yes	up	MT2A	metallothionein 2A [Source:HGNC Symbol;Acc:HGNC:7406]
ENSG00000197119	14.855	56.97	1.71265	7.47113e-34	yes	down	SLC25A29	solute carrier family 25 member 29 [Source:HGNC Symbol;Acc:HGNC:20116]
ENSG00000101670	24.755	9.7	-1.84001	7.9761e-34	yes	up	LIPG	lipase G, endothelial type [Source:HGNC Symbol;Acc:HGNC:6623]
ENSG00000139926	7.735	39.68	1.82246	9.003e-34	yes	down	FRMD6	FERM domain containing 6 [Source:HGNC Symbol;Acc:HGNC:19839]
ENSG00000184014	153.76	78.1	-1.55956	1.06753e-33	yes	up	DENND5A	DENN domain containing 5A [Source:HGNC Symbol;Acc:HGNC:19344]
ENSG00000162882	18.17	1.51	-3.70088	1.35409e-33	yes	up	HAAO	3-hydroxyanthranilate 3,4-dioxygenase [Source:HGNC Symbol;Acc:HGNC:4796]
ENSG00000136158	1.805	18.145	2.7348	1.37185e-33	yes	down	SPRY2	sprouty RTK signaling antagonist 2 [Source:HGNC Symbol;Acc:HGNC:11270]
ENSG00000140564	264.205	129.005	-1.52847	1.63682e-33	yes	up	FURIN	furin, paired basic amino acid cleaving enzyme [Source:HGNC Symbol;Acc:HGNC:8568]
ENSG00000171408	1.31	9.565	2.40665	2.66749e-33	yes	down	PDE7B	phosphodiesterase 7B [Source:HGNC Symbol;Acc:HGNC:8792]
ENSG00000159200	71.31	19.595	-2.2408	3.69412e-33	yes	up	RCAN1	regulator of calcineurin 1 [Source:HGNC Symbol;Acc:HGNC:3040]
ENSG00000133313	202.085	90.805	-1.49223	4.9242e-33	yes	up	CNDP2	carnosine dipeptidase 2 [Source:HGNC Symbol;Acc:HGNC:24437]
ENSG00000116863	116.88	47.485	-1.77936	5.70806e-33	yes	up	ADPRHL2	ADP-ribosylhydrolase like 2 [Source:HGNC Symbol;Acc:HGNC:21304]
ENSG00000015133	3.175	14.215	2.12023	5.81485e-33	yes	down	CCDC88C	coiled-coil domain containing 88C [Source:HGNC Symbol;Acc:HGNC:19967]
ENSG00000013374	75.005	33.575	-1.73647	6.01425e-33	yes	up	NUB1	negative regulator of ubiquitin like proteins 1 [Source:HGNC Symbol;Acc:HGNC:17623]
ENSG00000100226	55.47	21.925	-1.6168	7.45763e-33	yes	up	GTPBP1	GTP binding protein 1 [Source:HGNC Symbol;Acc:HGNC:4669]
ENSG00000107338	29.055	10.41	-1.9474	1.59256e-32	yes	up	SHB	SH2 domain containing adaptor protein B [Source:HGNC Symbol;Acc:HGNC:10838]
ENSG00000155252	41.305	17.9	-1.68421	1.6531e-32	yes	up	PI4K2A	phosphatidylinositol 4-kinase type 2 alpha [Source:HGNC Symbol;Acc:HGNC:30031]
ENSG00000137831	9.79	62.095	2.0554	1.7327e-32	yes	down	UACA	uveal autoantigen with coiled-coil domains and ankyrin repeats [Source:HGNC Symbol;Acc:HGNC:15947]
ENSG00000163251	3.83	0.77	-2.71256	2.17297e-32	yes	up	FZD5	frizzled class receptor 5 [Source:HGNC Symbol;Acc:HGNC:4043]
ENSG00000168961	785.285	339.125	-1.69186	3.08254e-32	yes	up	LGALS9	galectin 9 [Source:HGNC Symbol;Acc:HGNC:6570]
ENSG00000116786	89.45	41.905	-1.58567	5.53429e-32	yes	up	PLEKHM2	pleckstrin homology and RUN domain containing M2 [Source:HGNC Symbol;Acc:HGNC:29131]
ENSG00000160190	16.84	5.38	-2.09777	1.03771e-31	yes	up	SLC37A1	solute carrier family 37 member 1 [Source:HGNC Symbol;Acc:HGNC:11024]
ENSG00000153071	22.18	85.495	1.48438	1.32699e-31	yes	down	DAB2	DAB2, clathrin adaptor protein [Source:HGNC Symbol;Acc:HGNC:2662]
ENSG00000198795	8.575	30.49	1.84146	1.35796e-31	yes	down	ZNF521	zinc finger protein 521 [Source:HGNC Symbol;Acc:HGNC:24605]
ENSG00000118407	1.305	9.795	2.42114	2.04888e-31	yes	down	FILIP1	filamin A interacting protein 1 [Source:HGNC Symbol;Acc:HGNC:21015]
ENSG00000125845	41.785	19.38	-1.5823	2.05532e-31	yes	up	BMP2	bone morphogenetic protein 2 [Source:HGNC Symbol;Acc:HGNC:1069]
ENSG00000104903	9.8	91.39	2.42488	2.31399e-31	yes	down	LYL1	LYL1, basic helix-loop-helix family member [Source:HGNC Symbol;Acc:HGNC:6734]
ENSG00000134326	54.25	22	-1.78876	2.53893e-31	yes	up	CMPK2	cytidine/uridine monophosphate kinase 2 [Source:HGNC Symbol;Acc:HGNC:27015]
ENSG00000105639	7.26	2.215	-2.20563	2.54898e-31	yes	up	JAK3	Janus kinase 3 [Source:HGNC Symbol;Acc:HGNC:6193]
ENSG00000121858	177.795	71.805	-1.79146	3.10412e-31	yes	up	TNFSF10	TNF superfamily member 10 [Source:HGNC Symbol;Acc:HGNC:11925]
ENSG00000023909	27.775	10.005	-1.7144	3.26203e-31	yes	up	GCLM	glutamate-cysteine ligase modifier subunit [Source:HGNC Symbol;Acc:HGNC:4312]
ENSG00000165434	2.08	13.045	2.11354	3.35507e-31	yes	down	PGM2L1	phosphoglucomutase 2 like 1 [Source:HGNC Symbol;Acc:HGNC:20898]
ENSG00000136826	7.69	1.155	-3.05637	3.47513e-31	yes	up	KLF4	Kruppel like factor 4 [Source:HGNC Symbol;Acc:HGNC:6348]
ENSG00000173597	7.74	32.985	1.89298	6.18454e-31	yes	down	SULT1B1	sulfotransferase family 1B member 1 [Source:HGNC Symbol;Acc:HGNC:17845]
ENSG00000013016	3.88	23.135	2.02929	7.82348e-31	yes	down	EHD3	EH domain containing 3 [Source:HGNC Symbol;Acc:HGNC:3244]
ENSG00000106665	36.385	16.42	-1.653	1.12731e-30	yes	up	CLIP2	CAP-Gly domain containing linker protein 2 [Source:HGNC Symbol;Acc:HGNC:2586]
ENSG00000137767	47.39	19.85	-1.69205	1.44763e-30	yes	up	SQOR	sulfide quinone oxidoreductase [Source:HGNC Symbol;Acc:HGNC:20390]
ENSG00000118946	4.395	0.865	-2.59985	1.62039e-30	yes	up	PCDH17	protocadherin 17 [Source:HGNC Symbol;Acc:HGNC:14267]
ENSG00000168785	5.7	28.785	1.8041	2.14808e-30	yes	down	TSPAN5	tetraspanin 5 [Source:HGNC Symbol;Acc:HGNC:17753]
ENSG00000124145	65.415	31.975	-1.50987	2.39429e-30	yes	up	SDC4	syndecan 4 [Source:HGNC Symbol;Acc:HGNC:10661]
ENSG00000164430	12.1	3.315	-2.33621	5.38099e-30	yes	up	MB21D1	Mab-21 domain containing 1 [Source:HGNC Symbol;Acc:HGNC:21367]
ENSG00000154451	31.8	0.535	-5.25143	5.39545e-30	yes	up	GBP5	guanylate binding protein 5 [Source:HGNC Symbol;Acc:HGNC:19895]
ENSG00000168398	4.425	0.835	-2.8666	6.00037e-30	yes	up	BDKRB2	bradykinin receptor B2 [Source:HGNC Symbol;Acc:HGNC:1030]
ENSG00000107796	28.645	10.69	-2.03351	6.58153e-30	yes	up	ACTA2	actin, alpha 2, smooth muscle, aorta [Source:HGNC Symbol;Acc:HGNC:130]
ENSG00000067182	173.83	88.115	-1.4655	7.74972e-30	yes	up	TNFRSF1A	TNF receptor superfamily member 1A [Source:HGNC Symbol;Acc:HGNC:11916]
ENSG00000125378	73.755	280.76	1.44141	8.23555e-30	yes	down	BMP4	bone morphogenetic protein 4 [Source:HGNC Symbol;Acc:HGNC:1071]
ENSG00000008441	23.505	10.05	-1.67249	9.16171e-30	yes	up	NFIX	nuclear factor I X [Source:HGNC Symbol;Acc:HGNC:7788]
ENSG00000100219	197.505	103.74	-1.45004	9.40818e-30	yes	up	XBP1	X-box binding protein 1 [Source:HGNC Symbol;Acc:HGNC:12801]
ENSG00000101294	298.08	159.655	-1.42262	1.0567e-29	yes	up	HM13	histocompatibility minor 13 [Source:HGNC Symbol;Acc:HGNC:16435]
ENSG00000027075	15.775	64.04	1.50726	1.54604e-29	yes	down	PRKCH	protein kinase C eta [Source:HGNC Symbol;Acc:HGNC:9403]
ENSG00000164932	202.58	93.945	-1.52599	1.89848e-29	yes	up	CTHRC1	collagen triple helix repeat containing 1 [Source:HGNC Symbol;Acc:HGNC:18831]
ENSG00000113070	4.43	31.53	2.2556	2.21431e-29	yes	down	HBEGF	heparin binding EGF like growth factor [Source:HGNC Symbol;Acc:HGNC:3059]
ENSG00000164125	28.085	139.825	1.75848	2.76157e-29	yes	down	FAM198B	family with sequence similarity 198 member B [Source:HGNC Symbol;Acc:HGNC:25312]
ENSG00000182511	48.64	23.79	-1.65475	2.78251e-29	yes	up	FES	FES proto-oncogene, tyrosine kinase [Source:HGNC Symbol;Acc:HGNC:3657]
ENSG00000167977	74.565	33.32	-1.48627	3.13392e-29	yes	up	KCTD5	potassium channel tetramerization domain containing 5 [Source:HGNC Symbol;Acc:HGNC:21423]
ENSG00000175899	45.13	18.03	-1.80383	3.67528e-29	yes	up	A2M	alpha-2-macroglobulin [Source:HGNC Symbol;Acc:HGNC:7]
ENSG00000073849	209.49	105.915	-1.48351	3.7025e-29	yes	up	ST6GAL1	ST6 beta-galactoside alpha-2,6-sialyltransferase 1 [Source:HGNC Symbol;Acc:HGNC:10860]
ENSG00000026036	6.515	2.065	-2.09079	3.81372e-29	yes	up	RTEL1-TNFRSF6B	RTEL1-TNFRSF6B readthrough (NMD candidate) [Source:HGNC Symbol;Acc:HGNC:44095]
ENSG00000130940	6.78	1.73	-2.44095	4.02682e-29	yes	up	CASZ1	castor zinc finger 1 [Source:HGNC Symbol;Acc:HGNC:26002]
ENSG00000184584	142.92	67.835	-1.59534	4.42397e-29	yes	up	TMEM173	transmembrane protein 173 [Source:HGNC Symbol;Acc:HGNC:27962]
ENSG00000139132	0.685	6.335	2.5791	4.45923e-29	yes	down	FGD4	FYVE, RhoGEF and PH domain containing 4 [Source:HGNC Symbol;Acc:HGNC:19125]
ENSG00000183111	1.105	8.35	2.34489	5.38035e-29	yes	down	ARHGEF37	Rho guanine nucleotide exchange factor 37 [Source:HGNC Symbol;Acc:HGNC:34430]
ENSG00000183049	7.99	2	-2.13868	7.23415e-29	yes	up	CAMK1D	calcium/calmodulin dependent protein kinase ID [Source:HGNC Symbol;Acc:HGNC:19341]
ENSG00000077684	1.91	10.875	2.10106	1.105e-28	yes	down	JADE1	jade family PHD finger 1 [Source:HGNC Symbol;Acc:HGNC:30027]
ENSG00000126803	11.29	50.395	1.65165	1.15025e-28	yes	down	HSPA2	heat shock protein family A (Hsp70) member 2 [Source:HGNC Symbol;Acc:HGNC:5235]
ENSG00000185567	5.865	22.45	1.60266	1.18049e-28	yes	down	AHNAK2	AHNAK nucleoprotein 2 [Source:HGNC Symbol;Acc:HGNC:20125]
ENSG00000160767	66.8	33.09	-1.53936	1.2407e-28	yes	up	FAM189B	family with sequence similarity 189 member B [Source:HGNC Symbol;Acc:HGNC:1233]
ENSG00000162783	23.43	10.905	-1.57595	1.25156e-28	yes	up	IER5	immediate early response 5 [Source:HGNC Symbol;Acc:HGNC:5393]
ENSG00000102858	68.425	32.675	-1.49263	1.64898e-28	yes	up	MGRN1	mahogunin ring finger 1 [Source:HGNC Symbol;Acc:HGNC:20254]
ENSG00000145779	21.22	6.01	-2.51773	1.67133e-28	yes	up	TNFAIP8	TNF alpha induced protein 8 [Source:HGNC Symbol;Acc:HGNC:17260]
ENSG00000204525	1252.46	673.68	-1.35623	1.75601e-28	yes	up	HLA-C	major histocompatibility complex, class I, C [Source:HGNC Symbol;Acc:HGNC:4933]
ENSG00000137962	15.62	68.08	1.62364	2.28135e-28	yes	down	ARHGAP29	Rho GTPase activating protein 29 [Source:HGNC Symbol;Acc:HGNC:30207]
ENSG00000196776	73.91	27.73	-1.74167	2.35231e-28	yes	up	CD47	CD47 molecule [Source:HGNC Symbol;Acc:HGNC:1682]
ENSG00000156049	9.04	1.8	-2.68038	3.53846e-28	yes	up	GNA14	G protein subunit alpha 14 [Source:HGNC Symbol;Acc:HGNC:4382]
ENSG00000124875	35.95	13.9	-1.9694	3.69821e-28	yes	up	CXCL6	C-X-C motif chemokine ligand 6 [Source:HGNC Symbol;Acc:HGNC:10643]
ENSG00000010219	103.065	40.24	-1.72246	4.23649e-28	yes	up	DYRK4	dual specificity tyrosine phosphorylation regulated kinase 4 [Source:HGNC Symbol;Acc:HGNC:3095]
ENSG00000178695	10.67	45.055	1.57234	4.3019e-28	yes	down	KCTD12	potassium channel tetramerization domain containing 12 [Source:HGNC Symbol;Acc:HGNC:14678]
ENSG00000185630	1.38	8.235	2.3436	4.79796e-28	yes	down	PBX1	PBX homeobox 1 [Source:HGNC Symbol;Acc:HGNC:8632]
ENSG00000152518	81.84	41.99	-1.43736	5.47144e-28	yes	up	ZFP36L2	ZFP36 ring finger protein like 2 [Source:HGNC Symbol;Acc:HGNC:1108]
ENSG00000104825	64.085	29.525	-1.61578	7.91221e-28	yes	up	NFKBIB	NFKB inhibitor beta [Source:HGNC Symbol;Acc:HGNC:7798]
ENSG00000100403	152.39	81.09	-1.39231	9.58456e-28	yes	up	ZC3H7B	zinc finger CCCH-type containing 7B [Source:HGNC Symbol;Acc:HGNC:30869]
ENSG00000188313	242.99	112.745	-1.4504	1.03671e-27	yes	up	PLSCR1	phospholipid scramblase 1 [Source:HGNC Symbol;Acc:HGNC:9092]
ENSG00000169871	15.73	8.205	-1.43648	1.2477e-27	yes	up	TRIM56	tripartite motif containing 56 [Source:HGNC Symbol;Acc:HGNC:19028]
ENSG00000134287	181.44	101.445	-1.34085	1.79176e-27	yes	up	ARF3	ADP ribosylation factor 3 [Source:HGNC Symbol;Acc:HGNC:654]
ENSG00000166912	12.79	49.345	1.46337	2.03443e-27	yes	down	MTMR10	myotubularin related protein 10 [Source:HGNC Symbol;Acc:HGNC:25999]
ENSG00000188820	10.855	0.505	-4.3241	2.43249e-27	yes	up	FAM26F	family with sequence similarity 26 member F [Source:HGNC Symbol;Acc:HGNC:33391]
ENSG00000003137	6.83	37.355	1.90806	2.73788e-27	yes	down	CYP26B1	cytochrome P450 family 26 subfamily B member 1 [Source:HGNC Symbol;Acc:HGNC:20581]
ENSG00000157554	23.655	87.175	1.40703	2.96589e-27	yes	down	ERG	ERG, ETS transcription factor [Source:HGNC Symbol;Acc:HGNC:3446]
ENSG00000156587	234.195	120.435	-1.44571	3.41836e-27	yes	up	UBE2L6	ubiquitin conjugating enzyme E2 L6 [Source:HGNC Symbol;Acc:HGNC:12490]
ENSG00000198832	271.315	121.165	-1.67047	3.60451e-27	yes	up	SELENOM	selenoprotein M [Source:HGNC Symbol;Acc:HGNC:30397]
ENSG00000112139	2.42	0.525	-3.27044	3.84087e-27	yes	up	MDGA1	MAM domain containing glycosylphosphatidylinositol anchor 1 [Source:HGNC Symbol;Acc:HGNC:19267]
ENSG00000177409	33.165	12.755	-1.83027	4.42521e-27	yes	up	SAMD9L	sterile alpha motif domain containing 9 like [Source:HGNC Symbol;Acc:HGNC:1349]
ENSG00000106511	0.625	9.025	3.17443	4.57356e-27	yes	down	MEOX2	mesenchyme homeobox 2 [Source:HGNC Symbol;Acc:HGNC:7014]
ENSG00000234127	62.46	31.005	-1.46803	4.94008e-27	yes	up	TRIM26	tripartite motif containing 26 [Source:HGNC Symbol;Acc:HGNC:12962]
ENSG00000211455	2.38	14.565	2.19156	5.24591e-27	yes	down	STK38L	serine/threonine kinase 38 like [Source:HGNC Symbol;Acc:HGNC:17848]
ENSG00000136205	18.71	11.565	-1.47454	5.59256e-27	yes	up	TNS3	tensin 3 [Source:HGNC Symbol;Acc:HGNC:21616]
ENSG00000179981	0.245	4.045	3.29367	7.51541e-27	yes	down	TSHZ1	teashirt zinc finger homeobox 1 [Source:HGNC Symbol;Acc:HGNC:10669]
ENSG00000171033	6.55	31.4	1.7738	8.27576e-27	yes	down	PKIA	cAMP-dependent protein kinase inhibitor alpha [Source:HGNC Symbol;Acc:HGNC:9017]
ENSG00000151967	2.44	19.56	2.50949	9.55327e-27	yes	down	SCHIP1	schwannomin interacting protein 1 [Source:HGNC Symbol;Acc:HGNC:15678]
ENSG00000041982	1.665	0.09	-4.18033	1.10928e-26	yes	up	TNC	tenascin C [Source:HGNC Symbol;Acc:HGNC:5318]
ENSG00000101384	24.245	12.11	-1.46728	1.14876e-26	yes	up	JAG1	jagged 1 [Source:HGNC Symbol;Acc:HGNC:6188]
ENSG00000171914	1.68	0.38	-2.74166	1.33933e-26	yes	up	TLN2	talin 2 [Source:HGNC Symbol;Acc:HGNC:15447]
ENSG00000174705	5.56	21.395	1.58255	1.73901e-26	yes	down	SH3PXD2B	SH3 and PX domains 2B [Source:HGNC Symbol;Acc:HGNC:29242]
ENSG00000149212	0.27	2.485	2.80655	1.86351e-26	yes	down	SESN3	sestrin 3 [Source:HGNC Symbol;Acc:HGNC:23060]
ENSG00000179431	24.185	9.365	-1.77283	3.69251e-26	yes	up	FJX1	four jointed box 1 [Source:HGNC Symbol;Acc:HGNC:17166]
ENSG00000185885	1246.52	654.61	-1.62402	4.6002e-26	yes	up	IFITM1	interferon induced transmembrane protein 1 [Source:HGNC Symbol;Acc:HGNC:5412]
ENSG00000130813	105.51	51.685	-1.49636	5.60338e-26	yes	up	C19orf66	chromosome 19 open reading frame 66 [Source:HGNC Symbol;Acc:HGNC:25649]
ENSG00000059378	97.245	51.57	-1.37564	5.68002e-26	yes	up	PARP12	poly(ADP-ribose) polymerase family member 12 [Source:HGNC Symbol;Acc:HGNC:21919]
ENSG00000085831	5.375	0.95	-3.21801	6.30168e-26	yes	up	TTC39A	tetratricopeptide repeat domain 39A [Source:HGNC Symbol;Acc:HGNC:18657]
ENSG00000135124	266.27	143.745	-1.35521	6.8317e-26	yes	up	P2RX4	purinergic receptor P2X 4 [Source:HGNC Symbol;Acc:HGNC:8535]
ENSG00000179314	3.12	17.585	1.94522	7.45986e-26	yes	down	WSCD1	WSC domain containing 1 [Source:HGNC Symbol;Acc:HGNC:29060]
ENSG00000151364	9.545	1.56	-2.9572	1.0666e-25	yes	up	KCTD14	potassium channel tetramerization domain containing 14 [Source:HGNC Symbol;Acc:HGNC:23295]
ENSG00000164294	16.92	73.17	1.70603	1.26579e-25	yes	down	GPX8	glutathione peroxidase 8 (putative) [Source:HGNC Symbol;Acc:HGNC:33100]
ENSG00000166949	83.94	44.005	-1.29368	1.38494e-25	yes	up	SMAD3	SMAD family member 3 [Source:HGNC Symbol;Acc:HGNC:6769]
ENSG00000127511	54.15	29.83	-1.40865	1.69006e-25	yes	up	SIN3B	SIN3 transcription regulator family member B [Source:HGNC Symbol;Acc:HGNC:19354]
ENSG00000138434	9.815	45.165	1.77869	2.38e-25	yes	down	SSFA2	sperm specific antigen 2 [Source:HGNC Symbol;Acc:HGNC:11319]
ENSG00000117226	29.93	10.78	-1.95168	2.74216e-25	yes	up	GBP3	guanylate binding protein 3 [Source:HGNC Symbol;Acc:HGNC:4184]
ENSG00000164236	7.36	2.74	-1.86146	2.88099e-25	yes	up	ANKRD33B	ankyrin repeat domain 33B [Source:HGNC Symbol;Acc:HGNC:35240]
ENSG00000181634	0.29	3.33	2.89308	4.00646e-25	yes	down	TNFSF15	TNF superfamily member 15 [Source:HGNC Symbol;Acc:HGNC:11931]
ENSG00000263528	31.4	13.195	-1.7307	5.81678e-25	yes	up	IKBKE	inhibitor of nuclear factor kappa B kinase subunit epsilon [Source:HGNC Symbol;Acc:HGNC:14552]
ENSG00000178033	1.385	6.82	1.78203	6.68177e-25	yes	down	FAM26E	family with sequence similarity 26 member E [Source:HGNC Symbol;Acc:HGNC:21568]
ENSG00000173559	25.745	10.82	-1.87	8.6144e-25	yes	up	NABP1	nucleic acid binding protein 1 [Source:HGNC Symbol;Acc:HGNC:26232]
ENSG00000145911	4.21	19.15	1.67999	9.26716e-25	yes	down	N4BP3	NEDD4 binding protein 3 [Source:HGNC Symbol;Acc:HGNC:29852]
ENSG00000173193	115.65	41.92	-1.83664	1.33855e-24	yes	up	PARP14	poly(ADP-ribose) polymerase family member 14 [Source:HGNC Symbol;Acc:HGNC:29232]
ENSG00000163874	16.965	6.335	-1.83092	1.53055e-24	yes	up	ZC3H12A	zinc finger CCCH-type containing 12A [Source:HGNC Symbol;Acc:HGNC:26259]
ENSG00000254726	3.745	14.99	1.75099	1.75276e-24	yes	down	MEX3A	mex-3 RNA binding family member A [Source:HGNC Symbol;Acc:HGNC:33482]
ENSG00000107959	116.6	70.62	-1.27396	2.13912e-24	yes	up	PITRM1	pitrilysin metallopeptidase 1 [Source:HGNC Symbol;Acc:HGNC:17663]
ENSG00000119922	27.605	9.79	-1.93401	2.16908e-24	yes	up	IFIT2	interferon induced protein with tetratricopeptide repeats 2 [Source:HGNC Symbol;Acc:HGNC:5409]
ENSG00000135503	32.675	16.18	-1.39338	2.88434e-24	yes	up	ACVR1B	activin A receptor type 1B [Source:HGNC Symbol;Acc:HGNC:172]
ENSG00000147416	82.915	43.62	-1.3928	2.88434e-24	yes	up	ATP6V1B2	ATPase H+ transporting V1 subunit B2 [Source:HGNC Symbol;Acc:HGNC:854]
ENSG00000123992	100.36	49.495	-1.53368	3.24766e-24	yes	up	DNPEP	aspartyl aminopeptidase [Source:HGNC Symbol;Acc:HGNC:2981]
ENSG00000100401	247.235	129.305	-1.42275	3.5551e-24	yes	up	RANGAP1	Ran GTPase activating protein 1 [Source:HGNC Symbol;Acc:HGNC:9854]
ENSG00000158714	2.72	0.035	-5.00529	3.99866e-24	yes	up	SLAMF8	SLAM family member 8 [Source:HGNC Symbol;Acc:HGNC:21391]
ENSG00000100065	5.29	22.81	1.67002	4.00631e-24	yes	down	CARD10	caspase recruitment domain family member 10 [Source:HGNC Symbol;Acc:HGNC:16422]
ENSG00000185614	3.45	31.645	2.60004	4.57928e-24	yes	down	FAM212A	family with sequence similarity 212 member A [Source:HGNC Symbol;Acc:HGNC:32480]
ENSG00000075399	27.29	9.115	-1.73692	4.65941e-24	yes	up	VPS9D1	VPS9 domain containing 1 [Source:HGNC Symbol;Acc:HGNC:13526]
ENSG00000121039	2.58	13.945	2.00486	4.86571e-24	yes	down	RDH10	retinol dehydrogenase 10 [Source:HGNC Symbol;Acc:HGNC:19975]
ENSG00000197077	8.15	17.84	1.4681	5.26354e-24	yes	down	KIAA1671	KIAA1671 [Source:HGNC Symbol;Acc:HGNC:29345]
ENSG00000152137	25.025	9.69	-1.83578	5.26354e-24	yes	up	HSPB8	heat shock protein family B (small) member 8 [Source:HGNC Symbol;Acc:HGNC:30171]
ENSG00000100365	14.32	0.465	-4.55504	5.42641e-24	yes	up	NCF4	neutrophil cytosolic factor 4 [Source:HGNC Symbol;Acc:HGNC:7662]
ENSG00000077092	5.87	29.475	1.83934	5.5733e-24	yes	down	RARB	retinoic acid receptor beta [Source:HGNC Symbol;Acc:HGNC:9865]
ENSG00000184979	134.225	75.71	-1.31277	5.64736e-24	yes	up	USP18	ubiquitin specific peptidase 18 [Source:HGNC Symbol;Acc:HGNC:12616]
ENSG00000173281	5.565	24.41	1.61674	6.24319e-24	yes	down	PPP1R3B	protein phosphatase 1 regulatory subunit 3B [Source:HGNC Symbol;Acc:HGNC:14942]
ENSG00000126767	37.085	17.27	-1.57263	6.80625e-24	yes	up	ELK1	ELK1, ETS transcription factor [Source:HGNC Symbol;Acc:HGNC:3321]
ENSG00000135926	208.46	119.56	-1.29518	6.80658e-24	yes	up	TMBIM1	transmembrane BAX inhibitor motif containing 1 [Source:HGNC Symbol;Acc:HGNC:23410]
ENSG00000137872	1.185	6.98	2.44664	7.00585e-24	yes	down	SEMA6D	semaphorin 6D [Source:HGNC Symbol;Acc:HGNC:16770]
ENSG00000177663	17.55	10.26	-1.32733	8.84251e-24	yes	up	IL17RA	interleukin 17 receptor A [Source:HGNC Symbol;Acc:HGNC:5985]
ENSG00000150764	3.13	15.285	1.72363	8.86494e-24	yes	down	DIXDC1	DIX domain containing 1 [Source:HGNC Symbol;Acc:HGNC:23695]
ENSG00000231274	3.33	0.23	-3.85298	9.71695e-24	yes	up	SBK3	SH3 domain binding kinase family member 3 [Source:HGNC Symbol;Acc:HGNC:44121]
ENSG00000131378	56.58	30.165	-1.32977	1.06428e-23	yes	up	RFTN1	raftlin, lipid raft linker 1 [Source:HGNC Symbol;Acc:HGNC:30278]
ENSG00000166507	43.215	19.74	-1.5163	1.2243e-23	yes	up	NDST2	N-deacetylase and N-sulfotransferase 2 [Source:HGNC Symbol;Acc:HGNC:7681]
ENSG00000198742	17.495	9.065	-1.41572	1.55146e-23	yes	up	SMURF1	SMAD specific E3 ubiquitin protein ligase 1 [Source:HGNC Symbol;Acc:HGNC:16807]
ENSG00000117245	11.445	1.335	-3.0479	1.84784e-23	yes	up	KIF17	kinesin family member 17 [Source:HGNC Symbol;Acc:HGNC:19167]
ENSG00000031081	30.915	18.105	-1.25228	1.89148e-23	yes	up	ARHGAP31	Rho GTPase activating protein 31 [Source:HGNC Symbol;Acc:HGNC:29216]
ENSG00000166889	33.045	17.955	-1.35093	2.31885e-23	yes	up	PATL1	PAT1 homolog 1, processing body mRNA decay factor [Source:HGNC Symbol;Acc:HGNC:26721]
ENSG00000111331	162.96	81.405	-1.36128	2.44027e-23	yes	up	OAS3	2'-5'-oligoadenylate synthetase 3 [Source:HGNC Symbol;Acc:HGNC:8088]
ENSG00000185947	13.335	3.525	-2.24482	2.649e-23	yes	up	ZNF267	zinc finger protein 267 [Source:HGNC Symbol;Acc:HGNC:13060]
ENSG00000161011	661.16	394.21	-1.23308	4.37964e-23	yes	up	SQSTM1	sequestosome 1 [Source:HGNC Symbol;Acc:HGNC:11280]
ENSG00000168807	28.565	14.57	-1.29066	4.90991e-23	yes	up	SNTB2	syntrophin beta 2 [Source:HGNC Symbol;Acc:HGNC:11169]
ENSG00000188015	21.515	2.975	-3.10077	4.96057e-23	yes	up	S100A3	S100 calcium binding protein A3 [Source:HGNC Symbol;Acc:HGNC:10493]
ENSG00000172738	33.315	13.52	-1.8772	5.87124e-23	yes	up	TMEM217	transmembrane protein 217 [Source:HGNC Symbol;Acc:HGNC:21238]
ENSG00000034152	50.785	25.89	-1.55435	6.74361e-23	yes	up	MAP2K3	mitogen-activated protein kinase kinase 3 [Source:HGNC Symbol;Acc:HGNC:6843]
ENSG00000099917	98.87	57.525	-1.24511	7.95036e-23	yes	up	MED15	mediator complex subunit 15 [Source:HGNC Symbol;Acc:HGNC:14248]
ENSG00000168672	2.075	10.8	1.92012	8.43398e-23	yes	down	FAM84B	family with sequence similarity 84 member B [Source:HGNC Symbol;Acc:HGNC:24166]
ENSG00000128274	24.68	9.52	-1.85708	9.95854e-23	yes	up	A4GALT	alpha 1,4-galactosyltransferase (P blood group) [Source:HGNC Symbol;Acc:HGNC:18149]
ENSG00000266094	3.625	0.365	-3.35672	1.05313e-22	yes	up	RASSF5	Ras association domain family member 5 [Source:HGNC Symbol;Acc:HGNC:17609]
ENSG00000204634	2.33	12.87	1.97732	1.08105e-22	yes	down	TBC1D8	TBC1 domain family member 8 [Source:HGNC Symbol;Acc:HGNC:17791]
ENSG00000107175	106.1	54.4	-1.43703	1.08821e-22	yes	up	CREB3	cAMP responsive element binding protein 3 [Source:HGNC Symbol;Acc:HGNC:2347]
ENSG00000214892	172.93	63.515	-1.89448	1.11471e-22	yes	up	USP8P1	ubiquitin specific peptidase 8 pseudogene 1 [Source:HGNC Symbol;Acc:HGNC:13987]
ENSG00000183496	0.96	7.965	2.44296	1.30202e-22	yes	down	MEX3B	mex-3 RNA binding family member B [Source:HGNC Symbol;Acc:HGNC:25297]
ENSG00000150630	173.87	101.355	-1.25719	1.35585e-22	yes	up	VEGFC	vascular endothelial growth factor C [Source:HGNC Symbol;Acc:HGNC:12682]
ENSG00000243244	1.225	6.69	2.14985	1.52659e-22	yes	down	STON1	stonin 1 [Source:HGNC Symbol;Acc:HGNC:17003]
ENSG00000204427	68.845	35.205	-1.402	2.01793e-22	yes	up	ABHD16A	abhydrolase domain containing 16A [Source:HGNC Symbol;Acc:HGNC:13921]
ENSG00000114354	156.735	94.34	-1.22028	2.31539e-22	yes	up	TFG	TRK-fused gene [Source:HGNC Symbol;Acc:HGNC:11758]
ENSG00000198435	3.905	25.925	2.16189	2.68316e-22	yes	down	NRARP	NOTCH-regulated ankyrin repeat protein [Source:HGNC Symbol;Acc:HGNC:33843]
ENSG00000107554	6.77	25.45	1.4034	3.26899e-22	yes	down	DNMBP	dynamin binding protein [Source:HGNC Symbol;Acc:HGNC:30373]
ENSG00000168899	696.06	361.515	-1.43856	3.56084e-22	yes	up	VAMP5	vesicle associated membrane protein 5 [Source:HGNC Symbol;Acc:HGNC:12646]
ENSG00000197183	5.415	19.45	1.72313	4.37755e-22	yes	down	NOL4L	nucleolar protein 4 like [Source:HGNC Symbol;Acc:HGNC:16106]
ENSG00000178719	284.075	161.835	-1.31501	4.8197e-22	yes	up	GRINA	glutamate ionotropic receptor NMDA type subunit associated protein 1 [Source:HGNC Symbol;Acc:HGNC:4589]
ENSG00000170271	0.805	7.67	2.82245	5.2331e-22	yes	down	FAXDC2	fatty acid hydroxylase domain containing 2 [Source:HGNC Symbol;Acc:HGNC:1334]
ENSG00000008516	2.805	0.18	-4.22427	5.37376e-22	yes	up	MMP25	matrix metallopeptidase 25 [Source:HGNC Symbol;Acc:HGNC:14246]
ENSG00000127191	29.98	13.275	-1.6183	5.77509e-22	yes	up	TRAF2	TNF receptor associated factor 2 [Source:HGNC Symbol;Acc:HGNC:12032]
ENSG00000107968	11.94	3.405	-2.15879	6.22463e-22	yes	up	MAP3K8	mitogen-activated protein kinase kinase kinase 8 [Source:HGNC Symbol;Acc:HGNC:6860]
ENSG00000138867	109.745	68.185	-1.22681	6.82385e-22	yes	up	GUCD1	guanylyl cyclase domain containing 1 [Source:HGNC Symbol;Acc:HGNC:14237]
ENSG00000102524	6.5	0.225	-3.87015	9.57821e-22	yes	up	TNFSF13B	TNF superfamily member 13b [Source:HGNC Symbol;Acc:HGNC:11929]
ENSG00000167207	2.305	0.13	-3.77904	9.71241e-22	yes	up	NOD2	nucleotide binding oligomerization domain containing 2 [Source:HGNC Symbol;Acc:HGNC:5331]
ENSG00000111801	23.04	11.37	-1.56019	1.2085e-21	yes	up	BTN3A3	butyrophilin subfamily 3 member A3 [Source:HGNC Symbol;Acc:HGNC:1140]
ENSG00000162236	78.36	42.365	-1.3721	1.25428e-21	yes	up	STX5	syntaxin 5 [Source:HGNC Symbol;Acc:HGNC:11440]
ENSG00000126003	15.225	8.11	-1.37783	1.33047e-21	yes	up	PLAGL2	PLAG1 like zinc finger 2 [Source:HGNC Symbol;Acc:HGNC:9047]
ENSG00000150347	9.64	4.095	-1.7329	1.3963e-21	yes	up	ARID5B	AT-rich interaction domain 5B [Source:HGNC Symbol;Acc:HGNC:17362]
ENSG00000090924	33.935	14.305	-1.34784	1.45234e-21	yes	up	PLEKHG2	pleckstrin homology and RhoGEF domain containing G2 [Source:HGNC Symbol;Acc:HGNC:29515]
ENSG00000105835	108.65	41.51	-1.50935	1.56795e-21	yes	up	NAMPT	nicotinamide phosphoribosyltransferase [Source:HGNC Symbol;Acc:HGNC:30092]
ENSG00000173598	23.89	80.48	1.25225	1.91131e-21	yes	down	NUDT4	nudix hydrolase 4 [Source:HGNC Symbol;Acc:HGNC:8051]
ENSG00000144749	7.58	28.89	1.40603	2.15304e-21	yes	down	LRIG1	leucine rich repeats and immunoglobulin like domains 1 [Source:HGNC Symbol;Acc:HGNC:17360]
ENSG00000143476	1.22	7.04	2.46742	2.19147e-21	yes	down	DTL	denticleless E3 ubiquitin protein ligase homolog [Source:HGNC Symbol;Acc:HGNC:30288]
ENSG00000150510	11.46	5.345	-1.61582	2.23181e-21	yes	up	FAM124A	family with sequence similarity 124 member A [Source:HGNC Symbol;Acc:HGNC:26413]
ENSG00000018408	61.705	167.375	1.19081	3.26986e-21	yes	down	WWTR1	WW domain containing transcription regulator 1 [Source:HGNC Symbol;Acc:HGNC:24042]
ENSG00000102802	2.11	15.035	2.2528	3.51143e-21	yes	down	MEDAG	mesenteric estrogen dependent adipogenesis [Source:HGNC Symbol;Acc:HGNC:25926]
ENSG00000213024	94.96	58.335	-1.1851	3.56577e-21	yes	up	NUP62	nucleoporin 62 [Source:HGNC Symbol;Acc:HGNC:8066]
ENSG00000159128	77.615	43.655	-1.31793	3.6084e-21	yes	up	IFNGR2	interferon gamma receptor 2 [Source:HGNC Symbol;Acc:HGNC:5440]
ENSG00000040531	36.005	20.485	-1.38095	3.6168e-21	yes	up	CTNS	cystinosin, lysosomal cystine transporter [Source:HGNC Symbol;Acc:HGNC:2518]
ENSG00000117586	2	13.02	1.99609	4.53705e-21	yes	down	TNFSF4	TNF superfamily member 4 [Source:HGNC Symbol;Acc:HGNC:11934]
ENSG00000173065	36.19	18.715	-1.34503	5.49627e-21	yes	up	FAM222B	family with sequence similarity 222 member B [Source:HGNC Symbol;Acc:HGNC:25563]
ENSG00000117152	3.65	16.02	2.41555	5.51522e-21	yes	down	RGS4	regulator of G protein signaling 4 [Source:HGNC Symbol;Acc:HGNC:10000]
ENSG00000128271	6.695	32.365	1.72539	5.54129e-21	yes	down	ADORA2A	adenosine A2a receptor [Source:HGNC Symbol;Acc:HGNC:263]
ENSG00000243649	23.5	11.47	-1.64387	6.49157e-21	yes	up	CFB	complement factor B [Source:HGNC Symbol;Acc:HGNC:1037]
ENSG00000157110	89.785	47.37	-1.38477	6.73176e-21	yes	up	RBPMS	RNA binding protein with multiple splicing [Source:HGNC Symbol;Acc:HGNC:19097]
ENSG00000169083	1.05	5.27	1.78687	7.24273e-21	yes	down	AR	androgen receptor [Source:HGNC Symbol;Acc:HGNC:644]
ENSG00000164171	2.77	10.955	1.47083	7.83207e-21	yes	down	ITGA2	integrin subunit alpha 2 [Source:HGNC Symbol;Acc:HGNC:6137]
ENSG00000198945	6.265	27.585	1.66961	8.42903e-21	yes	down	L3MBTL3	l(3)mbt-like 3 (Drosophila) [Source:HGNC Symbol;Acc:HGNC:23035]
ENSG00000173894	2.19	9.655	2.14967	1.07825e-20	yes	down	CBX2	chromobox 2 [Source:HGNC Symbol;Acc:HGNC:1552]
ENSG00000118985	26.345	11.385	-1.54412	1.12576e-20	yes	up	ELL2	elongation factor for RNA polymerase II 2 [Source:HGNC Symbol;Acc:HGNC:17064]
ENSG00000134070	13.71	6.23	-1.60293	1.20142e-20	yes	up	IRAK2	interleukin 1 receptor associated kinase 2 [Source:HGNC Symbol;Acc:HGNC:6113]
ENSG00000130775	27.435	13.4	-1.55068	1.22168e-20	yes	up	THEMIS2	thymocyte selection associated family member 2 [Source:HGNC Symbol;Acc:HGNC:16839]
ENSG00000157514	5.675	25.185	1.84172	1.46306e-20	yes	down	TSC22D3	TSC22 domain family member 3 [Source:HGNC Symbol;Acc:HGNC:3051]
ENSG00000112149	5.37	0.77	-3.07407	1.47602e-20	yes	up	CD83	CD83 molecule [Source:HGNC Symbol;Acc:HGNC:1703]
ENSG00000137331	338.59	198.22	-1.25963	1.49177e-20	yes	up	IER3	immediate early response 3 [Source:HGNC Symbol;Acc:HGNC:5392]
ENSG00000078399	17.6	63.815	1.58377	1.74166e-20	yes	down	HOXA9	homeobox A9 [Source:HGNC Symbol;Acc:HGNC:5109]
ENSG00000141068	28.445	19.195	-1.27999	1.78207e-20	yes	up	KSR1	kinase suppressor of ras 1 [Source:HGNC Symbol;Acc:HGNC:6465]
ENSG00000110047	94.885	58.195	-1.3266	1.86376e-20	yes	up	EHD1	EH domain containing 1 [Source:HGNC Symbol;Acc:HGNC:3242]
ENSG00000168734	270.625	162.925	-1.2216	1.92864e-20	yes	up	PKIG	cAMP-dependent protein kinase inhibitor gamma [Source:HGNC Symbol;Acc:HGNC:9019]
ENSG00000155962	3.875	0.515	-3.66924	1.98593e-20	yes	up	CLIC2	chloride intracellular channel 2 [Source:HGNC Symbol;Acc:HGNC:2063]
ENSG00000183624	54.385	27.94	-1.34664	2.15651e-20	yes	up	HMCES	5-hydroxymethylcytosine binding, ES cell specific [Source:HGNC Symbol;Acc:HGNC:24446]
ENSG00000105327	70.115	36.97	-1.40503	2.24684e-20	yes	up	BBC3	BCL2 binding component 3 [Source:HGNC Symbol;Acc:HGNC:17868]
ENSG00000069020	74.34	52.905	-1.32439	2.38437e-20	yes	up	MAST4	microtubule associated serine/threonine kinase family member 4 [Source:HGNC Symbol;Acc:HGNC:19037]
ENSG00000033170	3.71	19.18	1.87545	2.5265e-20	yes	down	FUT8	fucosyltransferase 8 [Source:HGNC Symbol;Acc:HGNC:4019]
ENSG00000161091	97.145	50.66	-1.4077	2.73552e-20	yes	up	MFSD12	major facilitator superfamily domain containing 12 [Source:HGNC Symbol;Acc:HGNC:28299]
ENSG00000171115	56.62	34.29	-1.20433	2.76364e-20	yes	up	GIMAP8	GTPase, IMAP family member 8 [Source:HGNC Symbol;Acc:HGNC:21792]
ENSG00000197147	1.485	7.09	1.82889	2.80591e-20	yes	down	LRRC8B	leucine rich repeat containing 8 family member B [Source:HGNC Symbol;Acc:HGNC:30692]
ENSG00000169744	11.86	54.81	1.80702	2.91367e-20	yes	down	LDB2	LIM domain binding 2 [Source:HGNC Symbol;Acc:HGNC:6533]
ENSG00000089127	233.06	134.535	-1.25831	2.95433e-20	yes	up	OAS1	2'-5'-oligoadenylate synthetase 1 [Source:HGNC Symbol;Acc:HGNC:8086]
ENSG00000242802	45.635	27.02	-1.3353	3.37265e-20	yes	up	AP5Z1	adaptor related protein complex 5 zeta 1 subunit [Source:HGNC Symbol;Acc:HGNC:22197]
ENSG00000117114	6.72	31.38	1.66587	3.39661e-20	yes	down	ADGRL2	adhesion G protein-coupled receptor L2 [Source:HGNC Symbol;Acc:HGNC:18582]
ENSG00000087074	87.2	52.66	-1.19992	3.47265e-20	yes	up	PPP1R15A	protein phosphatase 1 regulatory subunit 15A [Source:HGNC Symbol;Acc:HGNC:14375]
ENSG00000101040	6.87	37.695	1.35962	3.49925e-20	yes	down	ZMYND8	zinc finger MYND-type containing 8 [Source:HGNC Symbol;Acc:HGNC:9397]
ENSG00000168591	51.57	26.885	-1.39744	3.5588e-20	yes	up	TMUB2	transmembrane and ubiquitin like domain containing 2 [Source:HGNC Symbol;Acc:HGNC:28459]
ENSG00000108829	215.45	140.69	-1.09674	3.96515e-20	yes	up	LRRC59	leucine rich repeat containing 59 [Source:HGNC Symbol;Acc:HGNC:28817]
ENSG00000163882	151.835	80.165	-1.33367	4.87463e-20	yes	up	POLR2H	RNA polymerase II subunit H [Source:HGNC Symbol;Acc:HGNC:9195]
ENSG00000102265	309.63	188.9	-1.22125	6.73173e-20	yes	up	TIMP1	TIMP metallopeptidase inhibitor 1 [Source:HGNC Symbol;Acc:HGNC:11820]
ENSG00000011132	40.185	17.26	-1.72816	8.22539e-20	yes	up	APBA3	amyloid beta precursor protein binding family A member 3 [Source:HGNC Symbol;Acc:HGNC:580]
ENSG00000135334	59.325	35.305	-1.32754	8.93247e-20	yes	up	AKIRIN2	akirin 2 [Source:HGNC Symbol;Acc:HGNC:21407]
ENSG00000164038	27.855	11.105	-1.49856	1.0981e-19	yes	up	SLC9B2	solute carrier family 9 member B2 [Source:HGNC Symbol;Acc:HGNC:25143]
ENSG00000112414	11.87	49.375	1.47779	1.11839e-19	yes	down	ADGRG6	adhesion G protein-coupled receptor G6 [Source:HGNC Symbol;Acc:HGNC:13841]
ENSG00000157601	639.28	380.99	-1.26356	1.19086e-19	yes	up	MX1	MX dynamin like GTPase 1 [Source:HGNC Symbol;Acc:HGNC:7532]
ENSG00000074590	5.915	21.13	1.31031	1.71936e-19	yes	down	NUAK1	NUAK family kinase 1 [Source:HGNC Symbol;Acc:HGNC:14311]
ENSG00000125841	92.85	45.395	-1.40154	1.78543e-19	yes	up	NRSN2	neurensin 2 [Source:HGNC Symbol;Acc:HGNC:16229]
ENSG00000143878	1785.79	1206.66	-1.05257	2.0297e-19	yes	up	RHOB	ras homolog family member B [Source:HGNC Symbol;Acc:HGNC:668]
ENSG00000140937	14.86	7.7	-1.48637	2.2613e-19	yes	up	CDH11	cadherin 11 [Source:HGNC Symbol;Acc:HGNC:1750]
ENSG00000169756	31.74	106.5	1.33716	2.3315e-19	yes	down	LIMS1	LIM zinc finger domain containing 1 [Source:HGNC Symbol;Acc:HGNC:6616]
ENSG00000120053	78.585	31.425	-1.34761	2.34268e-19	yes	up	GOT1	glutamic-oxaloacetic transaminase 1 [Source:HGNC Symbol;Acc:HGNC:4432]
ENSG00000130147	17.01	55.365	1.1764	2.43393e-19	yes	down	SH3BP4	SH3 domain binding protein 4 [Source:HGNC Symbol;Acc:HGNC:10826]
ENSG00000185880	27.42	15.925	-1.33711	2.69585e-19	yes	up	TRIM69	tripartite motif containing 69 [Source:HGNC Symbol;Acc:HGNC:17857]
ENSG00000196782	1.03	5.54	1.99943	2.85813e-19	yes	down	MAML3	mastermind like transcriptional coactivator 3 [Source:HGNC Symbol;Acc:HGNC:16272]
ENSG00000166888	112.765	72.285	-1.16169	3.00122e-19	yes	up	STAT6	signal transducer and activator of transcription 6 [Source:HGNC Symbol;Acc:HGNC:11368]
ENSG00000159860	6.335	1.555	-2.40081	3.13802e-19	yes	up	TCAF2P1	TRPM8 channel associated factor 2 pseudogene 1 [Source:HGNC Symbol;Acc:HGNC:33603]
ENSG00000163132	15.91	4.765	-2.17536	3.29903e-19	yes	up	MSX1	msh homeobox 1 [Source:HGNC Symbol;Acc:HGNC:7391]
ENSG00000109654	0.29	4.345	2.92253	3.35067e-19	yes	down	TRIM2	tripartite motif containing 2 [Source:HGNC Symbol;Acc:HGNC:15974]
ENSG00000164849	2.01	15.33	2.40533	3.81577e-19	yes	down	GPR146	G protein-coupled receptor 146 [Source:HGNC Symbol;Acc:HGNC:21718]
ENSG00000139112	129.205	82.24	-1.21706	4.26418e-19	yes	up	GABARAPL1	GABA type A receptor associated protein like 1 [Source:HGNC Symbol;Acc:HGNC:4068]
ENSG00000146858	3.705	10.295	1.87009	4.68673e-19	yes	down	ZC3HAV1L	zinc finger CCCH-type containing, antiviral 1 like [Source:HGNC Symbol;Acc:HGNC:22423]
ENSG00000147862	5.475	19.21	1.42731	5.1213e-19	yes	down	NFIB	nuclear factor I B [Source:HGNC Symbol;Acc:HGNC:7785]
ENSG00000134668	61.875	33.25	-1.36404	5.42222e-19	yes	up	SPOCD1	SPOC domain containing 1 [Source:HGNC Symbol;Acc:HGNC:26338]
ENSG00000188549	1.035	7.27	2.0958	5.44002e-19	yes	down	C15orf52	chromosome 15 open reading frame 52 [Source:HGNC Symbol;Acc:HGNC:33488]
ENSG00000117595	14.295	47.135	1.27894	5.93986e-19	yes	down	IRF6	interferon regulatory factor 6 [Source:HGNC Symbol;Acc:HGNC:6121]
ENSG00000147526	16.62	52.47	1.17918	6.2779e-19	yes	down	TACC1	transforming acidic coiled-coil containing protein 1 [Source:HGNC Symbol;Acc:HGNC:11522]
ENSG00000108387	13.59	4.9	-2.21902	7.12374e-19	yes	up	2018-09-04	septin 4 [Source:HGNC Symbol;Acc:HGNC:9165]
ENSG00000060982	10.015	34.035	1.32592	7.88634e-19	yes	down	BCAT1	branched chain amino acid transaminase 1 [Source:HGNC Symbol;Acc:HGNC:976]
ENSG00000099889	7.89	30.145	1.45529	8.41396e-19	yes	down	ARVCF	armadillo repeat gene deleted in velocardiofacial syndrome [Source:HGNC Symbol;Acc:HGNC:728]
ENSG00000141655	1.29	6.63	2.00687	9.92287e-19	yes	down	TNFRSF11A	TNF receptor superfamily member 11a [Source:HGNC Symbol;Acc:HGNC:11908]
ENSG00000142657	307.02	207.535	-1.06314	1.16969e-18	yes	up	PGD	phosphogluconate dehydrogenase [Source:HGNC Symbol;Acc:HGNC:8891]
ENSG00000154803	34.96	19.7	-1.23802	1.29444e-18	yes	up	FLCN	folliculin [Source:HGNC Symbol;Acc:HGNC:27310]
ENSG00000140379	7.755	0.21	-4.37407	1.40167e-18	yes	up	BCL2A1	BCL2 related protein A1 [Source:HGNC Symbol;Acc:HGNC:991]
ENSG00000076108	41.415	30.755	-1.09541	1.42465e-18	yes	up	BAZ2A	bromodomain adjacent to zinc finger domain 2A [Source:HGNC Symbol;Acc:HGNC:962]
ENSG00000162881	3.635	0.18	-4.02694	1.52714e-18	yes	up	OXER1	oxoeicosanoid receptor 1 [Source:HGNC Symbol;Acc:HGNC:24884]
ENSG00000183696	170.935	93.16	-1.35848	1.76021e-18	yes	up	UPP1	uridine phosphorylase 1 [Source:HGNC Symbol;Acc:HGNC:12576]
ENSG00000118523	935.965	2745.03	1.04491	1.77681e-18	yes	down	CTGF	connective tissue growth factor [Source:HGNC Symbol;Acc:HGNC:2500]
ENSG00000100911	381.16	233.47	-1.14379	1.81678e-18	yes	up	PSME2	proteasome activator subunit 2 [Source:HGNC Symbol;Acc:HGNC:9569]
ENSG00000158796	60.015	37.3	-1.23474	3.05972e-18	yes	up	DEDD	death effector domain containing [Source:HGNC Symbol;Acc:HGNC:2755]
ENSG00000127124	3.935	2.36	-1.97063	3.06544e-18	yes	up	HIVEP3	human immunodeficiency virus type I enhancer binding protein 3 [Source:HGNC Symbol;Acc:HGNC:13561]
ENSG00000013364	197.8	127.13	-1.14089	3.30969e-18	yes	up	MVP	major vault protein [Source:HGNC Symbol;Acc:HGNC:7531]
ENSG00000105483	12.71	41.525	1.54054	3.99441e-18	yes	down	CARD8	caspase recruitment domain family member 8 [Source:HGNC Symbol;Acc:HGNC:17057]
ENSG00000106688	0.845	6.145	2.26392	4.64072e-18	yes	down	SLC1A1	solute carrier family 1 member 1 [Source:HGNC Symbol;Acc:HGNC:10939]
ENSG00000162695	19.95	8.09	-1.53604	4.67916e-18	yes	up	SLC30A7	solute carrier family 30 member 7 [Source:HGNC Symbol;Acc:HGNC:19306]
ENSG00000227507	19.06	4.015	-2.624	4.71306e-18	yes	up	LTB	lymphotoxin beta [Source:HGNC Symbol;Acc:HGNC:6711]
ENSG00000101265	5.11	17.94	1.31436	4.92832e-18	yes	down	RASSF2	Ras association domain family member 2 [Source:HGNC Symbol;Acc:HGNC:9883]
ENSG00000185499	3.785	0.75	-2.9025	5.37031e-18	yes	up	MUC1	mucin 1, cell surface associated [Source:HGNC Symbol;Acc:HGNC:7508]
ENSG00000132792	53.995	32.895	-1.26735	6.09213e-18	yes	up	CTNNBL1	catenin beta like 1 [Source:HGNC Symbol;Acc:HGNC:15879]
ENSG00000111737	88.995	56.13	-1.16109	6.21268e-18	yes	up	RAB35	RAB35, member RAS oncogene family [Source:HGNC Symbol;Acc:HGNC:9774]
ENSG00000156860	57.445	35.605	-1.20087	6.54492e-18	yes	up	FBRS	fibrosin [Source:HGNC Symbol;Acc:HGNC:20442]
ENSG00000175215	113.1	79.755	-1.04711	6.54492e-18	yes	up	CTDSP2	CTD small phosphatase 2 [Source:HGNC Symbol;Acc:HGNC:17077]
ENSG00000107201	48.015	22.84	-1.51626	6.5906e-18	yes	up	DDX58	DExD/H-box helicase 58 [Source:HGNC Symbol;Acc:HGNC:19102]
ENSG00000138639	6.515	27.655	1.56891	7.82178e-18	yes	down	ARHGAP24	Rho GTPase activating protein 24 [Source:HGNC Symbol;Acc:HGNC:25361]
ENSG00000103335	359.025	244.225	-1.10014	8.39946e-18	yes	up	PIEZO1	piezo type mechanosensitive ion channel component 1 [Source:HGNC Symbol;Acc:HGNC:28993]
ENSG00000198889	2.3	11.365	1.76702	8.42328e-18	yes	down	DCAF12L1	DDB1 and CUL4 associated factor 12 like 1 [Source:HGNC Symbol;Acc:HGNC:29395]
ENSG00000152601	18.98	65.67	1.32199	8.66629e-18	yes	down	MBNL1	muscleblind like splicing regulator 1 [Source:HGNC Symbol;Acc:HGNC:6923]
ENSG00000122490	52.815	31.63	-1.29584	8.7757e-18	yes	up	PQLC1	PQ loop repeat containing 1 [Source:HGNC Symbol;Acc:HGNC:26188]
ENSG00000166483	2.97	13.325	1.80338	8.80791e-18	yes	down	WEE1	WEE1 G2 checkpoint kinase [Source:HGNC Symbol;Acc:HGNC:12761]
ENSG00000198879	0.715	0.04	-3.87858	8.93955e-18	yes	up	SFMBT2	Scm-like with four mbt domains 2 [Source:HGNC Symbol;Acc:HGNC:20256]
ENSG00000131018	4.585	20.735	1.55173	9.34117e-18	yes	down	SYNE1	spectrin repeat containing nuclear envelope protein 1 [Source:HGNC Symbol;Acc:HGNC:17089]
ENSG00000277443	117.285	78.765	-1.05925	9.40003e-18	yes	up	MARCKS	myristoylated alanine rich protein kinase C substrate [Source:HGNC Symbol;Acc:HGNC:6759]
ENSG00000112769	115.995	286.41	1.07074	1.07889e-17	yes	down	LAMA4	laminin subunit alpha 4 [Source:HGNC Symbol;Acc:HGNC:6484]
ENSG00000169403	1.77	0.16	-3.40836	1.14984e-17	yes	up	PTAFR	platelet activating factor receptor [Source:HGNC Symbol;Acc:HGNC:9582]
ENSG00000176915	44.915	28.945	-1.11224	1.19637e-17	yes	up	ANKLE2	ankyrin repeat and LEM domain containing 2 [Source:HGNC Symbol;Acc:HGNC:29101]
ENSG00000108179	79.145	41.68	-1.21744	1.26347e-17	yes	up	PPIF	peptidylprolyl isomerase F [Source:HGNC Symbol;Acc:HGNC:9259]
ENSG00000158985	21.63	10.275	-1.5058	1.30797e-17	yes	up	CDC42SE2	CDC42 small effector 2 [Source:HGNC Symbol;Acc:HGNC:18547]
ENSG00000163735	6.385	1.685	-2.306	1.52364e-17	yes	up	CXCL5	C-X-C motif chemokine ligand 5 [Source:HGNC Symbol;Acc:HGNC:10642]
ENSG00000157191	153.05	100.23	-1.11813	1.56064e-17	yes	up	NECAP2	NECAP endocytosis associated 2 [Source:HGNC Symbol;Acc:HGNC:25528]
ENSG00000183853	30.47	19.175	-1.11409	1.62819e-17	yes	up	KIRREL	kin of IRRE like (Drosophila) [Source:HGNC Symbol;Acc:HGNC:15734]
ENSG00000206560	2.02	8.335	1.66748	1.68653e-17	yes	down	ANKRD28	ankyrin repeat domain 28 [Source:HGNC Symbol;Acc:HGNC:29024]
ENSG00000204574	56.195	33.52	-1.11118	1.73082e-17	yes	up	ABCF1	ATP binding cassette subfamily F member 1 [Source:HGNC Symbol;Acc:HGNC:70]
ENSG00000131943	25.755	13.015	-1.39643	1.76732e-17	yes	up	C19orf12	chromosome 19 open reading frame 12 [Source:HGNC Symbol;Acc:HGNC:25443]
ENSG00000128052	20.53	65.77	1.173	1.98024e-17	yes	down	KDR	kinase insert domain receptor [Source:HGNC Symbol;Acc:HGNC:6307]
ENSG00000108219	43.93	120.31	1.08974	1.98166e-17	yes	down	TSPAN14	tetraspanin 14 [Source:HGNC Symbol;Acc:HGNC:23303]
ENSG00000092010	365.715	238.05	-1.11487	2.03101e-17	yes	up	PSME1	proteasome activator subunit 1 [Source:HGNC Symbol;Acc:HGNC:9568]
ENSG00000020633	2.21	0.005	-4.75296	2.07927e-17	yes	up	RUNX3	runt related transcription factor 3 [Source:HGNC Symbol;Acc:HGNC:10473]
ENSG00000187239	22.28	14.915	-1.16599	2.08699e-17	yes	up	FNBP1	formin binding protein 1 [Source:HGNC Symbol;Acc:HGNC:17069]
ENSG00000197019	33.42	15.345	-1.59358	2.20035e-17	yes	up	SERTAD1	SERTA domain containing 1 [Source:HGNC Symbol;Acc:HGNC:17932]
ENSG00000084112	29.975	18.43	-1.08065	2.4638e-17	yes	up	SSH1	slingshot protein phosphatase 1 [Source:HGNC Symbol;Acc:HGNC:30579]
ENSG00000185022	107.145	65.425	-1.19393	2.68666e-17	yes	up	MAFF	MAF bZIP transcription factor F [Source:HGNC Symbol;Acc:HGNC:6780]
ENSG00000141298	16.95	24.65	1.35486	3.07529e-17	yes	down	SSH2	slingshot protein phosphatase 2 [Source:HGNC Symbol;Acc:HGNC:30580]
ENSG00000173926	22.5	11.855	-1.4748	3.19074e-17	yes	up	2018-03-03	membrane associated ring-CH-type finger 3 [Source:HGNC Symbol;Acc:HGNC:28728]
ENSG00000189077	98.385	56.685	-1.25085	3.24653e-17	yes	up	TMEM120A	transmembrane protein 120A [Source:HGNC Symbol;Acc:HGNC:21697]
ENSG00000105559	30.905	16.91	-1.37921	3.34658e-17	yes	up	PLEKHA4	pleckstrin homology domain containing A4 [Source:HGNC Symbol;Acc:HGNC:14339]
ENSG00000135312	16.455	54.275	1.23793	3.50416e-17	yes	down	HTR1B	5-hydroxytryptamine receptor 1B [Source:HGNC Symbol;Acc:HGNC:5287]
ENSG00000173786	156.74	96.385	-1.17309	3.58815e-17	yes	up	CNP	2',3'-cyclic nucleotide 3' phosphodiesterase [Source:HGNC Symbol;Acc:HGNC:2158]
ENSG00000150907	7.61	26.055	1.29064	3.88481e-17	yes	down	FOXO1	forkhead box O1 [Source:HGNC Symbol;Acc:HGNC:3819]
ENSG00000110218	17.62	8.365	-1.33194	4.27546e-17	yes	up	PANX1	pannexin 1 [Source:HGNC Symbol;Acc:HGNC:8599]
ENSG00000136514	11.01	3.245	-2.16897	4.69842e-17	yes	up	RTP4	receptor transporter protein 4 [Source:HGNC Symbol;Acc:HGNC:23992]
ENSG00000116741	16.32	4.67	-2.19468	5.25205e-17	yes	up	RGS2	regulator of G protein signaling 2 [Source:HGNC Symbol;Acc:HGNC:9998]
ENSG00000127528	5.85	27.275	1.69873	5.32268e-17	yes	down	KLF2	Kruppel like factor 2 [Source:HGNC Symbol;Acc:HGNC:6347]
ENSG00000105993	154.07	128.57	-1.08783	5.67492e-17	yes	up	DNAJB6	DnaJ heat shock protein family (Hsp40) member B6 [Source:HGNC Symbol;Acc:HGNC:14888]
ENSG00000185015	2.58	0.61	-2.69951	5.74679e-17	yes	up	CA13	carbonic anhydrase 13 [Source:HGNC Symbol;Acc:HGNC:14914]
ENSG00000072110	532.205	367.37	-1.03458	6.32404e-17	yes	up	ACTN1	actinin alpha 1 [Source:HGNC Symbol;Acc:HGNC:163]
ENSG00000079257	27.665	99.955	1.3402	6.36841e-17	yes	down	LXN	latexin [Source:HGNC Symbol;Acc:HGNC:13347]
ENSG00000095380	157.38	100.36	-1.13416	7.18192e-17	yes	up	NANS	N-acetylneuraminate synthase [Source:HGNC Symbol;Acc:HGNC:19237]
ENSG00000163840	45.79	26.615	-1.24008	7.96181e-17	yes	up	DTX3L	deltex E3 ubiquitin ligase 3L [Source:HGNC Symbol;Acc:HGNC:30323]
ENSG00000276043	6.23	21.92	1.34638	8.01171e-17	yes	down	UHRF1	ubiquitin like with PHD and ring finger domains 1 [Source:HGNC Symbol;Acc:HGNC:12556]
ENSG00000074660	49.005	31.99	-1.14202	8.78391e-17	yes	up	SCARF1	scavenger receptor class F member 1 [Source:HGNC Symbol;Acc:HGNC:16820]
ENSG00000166750	25.98	12.915	-1.41268	9.03501e-17	yes	up	SLFN5	schlafen family member 5 [Source:HGNC Symbol;Acc:HGNC:28286]
ENSG00000173933	216.225	139.835	-1.13117	9.16372e-17	yes	up	RBM4	RNA binding motif protein 4 [Source:HGNC Symbol;Acc:HGNC:9901]
ENSG00000080503	8.315	29.57	1.43841	9.24018e-17	yes	down	SMARCA2	SWI/SNF related, matrix associated, actin dependent regulator of chromatin, subfamily a, member 2 [Source:HGNC Symbol;Acc:HGNC:11098]
ENSG00000108551	0.895	10.195	2.77789	9.4099e-17	yes	down	RASD1	ras related dexamethasone induced 1 [Source:HGNC Symbol;Acc:HGNC:15828]
ENSG00000185650	62.73	40.85	-1.16159	9.41111e-17	yes	up	ZFP36L1	ZFP36 ring finger protein like 1 [Source:HGNC Symbol;Acc:HGNC:1107]
ENSG00000104081	0.83	4.95	2.29034	1.07849e-16	yes	down	BMF	Bcl2 modifying factor [Source:HGNC Symbol;Acc:HGNC:24132]
ENSG00000148154	34.67	18.67	-1.36471	1.1244e-16	yes	up	UGCG	UDP-glucose ceramide glucosyltransferase [Source:HGNC Symbol;Acc:HGNC:12524]
ENSG00000130202	290.65	199.915	-1.05686	1.19149e-16	yes	up	NECTIN2	nectin cell adhesion molecule 2 [Source:HGNC Symbol;Acc:HGNC:9707]
ENSG00000197822	1.545	8.865	2.34786	1.19191e-16	yes	down	OCLN	occludin [Source:HGNC Symbol;Acc:HGNC:8104]
ENSG00000160803	43.7	26.09	-1.2323	1.32583e-16	yes	up	UBQLN4	ubiquilin 4 [Source:HGNC Symbol;Acc:HGNC:1237]
ENSG00000177380	10.39	1.875	-2.86167	1.33197e-16	yes	up	PPFIA3	PTPRF interacting protein alpha 3 [Source:HGNC Symbol;Acc:HGNC:9247]
ENSG00000106346	10.92	5.815	-1.36144	1.42731e-16	yes	up	USP42	ubiquitin specific peptidase 42 [Source:HGNC Symbol;Acc:HGNC:20068]
ENSG00000069974	36.175	16.83	-1.43416	1.62161e-16	yes	up	RAB27A	RAB27A, member RAS oncogene family [Source:HGNC Symbol;Acc:HGNC:9766]
ENSG00000136603	4.445	17.47	1.41314	1.66162e-16	yes	down	SKIL	SKI like proto-oncogene [Source:HGNC Symbol;Acc:HGNC:10897]
ENSG00000235387	3.4	19.17	1.9267	1.7317e-16	yes	down	SPAAR	small regulatory polypeptide of amino acid response [Source:HGNC Symbol;Acc:HGNC:27244]
ENSG00000146950	1.67	6.86	1.58465	2.14145e-16	yes	down	SHROOM2	shroom family member 2 [Source:HGNC Symbol;Acc:HGNC:630]
ENSG00000049192	1.06	6.755	1.83651	2.24906e-16	yes	down	ADAMTS6	ADAM metallopeptidase with thrombospondin type 1 motif 6 [Source:HGNC Symbol;Acc:HGNC:222]
ENSG00000121380	3.25	0.03	-4.52898	2.28435e-16	yes	up	BCL2L14	BCL2 like 14 [Source:HGNC Symbol;Acc:HGNC:16657]
ENSG00000135966	15.94	34.73	1.23933	2.29612e-16	yes	down	TGFBRAP1	transforming growth factor beta receptor associated protein 1 [Source:HGNC Symbol;Acc:HGNC:16836]
ENSG00000171488	5.14	19.255	1.37525	2.35082e-16	yes	down	LRRC8C	leucine rich repeat containing 8 family member C [Source:HGNC Symbol;Acc:HGNC:25075]
ENSG00000168502	2.67	10.88	1.55404	2.43239e-16	yes	down	MTCL1	microtubule crosslinking factor 1 [Source:HGNC Symbol;Acc:HGNC:29121]
ENSG00000146112	137.11	90.905	-1.08808	2.43868e-16	yes	up	PPP1R18	protein phosphatase 1 regulatory subunit 18 [Source:HGNC Symbol;Acc:HGNC:29413]
ENSG00000125733	67.785	41.77	-1.23187	2.55512e-16	yes	up	TRIP10	thyroid hormone receptor interactor 10 [Source:HGNC Symbol;Acc:HGNC:12304]
ENSG00000132669	3.165	15.925	1.50293	2.7507e-16	yes	down	RIN2	Ras and Rab interactor 2 [Source:HGNC Symbol;Acc:HGNC:18750]
ENSG00000072121	18.09	11.645	-1.12006	2.80136e-16	yes	up	ZFYVE26	zinc finger FYVE-type containing 26 [Source:HGNC Symbol;Acc:HGNC:20761]
ENSG00000169184	0.13	1.795	3.33534	3.06622e-16	yes	down	MN1	MN1 proto-oncogene, transcriptional regulator [Source:HGNC Symbol;Acc:HGNC:7180]
ENSG00000173812	944.11	647.42	-1.01532	3.10654e-16	yes	up	EIF1	eukaryotic translation initiation factor 1 [Source:HGNC Symbol;Acc:HGNC:3249]
ENSG00000177732	3.925	16.03	1.49878	3.20006e-16	yes	down	SOX12	SRY-box 12 [Source:HGNC Symbol;Acc:HGNC:11198]
ENSG00000154639	0.2	2.805	3.08609	3.37576e-16	yes	down	CXADR	coxsackie virus and adenovirus receptor [Source:HGNC Symbol;Acc:HGNC:2559]
ENSG00000134954	59.445	35.15	-1.12372	3.46707e-16	yes	up	ETS1	ETS proto-oncogene 1, transcription factor [Source:HGNC Symbol;Acc:HGNC:3488]
ENSG00000123395	103.965	58.53	-1.33368	3.68903e-16	yes	up	ATG101	autophagy related 101 [Source:HGNC Symbol;Acc:HGNC:25679]
ENSG00000137200	50.795	33.27	-1.08929	3.69704e-16	yes	up	CMTR1	cap methyltransferase 1 [Source:HGNC Symbol;Acc:HGNC:21077]
ENSG00000158715	1.295	7.865	2.02448	3.86898e-16	yes	down	SLC45A3	solute carrier family 45 member 3 [Source:HGNC Symbol;Acc:HGNC:8642]
ENSG00000214944	9.105	29.585	1.28607	3.95397e-16	yes	down	ARHGEF28	Rho guanine nucleotide exchange factor 28 [Source:HGNC Symbol;Acc:HGNC:30322]
ENSG00000140548	17.82	10.6	-1.26794	4.15229e-16	yes	up	ZNF710	zinc finger protein 710 [Source:HGNC Symbol;Acc:HGNC:25352]
ENSG00000172273	19.05	9.455	-1.45193	4.40892e-16	yes	up	HINFP	histone H4 transcription factor [Source:HGNC Symbol;Acc:HGNC:17850]
ENSG00000102271	1.305	7.945	1.98711	4.79511e-16	yes	down	KLHL4	kelch like family member 4 [Source:HGNC Symbol;Acc:HGNC:6355]
ENSG00000197256	8.56	30.795	1.38776	4.92449e-16	yes	down	KANK2	KN motif and ankyrin repeat domains 2 [Source:HGNC Symbol;Acc:HGNC:29300]
ENSG00000184988	11.91	4.6	-2.2207	4.96571e-16	yes	up	TMEM106A	transmembrane protein 106A [Source:HGNC Symbol;Acc:HGNC:28288]
ENSG00000154217	17.77	9.035	-1.39527	5.25391e-16	yes	up	PITPNC1	phosphatidylinositol transfer protein, cytoplasmic 1 [Source:HGNC Symbol;Acc:HGNC:21045]
ENSG00000167703	42.475	32.14	-1.1713	6.50999e-16	yes	up	SLC43A2	solute carrier family 43 member 2 [Source:HGNC Symbol;Acc:HGNC:23087]
ENSG00000184545	8.655	4.035	-1.48902	7.54242e-16	yes	up	DUSP8	dual specificity phosphatase 8 [Source:HGNC Symbol;Acc:HGNC:3074]
ENSG00000151702	21.675	66.705	1.12263	8.0996e-16	yes	down	FLI1	Fli-1 proto-oncogene, ETS transcription factor [Source:HGNC Symbol;Acc:HGNC:3749]
ENSG00000163788	7.135	25.495	1.23883	8.83158e-16	yes	down	SNRK	SNF related kinase [Source:HGNC Symbol;Acc:HGNC:30598]
ENSG00000089351	116.505	77.395	-1.14403	8.93824e-16	yes	up	GRAMD1A	GRAM domain containing 1A [Source:HGNC Symbol;Acc:HGNC:29305]
ENSG00000026950	18.865	10.57	-1.30608	9.45894e-16	yes	up	BTN3A1	butyrophilin subfamily 3 member A1 [Source:HGNC Symbol;Acc:HGNC:1138]
ENSG00000175354	20.425	9.09	-1.52531	1.03665e-15	yes	up	PTPN2	protein tyrosine phosphatase, non-receptor type 2 [Source:HGNC Symbol;Acc:HGNC:9650]
ENSG00000181744	2.05	8.815	1.80292	1.03665e-15	yes	down	C3orf58	chromosome 3 open reading frame 58 [Source:HGNC Symbol;Acc:HGNC:28490]
ENSG00000144063	21.015	67.115	1.20496	1.12736e-15	yes	down	MALL	mal, T-cell differentiation protein like [Source:HGNC Symbol;Acc:HGNC:6818]
ENSG00000157654	32.75	14.955	-1.56786	1.18819e-15	yes	up	PALM2-AKAP2	PALM2-AKAP2 readthrough [Source:HGNC Symbol;Acc:HGNC:33529]
ENSG00000157214	0.175	2.325	3.14829	1.18938e-15	yes	down	STEAP2	STEAP2 metalloreductase [Source:HGNC Symbol;Acc:HGNC:17885]
ENSG00000091879	16.41	60.1	1.36826	1.22083e-15	yes	down	ANGPT2	angiopoietin 2 [Source:HGNC Symbol;Acc:HGNC:485]
ENSG00000166446	10.395	5.875	-1.26563	1.25209e-15	yes	up	CDYL2	chromodomain Y like 2 [Source:HGNC Symbol;Acc:HGNC:23030]
ENSG00000248335	10.05	2.805	-2.18553	1.29378e-15	yes	up	AC096733.1
ENSG00000243927	77.89	41.23	-1.39638	1.35014e-15	yes	up	MRPS6	mitochondrial ribosomal protein S6 [Source:HGNC Symbol;Acc:HGNC:14051]
ENSG00000179862	18.64	6.615	-1.93689	1.39954e-15	yes	up	CITED4	Cbp/p300 interacting transactivator with Glu/Asp rich carboxy-terminal domain 4 [Source:HGNC Symbol;Acc:HGNC:18696]
ENSG00000196235	88.225	61.965	-1.05587	1.41028e-15	yes	up	SUPT5H	SPT5 homolog, DSIF elongation factor subunit [Source:HGNC Symbol;Acc:HGNC:11469]
ENSG00000182704	23.945	13.27	-1.36072	1.52574e-15	yes	up	TSKU	tsukushi, small leucine rich proteoglycan [Source:HGNC Symbol;Acc:HGNC:28850]
ENSG00000214530	34.61	13.205	-1.72421	1.78427e-15	yes	up	STARD10	StAR related lipid transfer domain containing 10 [Source:HGNC Symbol;Acc:HGNC:10666]
ENSG00000166265	3.93	16.21	1.50529	1.86293e-15	yes	down	CYYR1	cysteine and tyrosine rich 1 [Source:HGNC Symbol;Acc:HGNC:16274]
ENSG00000064999	4.69	16.65	1.24819	1.91656e-15	yes	down	ANKS1A	ankyrin repeat and sterile alpha motif domain containing 1A [Source:HGNC Symbol;Acc:HGNC:20961]
ENSG00000086544	23.32	12.985	-1.28254	2.10272e-15	yes	up	ITPKC	inositol-trisphosphate 3-kinase C [Source:HGNC Symbol;Acc:HGNC:14897]
ENSG00000026103	8.22	3.41	-1.9775	2.19768e-15	yes	up	FAS	Fas cell surface death receptor [Source:HGNC Symbol;Acc:HGNC:11920]
ENSG00000119669	18.605	11.485	-1.17329	2.30312e-15	yes	up	IRF2BPL	interferon regulatory factor 2 binding protein like [Source:HGNC Symbol;Acc:HGNC:14282]
ENSG00000119397	0.765	4.925	1.97056	2.38482e-15	yes	down	CNTRL	centriolin [Source:HGNC Symbol;Acc:HGNC:1858]
ENSG00000113594	13.025	6.055	-1.50742	2.45826e-15	yes	up	LIFR	LIF receptor alpha [Source:HGNC Symbol;Acc:HGNC:6597]
ENSG00000158470	88.33	59.475	-1.04684	2.6622e-15	yes	up	B4GALT5	beta-1,4-galactosyltransferase 5 [Source:HGNC Symbol;Acc:HGNC:928]
ENSG00000165271	43.445	27.665	-1.12355	2.73768e-15	yes	up	NOL6	nucleolar protein 6 [Source:HGNC Symbol;Acc:HGNC:19910]
ENSG00000275023	25.935	18.405	-1.09647	2.75994e-15	yes	up	MLLT6	MLLT6, PHD finger domain containing [Source:HGNC Symbol;Acc:HGNC:7138]
ENSG00000164715	9.39	5.28	-1.29445	2.78337e-15	yes	up	LMTK2	lemur tyrosine kinase 2 [Source:HGNC Symbol;Acc:HGNC:17880]
ENSG00000135048	96.73	45.085	-1.32478	2.80882e-15	yes	up	TMEM2	transmembrane protein 2 [Source:HGNC Symbol;Acc:HGNC:11869]
ENSG00000185262	64.48	39.345	-1.22557	2.91809e-15	yes	up	UBALD2	UBA like domain containing 2 [Source:HGNC Symbol;Acc:HGNC:28438]
ENSG00000169855	18.04	9.44	-1.33794	2.93977e-15	yes	up	ROBO1	roundabout guidance receptor 1 [Source:HGNC Symbol;Acc:HGNC:10249]
ENSG00000144827	4.005	17.68	1.63367	2.93977e-15	yes	down	ABHD10	abhydrolase domain containing 10 [Source:HGNC Symbol;Acc:HGNC:25656]
ENSG00000116871	218.18	140.175	-1.06845	3.43319e-15	yes	up	MAP7D1	MAP7 domain containing 1 [Source:HGNC Symbol;Acc:HGNC:25514]
ENSG00000072422	4.66	15.315	1.59782	3.47747e-15	yes	down	RHOBTB1	Rho related BTB domain containing 1 [Source:HGNC Symbol;Acc:HGNC:18738]
ENSG00000133026	25.2	80.05	1.16006	4.22625e-15	yes	down	MYH10	myosin heavy chain 10 [Source:HGNC Symbol;Acc:HGNC:7568]
ENSG00000125772	0.495	3.755	2.19734	4.29171e-15	yes	down	GPCPD1	glycerophosphocholine phosphodiesterase 1 [Source:HGNC Symbol;Acc:HGNC:26957]
ENSG00000160408	82.74	52.3	-1.17562	4.96752e-15	yes	up	ST6GALNAC6	ST6 N-acetylgalactosaminide alpha-2,6-sialyltransferase 6 [Source:HGNC Symbol;Acc:HGNC:23364]
ENSG00000143393	49.44	34.28	-1.03989	5.14144e-15	yes	up	PI4KB	phosphatidylinositol 4-kinase beta [Source:HGNC Symbol;Acc:HGNC:8984]
ENSG00000106366	4673.23	3446.92	-0.926531	4.29941e-15	no	up	SERPINE1	serpin family E member 1 [Source:HGNC Symbol;Acc:HGNC:8583]
ENSG00000092820	94.605	66.97	-0.984284	4.72398e-15	no	up	EZR	ezrin [Source:HGNC Symbol;Acc:HGNC:12691]
ENSG00000106771	8.075	22.745	1.24053	5.42819e-15	yes	down	TMEM245	transmembrane protein 245 [Source:HGNC Symbol;Acc:HGNC:1363]
ENSG00000167657	210.115	138.44	-1.12063	5.72664e-15	yes	up	DAPK3	death associated protein kinase 3 [Source:HGNC Symbol;Acc:HGNC:2676]
ENSG00000176095	50.25	33.16	-1.11227	6.1939e-15	yes	up	IP6K1	inositol hexakisphosphate kinase 1 [Source:HGNC Symbol;Acc:HGNC:18360]
ENSG00000168884	78.905	48.895	-1.18035	6.47798e-15	yes	up	TNIP2	TNFAIP3 interacting protein 2 [Source:HGNC Symbol;Acc:HGNC:19118]
ENSG00000250899	6.265	2.635	-1.69462	6.83494e-15	yes	up	AC125807.2
ENSG00000094804	2.22	10.65	1.54675	7.15283e-15	yes	down	CDC6	cell division cycle 6 [Source:HGNC Symbol;Acc:HGNC:1744]
ENSG00000119714	3.835	0.81	-2.75009	7.27622e-15	yes	up	GPR68	G protein-coupled receptor 68 [Source:HGNC Symbol;Acc:HGNC:4519]
ENSG00000129521	1.585	0.055	-4.35262	7.82349e-15	yes	up	EGLN3	egl-9 family hypoxia inducible factor 3 [Source:HGNC Symbol;Acc:HGNC:14661]
ENSG00000178996	1.585	7.745	1.65799	7.98637e-15	yes	down	SNX18	sorting nexin 18 [Source:HGNC Symbol;Acc:HGNC:19245]
ENSG00000116809	40.355	26.11	-1.17902	8.44533e-15	yes	up	ZBTB17	zinc finger and BTB domain containing 17 [Source:HGNC Symbol;Acc:HGNC:12936]
ENSG00000172936	111.235	74.56	-1.06088	8.60656e-15	yes	up	MYD88	myeloid differentiation primary response 88 [Source:HGNC Symbol;Acc:HGNC:7562]
ENSG00000204516	41.335	26.085	-1.1728	9.07009e-15	yes	up	MICB	MHC class I polypeptide-related sequence B [Source:HGNC Symbol;Acc:HGNC:7091]
ENSG00000182022	1.675	6.595	1.72644	1.00699e-14	yes	down	CHST15	carbohydrate sulfotransferase 15 [Source:HGNC Symbol;Acc:HGNC:18137]
ENSG00000143815	7.585	24.93	1.24959	1.00699e-14	yes	down	LBR	lamin B receptor [Source:HGNC Symbol;Acc:HGNC:6518]
ENSG00000140873	4.875	17.825	1.29221	1.14223e-14	yes	down	ADAMTS18	ADAM metallopeptidase with thrombospondin type 1 motif 18 [Source:HGNC Symbol;Acc:HGNC:17110]
ENSG00000101152	58.535	40.71	-1.00627	1.17702e-14	yes	up	DNAJC5	DnaJ heat shock protein family (Hsp40) member C5 [Source:HGNC Symbol;Acc:HGNC:16235]
ENSG00000173540	76.415	55.705	-1.08768	1.1871e-14	yes	up	GMPPB	GDP-mannose pyrophosphorylase B [Source:HGNC Symbol;Acc:HGNC:22932]
ENSG00000143842	2.75	14.195	1.63855	1.19309e-14	yes	down	SOX13	SRY-box 13 [Source:HGNC Symbol;Acc:HGNC:11192]
ENSG00000104518	137.715	84.77	-1.18046	1.26674e-14	yes	up	GSDMD	gasdermin D [Source:HGNC Symbol;Acc:HGNC:25697]
ENSG00000125952	104.43	61.9	-1.07079	1.30184e-14	yes	up	MAX	MYC associated factor X [Source:HGNC Symbol;Acc:HGNC:6913]
ENSG00000111335	131.25	92.65	-1.03752	1.38763e-14	yes	up	OAS2	2'-5'-oligoadenylate synthetase 2 [Source:HGNC Symbol;Acc:HGNC:8087]
ENSG00000014164	21.145	12.52	-1.2226	1.4227e-14	yes	up	ZC3H3	zinc finger CCCH-type containing 3 [Source:HGNC Symbol;Acc:HGNC:28972]
ENSG00000162777	5.54	1.005	-2.73514	1.4227e-14	yes	up	DENND2D	DENN domain containing 2D [Source:HGNC Symbol;Acc:HGNC:26192]
ENSG00000197536	22.475	9.185	-1.59546	1.4227e-14	yes	up	C5orf56	chromosome 5 open reading frame 56 [Source:HGNC Symbol;Acc:HGNC:33838]
ENSG00000196876	1.045	5.07	1.79436	1.43768e-14	yes	down	SCN8A	sodium voltage-gated channel alpha subunit 8 [Source:HGNC Symbol;Acc:HGNC:10596]
ENSG00000115594	8.24	4.26	-1.42739	1.53278e-14	yes	up	IL1R1	interleukin 1 receptor type 1 [Source:HGNC Symbol;Acc:HGNC:5993]
ENSG00000105246	12.53	3.56	-2.20506	1.57294e-14	yes	up	EBI3	Epstein-Barr virus induced 3 [Source:HGNC Symbol;Acc:HGNC:3129]
ENSG00000106852	0.6	3.945	2.66131	1.59169e-14	yes	down	LHX6	LIM homeobox 6 [Source:HGNC Symbol;Acc:HGNC:21735]
ENSG00000162599	1.51	5.515	1.73523	1.61804e-14	yes	down	NFIA	nuclear factor I A [Source:HGNC Symbol;Acc:HGNC:7784]
ENSG00000178031	14.815	10.545	-1.13558	1.68064e-14	yes	up	ADAMTSL1	ADAMTS like 1 [Source:HGNC Symbol;Acc:HGNC:14632]
ENSG00000109436	33.74	20.63	-1.18455	1.69986e-14	yes	up	TBC1D9	TBC1 domain family member 9 [Source:HGNC Symbol;Acc:HGNC:21710]
ENSG00000132970	4.28	12.435	1.45645	2.0291e-14	yes	down	WASF3	WAS protein family member 3 [Source:HGNC Symbol;Acc:HGNC:12734]
ENSG00000095794	74.585	43.9	-1.27116	2.17748e-14	yes	up	CREM	cAMP responsive element modulator [Source:HGNC Symbol;Acc:HGNC:2352]
ENSG00000170315	1603.88	1127.97	-0.91767	1.86045e-14	no	up	UBB	ubiquitin B [Source:HGNC Symbol;Acc:HGNC:12463]
ENSG00000118762	2.93	13.13	1.45232	2.22675e-14	yes	down	PKD2	polycystin 2, transient receptor potential cation channel [Source:HGNC Symbol;Acc:HGNC:9009]
ENSG00000166938	2.03	8.49	1.85353	2.2286e-14	yes	down	DIS3L	DIS3 like exosome 3'-5' exoribonuclease [Source:HGNC Symbol;Acc:HGNC:28698]
ENSG00000239713	14.445	6.815	-1.69765	2.47378e-14	yes	up	APOBEC3G	apolipoprotein B mRNA editing enzyme catalytic subunit 3G [Source:HGNC Symbol;Acc:HGNC:17357]
ENSG00000273604	4.635	1.71	-1.86191	2.54602e-14	yes	up	EPOP	elongin BC and polycomb repressive complex 2 associated protein [Source:HGNC Symbol;Acc:HGNC:34493]
ENSG00000167996	6854.52	4955.35	-0.920053	2.43713e-14	no	up	FTH1	ferritin heavy chain 1 [Source:HGNC Symbol;Acc:HGNC:3976]
ENSG00000131759	5.525	23.475	1.52355	2.63481e-14	yes	down	RARA	retinoic acid receptor alpha [Source:HGNC Symbol;Acc:HGNC:9864]
ENSG00000145284	6.49	22.15	1.27246	2.64714e-14	yes	down	SCD5	stearoyl-CoA desaturase 5 [Source:HGNC Symbol;Acc:HGNC:21088]
ENSG00000057019	5.185	16.355	1.21769	2.98868e-14	yes	down	DCBLD2	discoidin, CUB and LCCL domain containing 2 [Source:HGNC Symbol;Acc:HGNC:24627]
ENSG00000140521	43.255	29.635	-1.05036	3.33676e-14	yes	up	POLG	DNA polymerase gamma, catalytic subunit [Source:HGNC Symbol;Acc:HGNC:9179]
ENSG00000253293	3.88	16.35	1.66479	3.35086e-14	yes	down	HOXA10	homeobox A10 [Source:HGNC Symbol;Acc:HGNC:5100]
ENSG00000196588	36.215	23.405	-1.11028	3.45716e-14	yes	up	MKL1	megakaryoblastic leukemia (translocation) 1 [Source:HGNC Symbol;Acc:HGNC:14334]
ENSG00000134250	16.115	11.075	-1.0229	3.71861e-14	yes	up	NOTCH2	notch 2 [Source:HGNC Symbol;Acc:HGNC:7882]
ENSG00000120279	10.68	42.16	1.47114	3.74284e-14	yes	down	MYCT1	MYC target 1 [Source:HGNC Symbol;Acc:HGNC:23172]
ENSG00000130489	63.035	33.855	-1.38514	3.84055e-14	yes	up	SCO2	SCO2, cytochrome c oxidase assembly protein [Source:HGNC Symbol;Acc:HGNC:10604]
ENSG00000100311	59.235	181.195	1.10324	3.93797e-14	yes	down	PDGFB	platelet derived growth factor subunit B [Source:HGNC Symbol;Acc:HGNC:8800]
ENSG00000162889	87.33	60.765	-1.01018	4.04271e-14	yes	up	MAPKAPK2	mitogen-activated protein kinase-activated protein kinase 2 [Source:HGNC Symbol;Acc:HGNC:6887]
ENSG00000116062	3.365	13.85	1.34046	4.10458e-14	yes	down	MSH6	mutS homolog 6 [Source:HGNC Symbol;Acc:HGNC:7329]
ENSG00000065308	14.255	39.575	0.975729	4.03529e-14	no	down	TRAM2	translocation associated membrane protein 2 [Source:HGNC Symbol;Acc:HGNC:16855]
ENSG00000033867	1.86	7.7	1.65537	4.20416e-14	yes	down	SLC4A7	solute carrier family 4 member 7 [Source:HGNC Symbol;Acc:HGNC:11033]
ENSG00000162614	2.165	11.835	1.98612	4.46259e-14	yes	down	NEXN	nexilin F-actin binding protein [Source:HGNC Symbol;Acc:HGNC:29557]
ENSG00000147324	10.115	5.575	-1.22886	4.51174e-14	yes	up	MFHAS1	malignant fibrous histiocytoma amplified sequence 1 [Source:HGNC Symbol;Acc:HGNC:16982]
ENSG00000100241	43.655	29.345	-1.04485	4.52824e-14	yes	up	SBF1	SET binding factor 1 [Source:HGNC Symbol;Acc:HGNC:10542]
ENSG00000133800	0.955	5.785	2.18339	4.52824e-14	yes	down	LYVE1	lymphatic vessel endothelial hyaluronan receptor 1 [Source:HGNC Symbol;Acc:HGNC:14687]
ENSG00000136052	13.615	5.515	-1.66461	4.78957e-14	yes	up	SLC41A2	solute carrier family 41 member 2 [Source:HGNC Symbol;Acc:HGNC:31045]
ENSG00000187513	56.535	33.445	-1.23728	4.88414e-14	yes	up	GJA4	gap junction protein alpha 4 [Source:HGNC Symbol;Acc:HGNC:4278]
ENSG00000102034	34.655	23.23	-1.05982	5.20472e-14	yes	up	ELF4	E74 like ETS transcription factor 4 [Source:HGNC Symbol;Acc:HGNC:3319]
ENSG00000068323	43.57	29.97	-1.04325	5.59208e-14	yes	up	TFE3	transcription factor binding to IGHM enhancer 3 [Source:HGNC Symbol;Acc:HGNC:11752]
ENSG00000146859	108.525	75.505	-1.00834	5.64464e-14	yes	up	TMEM140	transmembrane protein 140 [Source:HGNC Symbol;Acc:HGNC:21870]
ENSG00000171132	4.335	14.72	1.31167	6.19641e-14	yes	down	PRKCE	protein kinase C epsilon [Source:HGNC Symbol;Acc:HGNC:9401]
ENSG00000178718	2.3	10.42	1.63741	6.50078e-14	yes	down	RPP25	ribonuclease P and MRP subunit p25 [Source:HGNC Symbol;Acc:HGNC:30361]
ENSG00000171681	4.175	10.845	1.21945	7.46055e-14	yes	down	ATF7IP	activating transcription factor 7 interacting protein [Source:HGNC Symbol;Acc:HGNC:20092]
ENSG00000003096	5.18	17.995	1.43414	7.61623e-14	yes	down	KLHL13	kelch like family member 13 [Source:HGNC Symbol;Acc:HGNC:22931]
ENSG00000148248	270.37	200.01	-0.931936	6.64179e-14	no	up	SURF4	surfeit 4 [Source:HGNC Symbol;Acc:HGNC:11476]
ENSG00000088256	73.845	49.355	-1.05047	7.62436e-14	yes	up	GNA11	G protein subunit alpha 11 [Source:HGNC Symbol;Acc:HGNC:4379]
ENSG00000185551	23.65	62.325	1.06614	7.76877e-14	yes	down	NR2F2	nuclear receptor subfamily 2 group F member 2 [Source:HGNC Symbol;Acc:HGNC:7976]
ENSG00000251201	8.12	3.89	-1.51397	8.24606e-14	yes	up	TMED7-TICAM2	TMED7-TICAM2 readthrough [Source:HGNC Symbol;Acc:HGNC:33945]
ENSG00000148700	5	18.82	1.41179	8.24606e-14	yes	down	ADD3	adducin 3 [Source:HGNC Symbol;Acc:HGNC:245]
ENSG00000100731	16.445	7.175	-1.32347	8.26368e-14	yes	up	PCNX1	pecanex homolog 1 (Drosophila) [Source:HGNC Symbol;Acc:HGNC:19740]
ENSG00000130224	4.225	1.8	-1.66294	9.14296e-14	yes	up	LRCH2	leucine rich repeats and calponin homology domain containing 2 [Source:HGNC Symbol;Acc:HGNC:29292]
ENSG00000272941	30.95	15.325	-1.47875	9.35378e-14	yes	up	AC083862.2
ENSG00000070961	2.37	8.095	1.45159	1.03485e-13	yes	down	ATP2B1	ATPase plasma membrane Ca2+ transporting 1 [Source:HGNC Symbol;Acc:HGNC:814]
ENSG00000205978	5.22	17.265	1.20757	1.05357e-13	yes	down	NYNRIN	NYN domain and retroviral integrase containing [Source:HGNC Symbol;Acc:HGNC:20165]
ENSG00000149798	33.53	20.415	-1.19742	1.068e-13	yes	up	CDC42EP2	CDC42 effector protein 2 [Source:HGNC Symbol;Acc:HGNC:16263]
ENSG00000166833	17.925	12.75	-1.0028	1.10359e-13	yes	up	NAV2	neuron navigator 2 [Source:HGNC Symbol;Acc:HGNC:15997]
ENSG00000028137	103.62	73.06	-1.00321	1.15064e-13	yes	up	TNFRSF1B	TNF receptor superfamily member 1B [Source:HGNC Symbol;Acc:HGNC:11917]
ENSG00000051108	126.765	86.035	-0.988851	1.09232e-13	no	up	HERPUD1	homocysteine inducible ER protein with ubiquitin like domain 1 [Source:HGNC Symbol;Acc:HGNC:13744]
ENSG00000066027	5.85	21.505	1.35757	1.16834e-13	yes	down	PPP2R5A	protein phosphatase 2 regulatory subunit B'alpha [Source:HGNC Symbol;Acc:HGNC:9309]
ENSG00000182446	102.455	82.67	-0.955316	1.11425e-13	no	up	NPLOC4	NPL4 homolog, ubiquitin recognition factor [Source:HGNC Symbol;Acc:HGNC:18261]
ENSG00000175556	0.575	5.13	2.53624	1.2391e-13	yes	down	LONRF3	LON peptidase N-terminal domain and ring finger 3 [Source:HGNC Symbol;Acc:HGNC:21152]
ENSG00000070882	4.205	13.15	1.22458	1.35076e-13	yes	down	OSBPL3	oxysterol binding protein like 3 [Source:HGNC Symbol;Acc:HGNC:16370]
ENSG00000283528	1.435	0.065	-3.87829	1.428e-13	yes	up	AC073264.3
ENSG00000046889	8.135	27.635	1.32138	1.4408e-13	yes	down	PREX2	phosphatidylinositol-3,4,5-trisphosphate dependent Rac exchange factor 2 [Source:HGNC Symbol;Acc:HGNC:22950]
ENSG00000275342	4.4	15.15	1.29883	1.44368e-13	yes	down	PRAG1	PEAK1 related kinase activating pseudokinase 1 [Source:HGNC Symbol;Acc:HGNC:25438]
ENSG00000119537	41.39	17.545	-1.14633	1.47601e-13	yes	up	KDSR	3-ketodihydrosphingosine reductase [Source:HGNC Symbol;Acc:HGNC:4021]
ENSG00000135919	16.81	6.255	-1.51866	1.50024e-13	yes	up	SERPINE2	serpin family E member 2 [Source:HGNC Symbol;Acc:HGNC:8951]
ENSG00000172432	63.935	44.915	-1.07478	1.64214e-13	yes	up	GTPBP2	GTP binding protein 2 [Source:HGNC Symbol;Acc:HGNC:4670]
ENSG00000164938	4.41	15.44	1.29956	1.64214e-13	yes	down	TP53INP1	tumor protein p53 inducible nuclear protein 1 [Source:HGNC Symbol;Acc:HGNC:18022]
ENSG00000259070	0.105	2.145	3.21863	1.66171e-13	yes	down	LINC00639	long intergenic non-protein coding RNA 639 [Source:HGNC Symbol;Acc:HGNC:27502]
ENSG00000156466	0.225	2.64	2.94176	1.70868e-13	yes	down	GDF6	growth differentiation factor 6 [Source:HGNC Symbol;Acc:HGNC:4221]
ENSG00000148400	15.405	45.475	1.08917	1.70868e-13	yes	down	NOTCH1	notch 1 [Source:HGNC Symbol;Acc:HGNC:7881]
ENSG00000133789	13.81	41.355	1.08006	1.72229e-13	yes	down	SWAP70	SWAP switching B-cell complex subunit 70 [Source:HGNC Symbol;Acc:HGNC:17070]
ENSG00000133069	6.38	1.81	-1.87129	1.90253e-13	yes	up	TMCC2	transmembrane and coiled-coil domain family 2 [Source:HGNC Symbol;Acc:HGNC:24239]
ENSG00000070495	33.26	19.79	-1.2371	2.14467e-13	yes	up	JMJD6	arginine demethylase and lysine hydroxylase [Source:HGNC Symbol;Acc:HGNC:19355]
ENSG00000107862	38.77	28.44	-0.935675	1.90566e-13	no	up	GBF1	golgi brefeldin A resistant guanine nucleotide exchange factor 1 [Source:HGNC Symbol;Acc:HGNC:4181]
ENSG00000067066	107.23	75.7	-0.970899	1.99842e-13	no	up	SP100	SP100 nuclear antigen [Source:HGNC Symbol;Acc:HGNC:11206]
ENSG00000108774	369.25	259.065	-0.992512	2.00794e-13	no	up	RAB5C	RAB5C, member RAS oncogene family [Source:HGNC Symbol;Acc:HGNC:9785]
ENSG00000259330	2.985	11.79	1.54393	2.24962e-13	yes	down	INAFM2	InaF motif containing 2 [Source:HGNC Symbol;Acc:HGNC:35165]
ENSG00000189221	4.345	15.72	1.329	2.41636e-13	yes	down	MAOA	monoamine oxidase A [Source:HGNC Symbol;Acc:HGNC:6833]
ENSG00000232517	3.425	19.29	1.73331	2.42698e-13	yes	down	AC112198.2
ENSG00000248429	0.925	7.65	2.27762	2.43298e-13	yes	down	AC098679.1
ENSG00000128342	2.61	0.545	-2.88547	2.4987e-13	yes	up	LIF	LIF, interleukin 6 family cytokine [Source:HGNC Symbol;Acc:HGNC:6596]
ENSG00000142089	2969.64	2006.34	-1.07588	2.53164e-13	yes	up	IFITM3	interferon induced transmembrane protein 3 [Source:HGNC Symbol;Acc:HGNC:5414]
ENSG00000168297	22.295	12.875	-1.22543	2.61953e-13	yes	up	PXK	PX domain containing serine/threonine kinase like [Source:HGNC Symbol;Acc:HGNC:23326]
ENSG00000163611	1.445	5.27	2.10472	2.65374e-13	yes	down	SPICE1	spindle and centriole associated protein 1 [Source:HGNC Symbol;Acc:HGNC:25083]
ENSG00000137947	43.225	22.5	-1.40048	2.68824e-13	yes	up	GTF2B	general transcription factor IIB [Source:HGNC Symbol;Acc:HGNC:4648]
ENSG00000127955	1.225	6.7	1.9044	2.98346e-13	yes	down	GNAI1	G protein subunit alpha i1 [Source:HGNC Symbol;Acc:HGNC:4384]
ENSG00000260604	0.37	2.565	2.18881	3.07153e-13	yes	down	AL590004.4
ENSG00000138771	0.275	2.395	2.09676	3.85798e-13	yes	down	SHROOM3	shroom family member 3 [Source:HGNC Symbol;Acc:HGNC:30422]
ENSG00000172534	41.21	29.815	-0.944085	3.35015e-13	no	up	HCFC1	host cell factor C1 [Source:HGNC Symbol;Acc:HGNC:4839]
ENSG00000170485	15.43	47.33	1.16021	3.97146e-13	yes	down	NPAS2	neuronal PAS domain protein 2 [Source:HGNC Symbol;Acc:HGNC:7895]
ENSG00000198952	70.215	49.84	-0.991173	3.88377e-13	no	up	SMG5	SMG5, nonsense mediated mRNA decay factor [Source:HGNC Symbol;Acc:HGNC:24644]
ENSG00000105325	35.88	23.095	-1.12042	4.11368e-13	yes	up	FZR1	fizzy and cell division cycle 20 related 1 [Source:HGNC Symbol;Acc:HGNC:24824]
ENSG00000198624	8.765	4.635	-1.39196	4.14499e-13	yes	up	CCDC69	coiled-coil domain containing 69 [Source:HGNC Symbol;Acc:HGNC:24487]
ENSG00000186897	1.675	0.025	-4.14897	4.65536e-13	yes	up	C1QL4	complement C1q like 4 [Source:HGNC Symbol;Acc:HGNC:31416]
ENSG00000187608	3292.09	1970.22	-1.25745	4.72385e-13	yes	up	ISG15	ISG15 ubiquitin-like modifier [Source:HGNC Symbol;Acc:HGNC:4053]
ENSG00000068028	46.235	29.195	-1.13542	4.82084e-13	yes	up	RASSF1	Ras association domain family member 1 [Source:HGNC Symbol;Acc:HGNC:9882]
ENSG00000170385	1.935	7.415	1.41936	5.02874e-13	yes	down	SLC30A1	solute carrier family 30 member 1 [Source:HGNC Symbol;Acc:HGNC:11012]
ENSG00000164220	1.4	7.01	1.75959	5.11983e-13	yes	down	F2RL2	coagulation factor II thrombin receptor like 2 [Source:HGNC Symbol;Acc:HGNC:3539]
ENSG00000138078	2.345	8.565	1.43331	5.22963e-13	yes	down	PREPL	prolyl endopeptidase-like [Source:HGNC Symbol;Acc:HGNC:30228]
ENSG00000110888	1.045	7.135	2.08834	5.77549e-13	yes	down	CAPRIN2	caprin family member 2 [Source:HGNC Symbol;Acc:HGNC:21259]
ENSG00000159110	40.925	30.235	-1.0533	5.85351e-13	yes	up	IFNAR2	interferon alpha and beta receptor subunit 2 [Source:HGNC Symbol;Acc:HGNC:5433]
ENSG00000197951	30.795	7.195	-1.23488	6.1223e-13	yes	up	ZNF71	zinc finger protein 71 [Source:HGNC Symbol;Acc:HGNC:13141]
ENSG00000079385	6.945	2.805	-1.66386	6.64183e-13	yes	up	CEACAM1	carcinoembryonic antigen related cell adhesion molecule 1 [Source:HGNC Symbol;Acc:HGNC:1814]
ENSG00000112837	3.99	8.935	1.57633	6.77928e-13	yes	down	TBX18	T-box 18 [Source:HGNC Symbol;Acc:HGNC:11595]
ENSG00000073910	5.735	12.775	1.31677	6.89689e-13	yes	down	FRY	FRY microtubule binding protein [Source:HGNC Symbol;Acc:HGNC:20367]
ENSG00000101134	15.685	8.36	-1.45709	6.93025e-13	yes	up	DOK5	docking protein 5 [Source:HGNC Symbol;Acc:HGNC:16173]
ENSG00000141582	19.025	10.17	-1.32671	6.96444e-13	yes	up	CBX4	chromobox 4 [Source:HGNC Symbol;Acc:HGNC:1554]
ENSG00000177105	113.6	74.19	-1.10784	6.96444e-13	yes	up	RHOG	ras homolog family member G [Source:HGNC Symbol;Acc:HGNC:672]
ENSG00000184602	28.27	19.15	-1.04411	7.00353e-13	yes	up	SNN	stannin [Source:HGNC Symbol;Acc:HGNC:11149]
ENSG00000171469	3.84	16.58	1.64228	7.05229e-13	yes	down	ZNF561	zinc finger protein 561 [Source:HGNC Symbol;Acc:HGNC:28684]
ENSG00000101421	214.34	158.665	-0.926731	7.12326e-13	no	up	CHMP4B	charged multivesicular body protein 4B [Source:HGNC Symbol;Acc:HGNC:16171]
ENSG00000182108	47.16	27.6	-1.23434	7.96159e-13	yes	up	DEXI	Dexi homolog [Source:HGNC Symbol;Acc:HGNC:13267]
ENSG00000157216	53.93	37.24	-1.02908	8.34473e-13	yes	up	SSBP3	single stranded DNA binding protein 3 [Source:HGNC Symbol;Acc:HGNC:15674]
ENSG00000064042	3.345	12.835	1.45411	8.42754e-13	yes	down	LIMCH1	LIM and calponin homology domains 1 [Source:HGNC Symbol;Acc:HGNC:29191]
ENSG00000135002	8.375	25.75	1.21767	8.4384e-13	yes	down	RFK	riboflavin kinase [Source:HGNC Symbol;Acc:HGNC:30324]
ENSG00000167565	32.265	20.85	-1.21665	8.86105e-13	yes	up	SERTAD3	SERTA domain containing 3 [Source:HGNC Symbol;Acc:HGNC:17931]
ENSG00000116285	4.82	17.625	1.32006	8.93106e-13	yes	down	ERRFI1	ERBB receptor feedback inhibitor 1 [Source:HGNC Symbol;Acc:HGNC:18185]
ENSG00000188070	2.64	9.515	1.34113	9.4369e-13	yes	down	C11orf95	chromosome 11 open reading frame 95 [Source:HGNC Symbol;Acc:HGNC:28449]
ENSG00000104805	437.76	329.13	-0.909215	1.01663e-12	no	up	NUCB1	nucleobindin 1 [Source:HGNC Symbol;Acc:HGNC:8043]
ENSG00000163171	2.415	9.23	1.57267	1.03558e-12	yes	down	CDC42EP3	CDC42 effector protein 3 [Source:HGNC Symbol;Acc:HGNC:16943]
ENSG00000158290	8.76	26.3	1.13812	1.17112e-12	yes	down	CUL4B	cullin 4B [Source:HGNC Symbol;Acc:HGNC:2555]
ENSG00000197872	1.99	7.6	1.48991	1.27555e-12	yes	down	FAM49A	family with sequence similarity 49 member A [Source:HGNC Symbol;Acc:HGNC:25373]
ENSG00000145623	16.085	10.615	-1.14461	1.3003e-12	yes	up	OSMR	oncostatin M receptor [Source:HGNC Symbol;Acc:HGNC:8507]
ENSG00000140465	2.07	10.97	1.79419	1.40038e-12	yes	down	CYP1A1	cytochrome P450 family 1 subfamily A member 1 [Source:HGNC Symbol;Acc:HGNC:2595]
ENSG00000175224	64.14	46.295	-0.949947	1.55225e-12	no	up	ATG13	autophagy related 13 [Source:HGNC Symbol;Acc:HGNC:29091]
ENSG00000105939	31.23	16.245	-1.01379	1.56008e-12	yes	up	ZC3HAV1	zinc finger CCCH-type containing, antiviral 1 [Source:HGNC Symbol;Acc:HGNC:23721]
ENSG00000116521	138.15	100.49	-0.981627	1.56008e-12	no	up	SCAMP3	secretory carrier membrane protein 3 [Source:HGNC Symbol;Acc:HGNC:10565]
ENSG00000125730	1.525	0.475	-3.26413	1.61329e-12	yes	up	C3	complement C3 [Source:HGNC Symbol;Acc:HGNC:1318]
ENSG00000182253	1.915	7.14	1.3476	1.61753e-12	yes	down	SYNM	synemin [Source:HGNC Symbol;Acc:HGNC:24466]
ENSG00000138135	4.97	1.035	-2.53095	1.6358e-12	yes	up	CH25H	cholesterol 25-hydroxylase [Source:HGNC Symbol;Acc:HGNC:1907]
ENSG00000152104	7.12	21.745	1.00849	1.7172e-12	yes	down	PTPN14	protein tyrosine phosphatase, non-receptor type 14 [Source:HGNC Symbol;Acc:HGNC:9647]
ENSG00000175592	41.39	21.245	-1.40957	1.81388e-12	yes	up	FOSL1	FOS like 1, AP-1 transcription factor subunit [Source:HGNC Symbol;Acc:HGNC:13718]
ENSG00000243943	3.76	14.29	1.41865	1.8155e-12	yes	down	ZNF512	zinc finger protein 512 [Source:HGNC Symbol;Acc:HGNC:29380]
ENSG00000171302	91.5	66.49	-0.941976	2.02043e-12	no	up	CANT1	calcium activated nucleotidase 1 [Source:HGNC Symbol;Acc:HGNC:19721]
ENSG00000065427	162.3	118.56	-0.928759	2.02465e-12	no	up	KARS	lysyl-tRNA synthetase [Source:HGNC Symbol;Acc:HGNC:6215]
ENSG00000078053	2.89	11.88	1.51458	2.17954e-12	yes	down	AMPH	amphiphysin [Source:HGNC Symbol;Acc:HGNC:471]
ENSG00000151746	2.68	11.245	1.64868	2.40122e-12	yes	down	BICD1	BICD cargo adaptor 1 [Source:HGNC Symbol;Acc:HGNC:1049]
ENSG00000115993	4.2	13.33	1.16218	2.41078e-12	yes	down	TRAK2	trafficking kinesin protein 2 [Source:HGNC Symbol;Acc:HGNC:13206]
ENSG00000119326	21.915	70.82	1.22378	2.55663e-12	yes	down	CTNNAL1	catenin alpha like 1 [Source:HGNC Symbol;Acc:HGNC:2512]
ENSG00000141497	3.685	0.7	-2.57482	2.55987e-12	yes	up	ZMYND15	zinc finger MYND-type containing 15 [Source:HGNC Symbol;Acc:HGNC:20997]
ENSG00000104969	115.76	81.15	-0.985572	2.74451e-12	no	up	SGTA	small glutamine rich tetratricopeptide repeat containing alpha [Source:HGNC Symbol;Acc:HGNC:10819]
ENSG00000196739	10.01	6.345	-1.11479	2.79972e-12	yes	up	COL27A1	collagen type XXVII alpha 1 chain [Source:HGNC Symbol;Acc:HGNC:22986]
ENSG00000081189	3.48	14.255	1.4001	2.80981e-12	yes	down	MEF2C	myocyte enhancer factor 2C [Source:HGNC Symbol;Acc:HGNC:6996]
ENSG00000124831	18.73	55.94	1.05882	3.00406e-12	yes	down	LRRFIP1	LRR binding FLII interacting protein 1 [Source:HGNC Symbol;Acc:HGNC:6702]
ENSG00000162231	56.495	40.96	-0.959028	3.02667e-12	no	up	NXF1	nuclear RNA export factor 1 [Source:HGNC Symbol;Acc:HGNC:8071]
ENSG00000228495	34.455	101.84	1.22585	3.13082e-12	yes	down	LINC01013	long intergenic non-protein coding RNA 1013 [Source:HGNC Symbol;Acc:HGNC:48987]
ENSG00000167778	43.69	30.435	-1.01711	3.28133e-12	yes	up	SPRYD3	SPRY domain containing 3 [Source:HGNC Symbol;Acc:HGNC:25920]
ENSG00000138604	10.135	28.69	1.14054	3.34614e-12	yes	down	GLCE	glucuronic acid epimerase [Source:HGNC Symbol;Acc:HGNC:17855]
ENSG00000179134	50.525	38.975	-0.995451	3.49922e-12	no	up	SAMD4B	sterile alpha motif domain containing 4B [Source:HGNC Symbol;Acc:HGNC:25492]
ENSG00000117318	460.945	315.645	-1.04747	3.52566e-12	yes	up	ID3	inhibitor of DNA binding 3, HLH protein [Source:HGNC Symbol;Acc:HGNC:5362]
ENSG00000140859	36.145	25.41	-1.05425	3.55062e-12	yes	up	KIFC3	kinesin family member C3 [Source:HGNC Symbol;Acc:HGNC:6326]
ENSG00000005059	95.795	49.51	-1.11347	3.55509e-12	yes	up	MCUB	mitochondrial calcium uniporter dominant negative beta subunit [Source:HGNC Symbol;Acc:HGNC:26076]
ENSG00000112062	8.445	26.365	1.09139	3.57256e-12	yes	down	MAPK14	mitogen-activated protein kinase 14 [Source:HGNC Symbol;Acc:HGNC:6876]
ENSG00000101084	175.96	126.19	-0.969338	3.74841e-12	no	up	C20orf24	chromosome 20 open reading frame 24 [Source:HGNC Symbol;Acc:HGNC:15870]
ENSG00000141503	36.96	26.93	-0.943941	3.83328e-12	no	up	MINK1	misshapen like kinase 1 [Source:HGNC Symbol;Acc:HGNC:17565]
ENSG00000174021	386.005	284.175	-0.999398	4.03479e-12	no	up	GNG5	G protein subunit gamma 5 [Source:HGNC Symbol;Acc:HGNC:4408]
ENSG00000151748	20.81	14.795	-1.12129	4.1746e-12	yes	up	SAV1	salvador family WW domain containing protein 1 [Source:HGNC Symbol;Acc:HGNC:17795]
ENSG00000020577	49.12	30.995	-0.906642	4.19381e-12	no	up	SAMD4A	sterile alpha motif domain containing 4A [Source:HGNC Symbol;Acc:HGNC:23023]
ENSG00000143368	70.725	49.98	-0.988442	4.39186e-12	no	up	SF3B4	splicing factor 3b subunit 4 [Source:HGNC Symbol;Acc:HGNC:10771]
ENSG00000141867	25.67	19.47	-0.935868	4.56978e-12	no	up	BRD4	bromodomain containing 4 [Source:HGNC Symbol;Acc:HGNC:13575]
ENSG00000134294	29.465	79.215	0.92301	4.77168e-12	no	down	SLC38A2	solute carrier family 38 member 2 [Source:HGNC Symbol;Acc:HGNC:13448]
ENSG00000196998	51.885	31.35	-1.12682	4.84029e-12	yes	up	WDR45	WD repeat domain 45 [Source:HGNC Symbol;Acc:HGNC:28912]
ENSG00000113368	13.9	41.465	1.045	4.85819e-12	yes	down	LMNB1	lamin B1 [Source:HGNC Symbol;Acc:HGNC:6637]
ENSG00000187189	7.68	23.12	1.07832	4.91205e-12	yes	down	TSPYL4	TSPY like 4 [Source:HGNC Symbol;Acc:HGNC:21559]
ENSG00000110108	255.525	200.91	-0.895002	4.92881e-12	no	up	TMEM109	transmembrane protein 109 [Source:HGNC Symbol;Acc:HGNC:28771]
ENSG00000150459	69.46	51.24	-0.92979	4.94726e-12	no	up	SAP18	Sin3A associated protein 18 [Source:HGNC Symbol;Acc:HGNC:10530]
ENSG00000131165	90.35	63.465	-0.980297	5.31651e-12	no	up	CHMP1A	charged multivesicular body protein 1A [Source:HGNC Symbol;Acc:HGNC:8740]
ENSG00000057252	12.35	7.935	-1.15053	5.83321e-12	yes	up	SOAT1	sterol O-acyltransferase 1 [Source:HGNC Symbol;Acc:HGNC:11177]
ENSG00000136490	107.495	81.365	-1.02764	6.11443e-12	yes	up	LIMD2	LIM domain containing 2 [Source:HGNC Symbol;Acc:HGNC:28142]
ENSG00000159840	773.295	550.41	-0.972674	6.24514e-12	no	up	ZYX	zyxin [Source:HGNC Symbol;Acc:HGNC:13200]
ENSG00000118707	18.285	11.845	-1.07704	6.26629e-12	yes	up	TGIF2	TGFB induced factor homeobox 2 [Source:HGNC Symbol;Acc:HGNC:15764]
ENSG00000160710	137.515	113.265	-0.845693	6.3165e-12	no	up	ADAR	adenosine deaminase, RNA specific [Source:HGNC Symbol;Acc:HGNC:225]
ENSG00000168685	2.875	0.825	-2.24647	6.71267e-12	yes	up	IL7R	interleukin 7 receptor [Source:HGNC Symbol;Acc:HGNC:6024]
ENSG00000136237	2.81	12.455	1.57867	6.92603e-12	yes	down	RAPGEF5	Rap guanine nucleotide exchange factor 5 [Source:HGNC Symbol;Acc:HGNC:16862]
ENSG00000176641	0.935	3.705	1.87698	7.06781e-12	yes	down	RNF152	ring finger protein 152 [Source:HGNC Symbol;Acc:HGNC:26811]
ENSG00000198774	0.05	1.125	3.29056	7.29271e-12	yes	down	RASSF9	Ras association domain family member 9 [Source:HGNC Symbol;Acc:HGNC:15739]
ENSG00000164056	2.77	8.79	1.76092	7.4876e-12	yes	down	SPRY1	sprouty RTK signaling antagonist 1 [Source:HGNC Symbol;Acc:HGNC:11269]
ENSG00000160613	38.325	27.46	-0.924405	7.64046e-12	no	up	PCSK7	proprotein convertase subtilisin/kexin type 7 [Source:HGNC Symbol;Acc:HGNC:8748]
ENSG00000196821	53.06	40.625	-0.8782	7.94087e-12	no	up	C6orf106	chromosome 6 open reading frame 106 [Source:HGNC Symbol;Acc:HGNC:21215]
ENSG00000189319	3.37	12.655	1.32571	8.01988e-12	yes	down	FAM53B	family with sequence similarity 53 member B [Source:HGNC Symbol;Acc:HGNC:28968]
ENSG00000115641	75.885	225.195	1.06062	8.04322e-12	yes	down	FHL2	four and a half LIM domains 2 [Source:HGNC Symbol;Acc:HGNC:3703]
ENSG00000069702	0.835	3.92	1.81509	8.3213e-12	yes	down	TGFBR3	transforming growth factor beta receptor 3 [Source:HGNC Symbol;Acc:HGNC:11774]
ENSG00000170365	21.13	61.775	1.10608	8.5806e-12	yes	down	SMAD1	SMAD family member 1 [Source:HGNC Symbol;Acc:HGNC:6767]
ENSG00000152661	42.445	112.025	0.903143	8.67714e-12	no	down	GJA1	gap junction protein alpha 1 [Source:HGNC Symbol;Acc:HGNC:4274]
ENSG00000113161	8.415	27.175	1.16408	9.03684e-12	yes	down	HMGCR	3-hydroxy-3-methylglutaryl-CoA reductase [Source:HGNC Symbol;Acc:HGNC:5006]
ENSG00000181904	4.355	14.335	1.2471	9.29212e-12	yes	down	C5orf24	chromosome 5 open reading frame 24 [Source:HGNC Symbol;Acc:HGNC:26746]
ENSG00000166900	5.75	21.32	1.2591	9.61496e-12	yes	down	STX3	syntaxin 3 [Source:HGNC Symbol;Acc:HGNC:11438]
ENSG00000029153	19.125	15.085	-1.10968	1.01574e-11	yes	up	ARNTL2	aryl hydrocarbon receptor nuclear translocator like 2 [Source:HGNC Symbol;Acc:HGNC:18984]
ENSG00000182606	8.84	24.03	1.00757	1.03744e-11	yes	down	TRAK1	trafficking kinesin protein 1 [Source:HGNC Symbol;Acc:HGNC:29947]
ENSG00000151929	80.195	58.785	-0.935336	1.06492e-11	no	up	BAG3	BCL2 associated athanogene 3 [Source:HGNC Symbol;Acc:HGNC:939]
ENSG00000177721	16.695	7.4	-1.5787	1.09016e-11	yes	up	ANXA2R	annexin A2 receptor [Source:HGNC Symbol;Acc:HGNC:33463]
ENSG00000135956	38.1	29.4	-0.888252	1.12341e-11	no	up	TMEM127	transmembrane protein 127 [Source:HGNC Symbol;Acc:HGNC:26038]
ENSG00000186480	71.35	54.315	-0.901918	1.16792e-11	no	up	INSIG1	insulin induced gene 1 [Source:HGNC Symbol;Acc:HGNC:6083]
ENSG00000058262	296.74	235.785	-0.816425	1.20747e-11	no	up	SEC61A1	Sec61 translocon alpha 1 subunit [Source:HGNC Symbol;Acc:HGNC:18276]
ENSG00000105193	3357.78	2535.96	-0.943001	1.22916e-11	no	up	RPS16	ribosomal protein S16 [Source:HGNC Symbol;Acc:HGNC:10396]
ENSG00000163932	13.3	7.34	-1.35621	1.26068e-11	yes	up	PRKCD	protein kinase C delta [Source:HGNC Symbol;Acc:HGNC:9399]
ENSG00000142875	5.105	18.585	1.35669	1.29036e-11	yes	down	PRKACB	protein kinase cAMP-activated catalytic subunit beta [Source:HGNC Symbol;Acc:HGNC:9381]
ENSG00000144677	5.8	13.325	1.26144	1.33822e-11	yes	down	CTDSPL	CTD small phosphatase like [Source:HGNC Symbol;Acc:HGNC:16890]
ENSG00000126062	58.735	43.17	-0.928882	1.40576e-11	no	up	TMEM115	transmembrane protein 115 [Source:HGNC Symbol;Acc:HGNC:30055]
ENSG00000087087	70.695	54.085	-0.912095	1.41946e-11	no	up	SRRT	serrate, RNA effector molecule [Source:HGNC Symbol;Acc:HGNC:24101]
ENSG00000120889	144.525	113.82	-0.832543	1.44106e-11	no	up	TNFRSF10B	TNF receptor superfamily member 10b [Source:HGNC Symbol;Acc:HGNC:11905]
ENSG00000129048	11.335	36.17	1.16248	1.47532e-11	yes	down	ACKR4	atypical chemokine receptor 4 [Source:HGNC Symbol;Acc:HGNC:1611]
ENSG00000132507	1005.16	729.605	-0.96853	1.51284e-11	no	up	EIF5A	eukaryotic translation initiation factor 5A [Source:HGNC Symbol;Acc:HGNC:3300]
ENSG00000113532	0.605	3.435	1.85541	1.56622e-11	yes	down	ST8SIA4	ST8 alpha-N-acetyl-neuraminide alpha-2,8-sialyltransferase 4 [Source:HGNC Symbol;Acc:HGNC:10871]
ENSG00000198858	62.065	43.135	-1.02398	1.59031e-11	yes	up	R3HDM4	R3H domain containing 4 [Source:HGNC Symbol;Acc:HGNC:28270]
ENSG00000140350	49.85	116.72	0.996557	1.66009e-11	no	down	ANP32A	acidic nuclear phosphoprotein 32 family member A [Source:HGNC Symbol;Acc:HGNC:13233]
ENSG00000104368	106.675	82.455	-0.86834	1.69039e-11	no	up	PLAT	plasminogen activator, tissue type [Source:HGNC Symbol;Acc:HGNC:9051]
ENSG00000106780	1.08	4.75	1.59787	1.73285e-11	yes	down	MEGF9	multiple EGF like domains 9 [Source:HGNC Symbol;Acc:HGNC:3234]
ENSG00000116350	72.205	53.155	-0.900878	1.76976e-11	no	up	SRSF4	serine and arginine rich splicing factor 4 [Source:HGNC Symbol;Acc:HGNC:10786]
ENSG00000139180	135.275	98.595	-0.930693	1.83313e-11	no	up	NDUFA9	NADH:ubiquinone oxidoreductase subunit A9 [Source:HGNC Symbol;Acc:HGNC:7693]
ENSG00000140406	25.335	18.115	-0.939254	1.83313e-11	no	up	MESDC1	mesoderm development candidate 1 [Source:HGNC Symbol;Acc:HGNC:13519]
ENSG00000099364	33.71	23.36	-1.08552	1.94688e-11	yes	up	FBXL19	F-box and leucine rich repeat protein 19 [Source:HGNC Symbol;Acc:HGNC:25300]
ENSG00000043462	1.5	0.045	-4.01723	1.94932e-11	yes	up	LCP2	lymphocyte cytosolic protein 2 [Source:HGNC Symbol;Acc:HGNC:6529]
ENSG00000144136	16.085	45.53	0.952572	1.95948e-11	no	down	SLC20A1	solute carrier family 20 member 1 [Source:HGNC Symbol;Acc:HGNC:10946]
ENSG00000163762	20.725	47.965	1.32873	1.97443e-11	yes	down	TM4SF18	transmembrane 4 L six family member 18 [Source:HGNC Symbol;Acc:HGNC:25181]
ENSG00000130164	104.295	78.21	-0.893372	2.053e-11	no	up	LDLR	low density lipoprotein receptor [Source:HGNC Symbol;Acc:HGNC:6547]
ENSG00000225663	242.35	163.71	-1.07582	2.10264e-11	yes	up	MCRIP1	MAPK regulated corepressor interacting protein 1 [Source:HGNC Symbol;Acc:HGNC:28007]
ENSG00000213638	10.77	4.31	-1.78248	2.10264e-11	yes	up	ADAT3	adenosine deaminase, tRNA specific 3 [Source:HGNC Symbol;Acc:HGNC:25151]
ENSG00000157873	48.16	29.93	-1.051	2.10264e-11	yes	up	TNFRSF14	TNF receptor superfamily member 14 [Source:HGNC Symbol;Acc:HGNC:11912]
ENSG00000121966	0.195	4.28	3.25049	2.28743e-11	yes	down	CXCR4	C-X-C motif chemokine receptor 4 [Source:HGNC Symbol;Acc:HGNC:2561]
ENSG00000111490	9.695	3.825	-1.60159	2.39606e-11	yes	up	TBC1D30	TBC1 domain family member 30 [Source:HGNC Symbol;Acc:HGNC:29164]
ENSG00000106591	74.52	49.775	-1.06266	2.50452e-11	yes	up	MRPL32	mitochondrial ribosomal protein L32 [Source:HGNC Symbol;Acc:HGNC:14035]
ENSG00000254470	10.3	6.04	-1.2476	2.55829e-11	yes	up	AP5B1	adaptor related protein complex 5 beta 1 subunit [Source:HGNC Symbol;Acc:HGNC:25104]
ENSG00000146278	31.5	20.6	-1.08991	2.71732e-11	yes	up	PNRC1	proline rich nuclear receptor coactivator 1 [Source:HGNC Symbol;Acc:HGNC:17278]
ENSG00000197586	56.775	39.255	-0.959737	2.81319e-11	no	up	ENTPD6	ectonucleoside triphosphate diphosphohydrolase 6 (putative) [Source:HGNC Symbol;Acc:HGNC:3368]
ENSG00000143321	261.545	198.585	-0.972153	2.87896e-11	no	up	HDGF	heparin binding growth factor [Source:HGNC Symbol;Acc:HGNC:4856]
ENSG00000108344	165.18	124.155	-0.906811	2.87896e-11	no	up	PSMD3	proteasome 26S subunit, non-ATPase 3 [Source:HGNC Symbol;Acc:HGNC:9560]
ENSG00000119938	0.03	1.96	3.7752	2.87896e-11	yes	down	PPP1R3C	protein phosphatase 1 regulatory subunit 3C [Source:HGNC Symbol;Acc:HGNC:9293]
ENSG00000088756	1.095	6.27	1.85419	3.01473e-11	yes	down	ARHGAP28	Rho GTPase activating protein 28 [Source:HGNC Symbol;Acc:HGNC:25509]
ENSG00000141458	29.43	21.075	-1.01398	3.02843e-11	yes	up	NPC1	NPC intracellular cholesterol transporter 1 [Source:HGNC Symbol;Acc:HGNC:7897]
ENSG00000129250	86.73	65.46	-0.913815	3.03544e-11	no	up	KIF1C	kinesin family member 1C [Source:HGNC Symbol;Acc:HGNC:6317]
ENSG00000116954	31.2	20.345	-1.08423	3.07844e-11	yes	up	RRAGC	Ras related GTP binding C [Source:HGNC Symbol;Acc:HGNC:19902]
ENSG00000175264	1.11	6.34	1.91084	3.1746e-11	yes	down	CHST1	carbohydrate sulfotransferase 1 [Source:HGNC Symbol;Acc:HGNC:1969]
ENSG00000188906	0.05	0.83	3.10924	3.20176e-11	yes	down	LRRK2	leucine rich repeat kinase 2 [Source:HGNC Symbol;Acc:HGNC:18618]
ENSG00000142552	198.54	137.76	-0.960919	3.2412e-11	no	up	RCN3	reticulocalbin 3 [Source:HGNC Symbol;Acc:HGNC:21145]
ENSG00000154642	3.295	1.005	-1.79082	3.25292e-11	yes	up	C21orf91	chromosome 21 open reading frame 91 [Source:HGNC Symbol;Acc:HGNC:16459]
ENSG00000105221	24.82	17.095	-1.01082	3.32284e-11	yes	up	AKT2	AKT serine/threonine kinase 2 [Source:HGNC Symbol;Acc:HGNC:392]
ENSG00000145604	2.615	9.575	1.45365	3.33099e-11	yes	down	SKP2	S-phase kinase associated protein 2 [Source:HGNC Symbol;Acc:HGNC:10901]
ENSG00000137942	7.86	24.73	1.18124	3.41349e-11	yes	down	FNBP1L	formin binding protein 1 like [Source:HGNC Symbol;Acc:HGNC:20851]
ENSG00000166532	7.85	22.68	1.15921	3.64159e-11	yes	down	RIMKLB	ribosomal modification protein rimK like family member B [Source:HGNC Symbol;Acc:HGNC:29228]
ENSG00000184009	12231	9736.35	-0.857928	3.64295e-11	no	up	ACTG1	actin gamma 1 [Source:HGNC Symbol;Acc:HGNC:144]
ENSG00000147408	1.465	7.805	1.82457	3.67689e-11	yes	down	CSGALNACT1	chondroitin sulfate N-acetylgalactosaminyltransferase 1 [Source:HGNC Symbol;Acc:HGNC:24290]
ENSG00000173918	9.04	4.07	-1.56535	3.70783e-11	yes	up	C1QTNF1	C1q and TNF related 1 [Source:HGNC Symbol;Acc:HGNC:14324]
ENSG00000255150	5.165	1.005	-2.56654	3.85771e-11	yes	up	EID3	EP300 interacting inhibitor of differentiation 3 [Source:HGNC Symbol;Acc:HGNC:32961]
ENSG00000106004	2.235	12.22	1.84766	3.86352e-11	yes	down	HOXA5	homeobox A5 [Source:HGNC Symbol;Acc:HGNC:5106]
ENSG00000218891	17.2	10.825	-1.17743	3.86352e-11	yes	up	ZNF579	zinc finger protein 579 [Source:HGNC Symbol;Acc:HGNC:26646]
ENSG00000165671	5.18	16.29	1.0108	3.8788e-11	yes	down	NSD1	nuclear receptor binding SET domain protein 1 [Source:HGNC Symbol;Acc:HGNC:14234]
ENSG00000149639	2.38	6.99	0.997459	3.93861e-11	no	down	SOGA1	suppressor of glucose, autophagy associated 1 [Source:HGNC Symbol;Acc:HGNC:16111]
ENSG00000184281	58.475	36.555	-1.11651	4.27078e-11	yes	up	TSSC4	tumor suppressing subtransferable candidate 4 [Source:HGNC Symbol;Acc:HGNC:12386]
ENSG00000226137	2.4	8.945	1.35643	4.29833e-11	yes	down	BAIAP2-AS1	BAIAP2 antisense RNA 1 (head to head) [Source:HGNC Symbol;Acc:HGNC:44342]
ENSG00000167100	15.38	9.4	-1.2174	4.35879e-11	yes	up	SAMD14	sterile alpha motif domain containing 14 [Source:HGNC Symbol;Acc:HGNC:27312]
ENSG00000213064	9.63	6.845	-0.966191	4.36471e-11	no	up	SFT2D2	SFT2 domain containing 2 [Source:HGNC Symbol;Acc:HGNC:25140]
ENSG00000114127	10.6	5.655	-1.20936	4.38307e-11	yes	up	XRN1	5'-3' exoribonuclease 1 [Source:HGNC Symbol;Acc:HGNC:30654]
ENSG00000113369	2.965	10.94	1.36265	4.63113e-11	yes	down	ARRDC3	arrestin domain containing 3 [Source:HGNC Symbol;Acc:HGNC:29263]
ENSG00000135363	19.355	58.625	1.08701	4.65292e-11	yes	down	LMO2	LIM domain only 2 [Source:HGNC Symbol;Acc:HGNC:6642]
ENSG00000160233	4.93	2.555	-1.4118	4.79228e-11	yes	up	LRRC3	leucine rich repeat containing 3 [Source:HGNC Symbol;Acc:HGNC:14965]
ENSG00000115008	2.62	0.32	-2.98824	4.83634e-11	yes	up	IL1A	interleukin 1 alpha [Source:HGNC Symbol;Acc:HGNC:5991]
ENSG00000100139	43.005	30.12	-1.0039	4.85095e-11	yes	up	MICALL1	MICAL like 1 [Source:HGNC Symbol;Acc:HGNC:29804]
ENSG00000227051	0.995	3.515	1.62676	4.89448e-11	yes	down	C14orf132	chromosome 14 open reading frame 132 [Source:HGNC Symbol;Acc:HGNC:20346]
ENSG00000272916	4.77	1.835	-1.68438	4.99567e-11	yes	up	AC022400.6	bifunctional heparan sulfate N-deacetylase/N-sulfotransferase 2 isoform 2 [Source:RefSeq peptide;Acc:NP_001317036]
ENSG00000100225	91.385	68.385	-0.874351	5.11335e-11	no	up	FBXO7	F-box protein 7 [Source:HGNC Symbol;Acc:HGNC:13586]
ENSG00000160087	85.585	63.88	-0.978369	5.21529e-11	no	up	UBE2J2	ubiquitin conjugating enzyme E2 J2 [Source:HGNC Symbol;Acc:HGNC:19268]
ENSG00000006607	18.08	12.415	-1.00798	5.32434e-11	yes	up	FARP2	FERM, ARH/RhoGEF and pleckstrin domain protein 2 [Source:HGNC Symbol;Acc:HGNC:16460]
ENSG00000143398	43.47	34.83	-0.888544	5.32909e-11	no	up	PIP5K1A	phosphatidylinositol-4-phosphate 5-kinase type 1 alpha [Source:HGNC Symbol;Acc:HGNC:8994]
ENSG00000230479	5.02	17.91	1.60796	5.37288e-11	yes	down	AP000695.1
ENSG00000140455	5.435	17.815	1.26574	5.42933e-11	yes	down	USP3	ubiquitin specific peptidase 3 [Source:HGNC Symbol;Acc:HGNC:12626]
ENSG00000170542	40.485	30.435	-0.88844	5.45419e-11	no	up	SERPINB9	serpin family B member 9 [Source:HGNC Symbol;Acc:HGNC:8955]
ENSG00000270607	6.26	1.77	-2.16999	5.47001e-11	yes	up	AC009549.1
ENSG00000100100	3.605	14.22	1.40424	5.58644e-11	yes	down	PIK3IP1	phosphoinositide-3-kinase interacting protein 1 [Source:HGNC Symbol;Acc:HGNC:24942]
ENSG00000166398	6.66	18.895	0.978786	5.75037e-11	no	down	KIAA0355	KIAA0355 [Source:HGNC Symbol;Acc:HGNC:29016]
ENSG00000103005	107.04	73.21	-0.967254	5.83277e-11	no	up	USB1	U6 snRNA biogenesis phosphodiesterase 1 [Source:HGNC Symbol;Acc:HGNC:25792]
ENSG00000173327	150.905	113.375	-0.928749	5.84968e-11	no	up	MAP3K11	mitogen-activated protein kinase kinase kinase 11 [Source:HGNC Symbol;Acc:HGNC:6850]
ENSG00000225830	2.195	6.54	1.43805	5.9565e-11	yes	down	ERCC6	ERCC excision repair 6, chromatin remodeling factor [Source:HGNC Symbol;Acc:HGNC:3438]
ENSG00000180817	178.62	129.5	-0.93214	6.05051e-11	no	up	PPA1	pyrophosphatase (inorganic) 1 [Source:HGNC Symbol;Acc:HGNC:9226]
ENSG00000102572	71.845	52.56	-0.937618	6.07106e-11	no	up	STK24	serine/threonine kinase 24 [Source:HGNC Symbol;Acc:HGNC:11403]
ENSG00000065328	1.085	5.1	1.72707	6.1093e-11	yes	down	MCM10	minichromosome maintenance 10 replication initiation factor [Source:HGNC Symbol;Acc:HGNC:18043]
ENSG00000005073	2.255	10.38	1.63582	6.25674e-11	yes	down	HOXA11	homeobox A11 [Source:HGNC Symbol;Acc:HGNC:5101]
ENSG00000270872	1.3	6.59	1.50628	6.3048e-11	yes	down	SRGAP2D	SLIT-ROBO Rho GTPase activating protein 2D (pseudogene) [Source:HGNC Symbol;Acc:HGNC:43932]
ENSG00000112137	2.695	1.295	-1.71018	6.3856e-11	yes	up	PHACTR1	phosphatase and actin regulator 1 [Source:HGNC Symbol;Acc:HGNC:20990]
ENSG00000071794	1.755	6.32	1.56734	6.44006e-11	yes	down	HLTF	helicase like transcription factor [Source:HGNC Symbol;Acc:HGNC:11099]
ENSG00000170345	4.88	1.22	-2.13303	6.70971e-11	yes	up	FOS	Fos proto-oncogene, AP-1 transcription factor subunit [Source:HGNC Symbol;Acc:HGNC:3796]
ENSG00000128645	19.355	11.905	-1.17322	6.8542e-11	yes	up	HOXD1	homeobox D1 [Source:HGNC Symbol;Acc:HGNC:5132]
ENSG00000277791	413.545	296.465	-0.991853	6.96237e-11	no	up	PSMB3	proteasome subunit beta 3 [Source:HGNC Symbol;Acc:HGNC:9540]
ENSG00000166579	54.235	39.645	-0.908326	6.99463e-11	no	up	NDEL1	nudE neurodevelopment protein 1 like 1 [Source:HGNC Symbol;Acc:HGNC:17620]
ENSG00000196169	1.225	0.08	-3.42493	7.1899e-11	yes	up	KIF19	kinesin family member 19 [Source:HGNC Symbol;Acc:HGNC:26735]
ENSG00000153208	4.36	13.635	1.2469	7.4551e-11	yes	down	MERTK	MER proto-oncogene, tyrosine kinase [Source:HGNC Symbol;Acc:HGNC:7027]
ENSG00000111321	116.77	88.775	-0.902553	7.91759e-11	no	up	LTBR	lymphotoxin beta receptor [Source:HGNC Symbol;Acc:HGNC:6718]
ENSG00000185909	10.785	35.075	1.22544	7.99438e-11	yes	down	KLHDC8B	kelch domain containing 8B [Source:HGNC Symbol;Acc:HGNC:28557]
ENSG00000131747	7.38	21.295	0.974706	8.60175e-11	no	down	TOP2A	topoisomerase (DNA) II alpha [Source:HGNC Symbol;Acc:HGNC:11989]
ENSG00000143995	0.91	5.34	2.14207	8.62301e-11	yes	down	MEIS1	Meis homeobox 1 [Source:HGNC Symbol;Acc:HGNC:7000]
ENSG00000186174	20.21	19.115	-0.916963	8.86709e-11	no	up	BCL9L	B-cell CLL/lymphoma 9 like [Source:HGNC Symbol;Acc:HGNC:23688]
ENSG00000137267	101.215	71.3	-1.00435	8.99066e-11	yes	up	TUBB2A	tubulin beta 2A class IIa [Source:HGNC Symbol;Acc:HGNC:12412]
ENSG00000117394	12.175	39.255	1.10415	9.06764e-11	yes	down	SLC2A1	solute carrier family 2 member 1 [Source:HGNC Symbol;Acc:HGNC:11005]
ENSG00000163638	6.925	4.32	-1.26051	9.38911e-11	yes	up	ADAMTS9	ADAM metallopeptidase with thrombospondin type 1 motif 9 [Source:HGNC Symbol;Acc:HGNC:13202]
ENSG00000151474	15.21	37.885	0.968532	9.77948e-11	no	down	FRMD4A	FERM domain containing 4A [Source:HGNC Symbol;Acc:HGNC:25491]
ENSG00000152229	5.025	1.585	-1.89102	1.02048e-10	yes	up	PSTPIP2	proline-serine-threonine phosphatase interacting protein 2 [Source:HGNC Symbol;Acc:HGNC:9581]
ENSG00000129932	38.77	25.205	-1.07958	1.06183e-10	yes	up	DOHH	deoxyhypusine hydroxylase [Source:HGNC Symbol;Acc:HGNC:28662]
ENSG00000198087	15.785	9.875	-1.14935	1.09064e-10	yes	up	CD2AP	CD2 associated protein [Source:HGNC Symbol;Acc:HGNC:14258]
ENSG00000197114	32.12	21.485	-1.04333	1.15494e-10	yes	up	ZGPAT	zinc finger CCCH-type and G-patch domain containing [Source:HGNC Symbol;Acc:HGNC:15948]
ENSG00000183751	50.895	42.495	-0.948604	1.16833e-10	no	up	TBL3	transducin beta like 3 [Source:HGNC Symbol;Acc:HGNC:11587]
ENSG00000090447	0.365	3.75	2.7622	1.21275e-10	yes	down	TFAP4	transcription factor AP-4 [Source:HGNC Symbol;Acc:HGNC:11745]
ENSG00000267534	2.865	0.875	-2.07804	1.21591e-10	yes	up	S1PR2	sphingosine-1-phosphate receptor 2 [Source:HGNC Symbol;Acc:HGNC:3169]
ENSG00000131634	6.12	22.165	1.31853	1.24938e-10	yes	down	TMEM204	transmembrane protein 204 [Source:HGNC Symbol;Acc:HGNC:14158]
ENSG00000144802	9.02	4.575	-1.42973	1.30503e-10	yes	up	NFKBIZ	NFKB inhibitor zeta [Source:HGNC Symbol;Acc:HGNC:29805]
ENSG00000147854	9.94	27.545	1.05996	1.30732e-10	yes	down	UHRF2	ubiquitin like with PHD and ring finger domains 2 [Source:HGNC Symbol;Acc:HGNC:12557]
ENSG00000169813	185.75	177.805	-0.799562	1.31365e-10	no	up	HNRNPF	heterogeneous nuclear ribonucleoprotein F [Source:HGNC Symbol;Acc:HGNC:5039]
ENSG00000196233	7.86	3.56	-1.17843	1.31932e-10	yes	up	LCOR	ligand dependent nuclear receptor corepressor [Source:HGNC Symbol;Acc:HGNC:29503]
ENSG00000156219	3.39	0.2	-3.51681	1.33761e-10	yes	up	ART3	ADP-ribosyltransferase 3 [Source:HGNC Symbol;Acc:HGNC:725]
ENSG00000132003	17.275	11.335	-1.00274	1.35691e-10	yes	up	ZSWIM4	zinc finger SWIM-type containing 4 [Source:HGNC Symbol;Acc:HGNC:25704]
ENSG00000138835	148.24	398.095	0.844772	1.37306e-10	no	down	RGS3	regulator of G protein signaling 3 [Source:HGNC Symbol;Acc:HGNC:9999]
ENSG00000196730	8.5	24.96	0.934161	1.42664e-10	no	down	DAPK1	death associated protein kinase 1 [Source:HGNC Symbol;Acc:HGNC:2674]
ENSG00000047579	30.7	18.36	-1.16192	1.42802e-10	yes	up	DTNBP1	dystrobrevin binding protein 1 [Source:HGNC Symbol;Acc:HGNC:17328]
ENSG00000120885	3855.57	3200.47	-0.794632	1.43663e-10	no	up	CLU	clusterin [Source:HGNC Symbol;Acc:HGNC:2095]
ENSG00000079313	29.395	17.35	-0.985655	1.44508e-10	no	up	REXO1	RNA exonuclease 1 homolog [Source:HGNC Symbol;Acc:HGNC:24616]
ENSG00000107130	33.365	25.105	-0.966153	1.61533e-10	no	up	NCS1	neuronal calcium sensor 1 [Source:HGNC Symbol;Acc:HGNC:3953]
ENSG00000165006	38.985	28.345	-0.94777	1.61781e-10	no	up	UBAP1	ubiquitin associated protein 1 [Source:HGNC Symbol;Acc:HGNC:12461]
ENSG00000171631	3.225	0.435	-2.99576	1.70827e-10	yes	up	P2RY6	pyrimidinergic receptor P2Y6 [Source:HGNC Symbol;Acc:HGNC:8543]
ENSG00000197852	0.835	3.855	1.66783	1.7101e-10	yes	down	FAM212B	family with sequence similarity 212 member B [Source:HGNC Symbol;Acc:HGNC:28045]
ENSG00000197324	133.525	108.535	-0.800691	1.73127e-10	no	up	LRP10	LDL receptor related protein 10 [Source:HGNC Symbol;Acc:HGNC:14553]
ENSG00000117597	1.02	4.155	1.45497	1.7815e-10	yes	down	DIEXF	digestive organ expansion factor homolog (zebrafish) [Source:HGNC Symbol;Acc:HGNC:28440]
ENSG00000120156	10.265	29.57	1.02084	1.80171e-10	yes	down	TEK	TEK receptor tyrosine kinase [Source:HGNC Symbol;Acc:HGNC:11724]
ENSG00000068784	2.045	5.65	1.69155	1.86308e-10	yes	down	SRBD1	S1 RNA binding domain 1 [Source:HGNC Symbol;Acc:HGNC:25521]
ENSG00000131386	0.8	3.845	1.74673	1.88629e-10	yes	down	GALNT15	polypeptide N-acetylgalactosaminyltransferase 15 [Source:HGNC Symbol;Acc:HGNC:21531]
ENSG00000110651	476.375	376.93	-0.811699	1.91878e-10	no	up	CD81	CD81 molecule [Source:HGNC Symbol;Acc:HGNC:1701]
ENSG00000078902	48.715	40.18	-0.912717	1.92239e-10	no	up	TOLLIP	toll interacting protein [Source:HGNC Symbol;Acc:HGNC:16476]
ENSG00000174004	0.295	3.56	2.65842	1.93762e-10	yes	down	NRROS	negative regulator of reactive oxygen species [Source:HGNC Symbol;Acc:HGNC:24613]
ENSG00000166278	2.095	0.125	-3.51373	1.97378e-10	yes	up	C2	complement C2 [Source:HGNC Symbol;Acc:HGNC:1248]
ENSG00000187210	4.96	12.845	1.35051	1.99476e-10	yes	down	GCNT1	glucosaminyl (N-acetyl) transferase 1, core 2 [Source:HGNC Symbol;Acc:HGNC:4203]
ENSG00000058668	10.695	27.22	0.896267	2.03693e-10	no	down	ATP2B4	ATPase plasma membrane Ca2+ transporting 4 [Source:HGNC Symbol;Acc:HGNC:817]
ENSG00000086991	4.045	15.88	1.55175	2.09677e-10	yes	down	NOX4	NADPH oxidase 4 [Source:HGNC Symbol;Acc:HGNC:7891]
ENSG00000221866	4.135	9.9	0.976845	2.1236e-10	no	down	PLXNA4	plexin A4 [Source:HGNC Symbol;Acc:HGNC:9102]
ENSG00000111371	3.355	10.06	1.13675	2.20277e-10	yes	down	SLC38A1	solute carrier family 38 member 1 [Source:HGNC Symbol;Acc:HGNC:13447]
ENSG00000219200	760.545	588.7	-0.883442	2.2031e-10	no	up	RNASEK	ribonuclease K [Source:HGNC Symbol;Acc:HGNC:33911]
ENSG00000164161	177.805	368.4	0.769789	2.21382e-10	no	down	HHIP	hedgehog interacting protein [Source:HGNC Symbol;Acc:HGNC:14866]
ENSG00000132640	3.3	10.02	1.18933	2.35734e-10	yes	down	BTBD3	BTB domain containing 3 [Source:HGNC Symbol;Acc:HGNC:15854]
ENSG00000104432	2.03	0.025	-3.77455	2.42282e-10	yes	up	IL7	interleukin 7 [Source:HGNC Symbol;Acc:HGNC:6023]
ENSG00000151458	3.29	10.575	1.1994	2.52387e-10	yes	down	ANKRD50	ankyrin repeat domain 50 [Source:HGNC Symbol;Acc:HGNC:29223]
ENSG00000057657	1.05	0.365	-2.74298	2.56587e-10	yes	up	PRDM1	PR/SET domain 1 [Source:HGNC Symbol;Acc:HGNC:9346]
ENSG00000141543	119.635	86.115	-0.878769	2.61909e-10	no	up	EIF4A3	eukaryotic translation initiation factor 4A3 [Source:HGNC Symbol;Acc:HGNC:18683]
ENSG00000160216	37.935	30.355	-0.841081	2.69749e-10	no	up	AGPAT3	1-acylglycerol-3-phosphate O-acyltransferase 3 [Source:HGNC Symbol;Acc:HGNC:326]
ENSG00000143502	1.65	0.065	-3.75872	2.7246e-10	yes	up	SUSD4	sushi domain containing 4 [Source:HGNC Symbol;Acc:HGNC:25470]
ENSG00000110046	19.7	14.29	-0.936369	2.75132e-10	no	up	ATG2A	autophagy related 2A [Source:HGNC Symbol;Acc:HGNC:29028]
ENSG00000183935	0.785	3.405	2.00871	2.76148e-10	yes	down	HTR7P1	5-hydroxytryptamine receptor 7 pseudogene 1 [Source:HGNC Symbol;Acc:HGNC:30411]
ENSG00000164867	9.175	28.29	1.01896	2.76691e-10	yes	down	NOS3	nitric oxide synthase 3 [Source:HGNC Symbol;Acc:HGNC:7876]
ENSG00000023330	59.11	42.165	-0.913969	2.83745e-10	no	up	ALAS1	5'-aminolevulinate synthase 1 [Source:HGNC Symbol;Acc:HGNC:396]
ENSG00000154310	4.54	13.74	1.10444	2.90559e-10	yes	down	TNIK	TRAF2 and NCK interacting kinase [Source:HGNC Symbol;Acc:HGNC:30765]
ENSG00000237296	16.28	8.775	-1.26218	2.93689e-10	yes	up	SMG1P1	SMG1P1, nonsense mediated mRNA decay associated PI3K related kinase pseudogene 1 [Source:HGNC Symbol;Acc:HGNC:44186]
ENSG00000168918	4.11	13.465	1.16149	2.95325e-10	yes	down	INPP5D	inositol polyphosphate-5-phosphatase D [Source:HGNC Symbol;Acc:HGNC:6079]
ENSG00000156103	0.755	2.645	1.64734	2.95661e-10	yes	down	MMP16	matrix metallopeptidase 16 [Source:HGNC Symbol;Acc:HGNC:7162]
ENSG00000134853	4.555	0.8	-2.96211	3.10942e-10	yes	up	PDGFRA	platelet derived growth factor receptor alpha [Source:HGNC Symbol;Acc:HGNC:8803]
ENSG00000068024	6.105	3.595	-1.06113	3.17688e-10	yes	up	HDAC4	histone deacetylase 4 [Source:HGNC Symbol;Acc:HGNC:14063]
ENSG00000124942	38.905	87.515	0.773629	3.177e-10	no	down	AHNAK	AHNAK nucleoprotein [Source:HGNC Symbol;Acc:HGNC:347]
ENSG00000068971	18.765	12.585	-1.04723	3.25898e-10	yes	up	PPP2R5B	protein phosphatase 2 regulatory subunit B'beta [Source:HGNC Symbol;Acc:HGNC:9310]
ENSG00000232133	8.155	2.595	-2.0074	3.2731e-10	yes	up	IMPDH1P10	inosine monophosphate dehydrogenase 1 pseudogene 10 [Source:HGNC Symbol;Acc:HGNC:33965]
ENSG00000101246	54.45	41.2	-0.946455	3.28547e-10	no	up	ARFRP1	ADP ribosylation factor related protein 1 [Source:HGNC Symbol;Acc:HGNC:662]
ENSG00000163866	83.01	59.27	-0.874732	3.2998e-10	no	up	SMIM12	small integral membrane protein 12 [Source:HGNC Symbol;Acc:HGNC:25154]
ENSG00000068120	57.27	39.595	-0.980719	3.34819e-10	no	up	COASY	Coenzyme A synthase [Source:HGNC Symbol;Acc:HGNC:29932]
ENSG00000127948	63.72	45.235	-0.973171	3.55071e-10	no	up	POR	cytochrome p450 oxidoreductase [Source:HGNC Symbol;Acc:HGNC:9208]
ENSG00000122644	8.4	27.94	1.35688	3.55513e-10	yes	down	ARL4A	ADP ribosylation factor like GTPase 4A [Source:HGNC Symbol;Acc:HGNC:695]
ENSG00000163374	33.39	24.635	-0.928549	3.58048e-10	no	up	YY1AP1	YY1 associated protein 1 [Source:HGNC Symbol;Acc:HGNC:30935]
ENSG00000071051	30.24	22.565	-0.957191	3.62491e-10	no	up	NCK2	NCK adaptor protein 2 [Source:HGNC Symbol;Acc:HGNC:7665]
ENSG00000153561	2.895	8.8	1.20587	3.68766e-10	yes	down	RMND5A	required for meiotic nuclear division 5 homolog A [Source:HGNC Symbol;Acc:HGNC:25850]
ENSG00000071282	2.74	17.88	1.96855	3.73827e-10	yes	down	LMCD1	LIM and cysteine rich domains 1 [Source:HGNC Symbol;Acc:HGNC:6633]
ENSG00000119699	7.015	3.19	-1.74624	3.82561e-10	yes	up	TGFB3	transforming growth factor beta 3 [Source:HGNC Symbol;Acc:HGNC:11769]
ENSG00000133056	18.885	14.95	-0.847182	3.82561e-10	no	up	PIK3C2B	phosphatidylinositol-4-phosphate 3-kinase catalytic subunit type 2 beta [Source:HGNC Symbol;Acc:HGNC:8972]
ENSG00000085511	1.79	7.31	1.3533	3.87756e-10	yes	down	MAP3K4	mitogen-activated protein kinase kinase kinase 4 [Source:HGNC Symbol;Acc:HGNC:6856]
ENSG00000164035	27.17	66.78	1.26288	4.14294e-10	yes	down	EMCN	endomucin [Source:HGNC Symbol;Acc:HGNC:16041]
ENSG00000081059	5.325	2.41	-1.68002	4.17159e-10	yes	up	TCF7	transcription factor 7 (T-cell specific, HMG-box) [Source:HGNC Symbol;Acc:HGNC:11639]
ENSG00000162367	25.36	19.93	-0.859803	4.17868e-10	no	up	TAL1	TAL bHLH transcription factor 1, erythroid differentiation factor [Source:HGNC Symbol;Acc:HGNC:11556]
ENSG00000204469	130.44	100.94	-0.801634	4.24474e-10	no	up	PRRC2A	proline rich coiled-coil 2A [Source:HGNC Symbol;Acc:HGNC:13918]
ENSG00000105514	2.96	9.77	1.26743	4.34325e-10	yes	down	RAB3D	RAB3D, member RAS oncogene family [Source:HGNC Symbol;Acc:HGNC:9779]
ENSG00000166592	3.575	0.535	-2.80694	4.36352e-10	yes	up	RRAD	RRAD, Ras related glycolysis inhibitor and calcium channel regulator [Source:HGNC Symbol;Acc:HGNC:10446]
ENSG00000196497	89.075	50.135	-0.929747	4.36963e-10	no	up	IPO4	importin 4 [Source:HGNC Symbol;Acc:HGNC:19426]
ENSG00000154222	23.175	16.905	-0.981824	4.38647e-10	no	up	CC2D1B	coiled-coil and C2 domain containing 1B [Source:HGNC Symbol;Acc:HGNC:29386]
ENSG00000142252	74.695	43.975	-1.1651	4.40145e-10	yes	up	GEMIN7	gem nuclear organelle associated protein 7 [Source:HGNC Symbol;Acc:HGNC:20045]
ENSG00000215447	2.9	10.19	1.16361	4.63026e-10	yes	down	BX322557.1
ENSG00000018510	10.015	22.215	1.04756	4.72254e-10	yes	down	AGPS	alkylglycerone phosphate synthase [Source:HGNC Symbol;Acc:HGNC:327]
ENSG00000150048	30.43	19.69	-1.05983	4.7484e-10	yes	up	CLEC1A	C-type lectin domain family 1 member A [Source:HGNC Symbol;Acc:HGNC:24355]
ENSG00000261884	2.255	0.965	-2.21816	4.75358e-10	yes	up	AC040162.1
ENSG00000126804	1.82	8.055	1.56506	4.87914e-10	yes	down	ZBTB1	zinc finger and BTB domain containing 1 [Source:HGNC Symbol;Acc:HGNC:20259]
ENSG00000072736	3.085	9.145	1.18756	4.87914e-10	yes	down	NFATC3	nuclear factor of activated T-cells 3 [Source:HGNC Symbol;Acc:HGNC:7777]
ENSG00000133030	136.28	92.28	-0.774604	4.87914e-10	no	up	MPRIP	myosin phosphatase Rho interacting protein [Source:HGNC Symbol;Acc:HGNC:30321]
ENSG00000159842	54.03	42.765	-0.811714	4.91383e-10	no	up	ABR	active BCR-related [Source:HGNC Symbol;Acc:HGNC:81]
ENSG00000116679	7.81	22.29	1.05287	4.91383e-10	yes	down	IVNS1ABP	influenza virus NS1A binding protein [Source:HGNC Symbol;Acc:HGNC:16951]
ENSG00000101439	549.735	419.755	-0.897387	5.0653e-10	no	up	CST3	cystatin C [Source:HGNC Symbol;Acc:HGNC:2475]
ENSG00000139211	7.675	3.76	-1.42814	5.08881e-10	yes	up	AMIGO2	adhesion molecule with Ig like domain 2 [Source:HGNC Symbol;Acc:HGNC:24073]
ENSG00000137275	21.335	15.47	-0.969473	5.47508e-10	no	up	RIPK1	receptor interacting serine/threonine kinase 1 [Source:HGNC Symbol;Acc:HGNC:10019]
ENSG00000157483	74.85	49.955	-0.861687	5.59714e-10	no	up	MYO1E	myosin IE [Source:HGNC Symbol;Acc:HGNC:7599]
ENSG00000206418	34.26	25.165	-0.971167	5.64379e-10	no	up	RAB12	RAB12, member RAS oncogene family [Source:HGNC Symbol;Acc:HGNC:31332]
ENSG00000112773	1.16	0.275	-2.33172	5.75037e-10	yes	up	FAM46A	family with sequence similarity 46 member A [Source:HGNC Symbol;Acc:HGNC:18345]
ENSG00000065000	90.815	73.025	-0.800965	6.05493e-10	no	up	AP3D1	adaptor related protein complex 3 delta 1 subunit [Source:HGNC Symbol;Acc:HGNC:568]
ENSG00000055070	151.085	121.425	-0.816007	6.08116e-10	no	up	SZRD1	SUZ RNA binding domain containing 1 [Source:HGNC Symbol;Acc:HGNC:30232]
ENSG00000119777	78.62	60.105	-0.827577	6.10582e-10	no	up	TMEM214	transmembrane protein 214 [Source:HGNC Symbol;Acc:HGNC:25983]
ENSG00000167325	13.325	38.93	1.06433	6.11898e-10	yes	down	RRM1	ribonucleotide reductase catalytic subunit M1 [Source:HGNC Symbol;Acc:HGNC:10451]
ENSG00000060069	22.205	15.94	-0.975402	6.1346e-10	no	up	CTDP1	CTD phosphatase subunit 1 [Source:HGNC Symbol;Acc:HGNC:2498]
ENSG00000175879	19.86	10.945	-1.24605	6.29637e-10	yes	up	HOXD8	homeobox D8 [Source:HGNC Symbol;Acc:HGNC:5139]
ENSG00000271856	1.58	0.155	-3.10476	6.52608e-10	yes	up	LINC01215	long intergenic non-protein coding RNA 1215 [Source:HGNC Symbol;Acc:HGNC:49651]
ENSG00000154556	7.86	20.4	1.30768	6.53697e-10	yes	down	SORBS2	sorbin and SH3 domain containing 2 [Source:HGNC Symbol;Acc:HGNC:24098]
ENSG00000175029	32.805	69.21	0.87483	6.96539e-10	no	down	CTBP2	C-terminal binding protein 2 [Source:HGNC Symbol;Acc:HGNC:2495]
ENSG00000131323	19.07	10.755	-0.901667	6.97453e-10	no	up	TRAF3	TNF receptor associated factor 3 [Source:HGNC Symbol;Acc:HGNC:12033]
ENSG00000138942	33.06	25.33	-0.876682	7.02434e-10	no	up	RNF185	ring finger protein 185 [Source:HGNC Symbol;Acc:HGNC:26783]
ENSG00000052802	13.485	42.28	1.0858	7.11187e-10	yes	down	MSMO1	methylsterol monooxygenase 1 [Source:HGNC Symbol;Acc:HGNC:10545]
ENSG00000168495	39.57	27.185	-0.947357	7.39456e-10	no	up	POLR3D	RNA polymerase III subunit D [Source:HGNC Symbol;Acc:HGNC:1080]
ENSG00000119927	0.535	2.64	1.72583	7.41181e-10	yes	down	GPAM	glycerol-3-phosphate acyltransferase, mitochondrial [Source:HGNC Symbol;Acc:HGNC:24865]
ENSG00000092098	48.57	40.555	-0.919427	7.47075e-10	no	up	RNF31	ring finger protein 31 [Source:HGNC Symbol;Acc:HGNC:16031]
ENSG00000065491	15.84	11.89	-1.01994	7.59166e-10	yes	up	TBC1D22B	TBC1 domain family member 22B [Source:HGNC Symbol;Acc:HGNC:21602]
ENSG00000188223	13.485	8.78	-2.11426	7.74187e-10	yes	up	AD000671.1
ENSG00000124191	3.69	14.64	1.53138	7.74187e-10	yes	down	TOX2	TOX high mobility group box family member 2 [Source:HGNC Symbol;Acc:HGNC:16095]
ENSG00000172985	8.64	5.98	-1.00636	8.02062e-10	yes	up	SH3RF3	SH3 domain containing ring finger 3 [Source:HGNC Symbol;Acc:HGNC:24699]
ENSG00000205730	10.83	8.305	-0.904709	8.14355e-10	no	up	ITPRIPL2	inositol 1,4,5-trisphosphate receptor interacting protein like 2 [Source:HGNC Symbol;Acc:HGNC:27257]
ENSG00000000457	5.15	1.79	-1.55189	8.32087e-10	yes	up	SCYL3	SCY1 like pseudokinase 3 [Source:HGNC Symbol;Acc:HGNC:19285]
ENSG00000128567	35.255	95.79	0.907925	8.39287e-10	no	down	PODXL	podocalyxin like [Source:HGNC Symbol;Acc:HGNC:9171]
ENSG00000111676	72.705	57.21	-0.812669	8.6748e-10	no	up	ATN1	atrophin 1 [Source:HGNC Symbol;Acc:HGNC:3033]
ENSG00000106636	148.32	122.07	-0.820206	8.68441e-10	no	up	YKT6	YKT6 v-SNARE homolog [Source:HGNC Symbol;Acc:HGNC:16959]
ENSG00000099968	49.98	35.77	-0.867832	8.71539e-10	no	up	BCL2L13	BCL2 like 13 [Source:HGNC Symbol;Acc:HGNC:17164]
ENSG00000168701	75.115	49.685	-1.10768	8.7242e-10	yes	up	TMEM208	transmembrane protein 208 [Source:HGNC Symbol;Acc:HGNC:25015]
ENSG00000179144	73.07	47.745	-1.08146	8.89262e-10	yes	up	GIMAP7	GTPase, IMAP family member 7 [Source:HGNC Symbol;Acc:HGNC:22404]
ENSG00000144283	25.785	18.12	-0.956897	8.91727e-10	no	up	PKP4	plakophilin 4 [Source:HGNC Symbol;Acc:HGNC:9026]
ENSG00000105402	200.9	144.585	-0.919181	9.0523e-10	no	up	NAPA	NSF attachment protein alpha [Source:HGNC Symbol;Acc:HGNC:7641]
ENSG00000155380	28.34	65.595	0.921082	9.11338e-10	no	down	SLC16A1	solute carrier family 16 member 1 [Source:HGNC Symbol;Acc:HGNC:10922]
ENSG00000100926	72.645	57.375	-0.824597	9.20416e-10	no	up	TM9SF1	transmembrane 9 superfamily member 1 [Source:HGNC Symbol;Acc:HGNC:11864]
ENSG00000163104	2.72	9.04	1.21634	9.33688e-10	yes	down	SMARCAD1	SWI/SNF-related, matrix-associated actin-dependent regulator of chromatin, subfamily a, containing DEAD/H box 1 [Source:HGNC Symbol;Acc:HGNC:18398]
ENSG00000197245	0.435	3.765	2.34466	9.86594e-10	yes	down	FAM110D	family with sequence similarity 110 member D [Source:HGNC Symbol;Acc:HGNC:25860]
ENSG00000174718	4.015	11.65	1.24114	1.07224e-09	yes	down	KIAA1551	KIAA1551 [Source:HGNC Symbol;Acc:HGNC:25559]
ENSG00000171056	20.15	53.125	0.888872	1.08742e-09	no	down	SOX7	SRY-box 7 [Source:HGNC Symbol;Acc:HGNC:18196]
ENSG00000186187	28.64	18.08	-1.01745	1.09178e-09	yes	up	ZNRF1	zinc and ring finger 1 [Source:HGNC Symbol;Acc:HGNC:18452]
ENSG00000076003	6.3	18.25	1.032	1.10227e-09	yes	down	MCM6	minichromosome maintenance complex component 6 [Source:HGNC Symbol;Acc:HGNC:6949]
ENSG00000135052	97.075	77.695	-0.807067	1.10981e-09	no	up	GOLM1	golgi membrane protein 1 [Source:HGNC Symbol;Acc:HGNC:15451]
ENSG00000133216	40.04	32.085	-0.862723	1.15313e-09	no	up	EPHB2	EPH receptor B2 [Source:HGNC Symbol;Acc:HGNC:3393]
ENSG00000272476	5.78	2.625	-1.56672	1.16045e-09	yes	up	AL024507.2
ENSG00000197063	19.72	15.04	-0.883342	1.16182e-09	no	up	MAFG	MAF bZIP transcription factor G [Source:HGNC Symbol;Acc:HGNC:6781]
ENSG00000270800	2.32	0.575	-2.28894	1.18269e-09	yes	up	RPS10-NUDT3	RPS10-NUDT3 readthrough [Source:HGNC Symbol;Acc:HGNC:49181]
ENSG00000132321	5.725	2.635	-1.52213	1.18787e-09	yes	up	IQCA1	IQ motif containing with AAA domain 1 [Source:HGNC Symbol;Acc:HGNC:26195]
ENSG00000261760	1.06	0.17	-3.59226	1.19028e-09	yes	up	AC140479.4
ENSG00000164713	291.07	194.325	-1.07645	1.19028e-09	yes	up	BRI3	brain protein I3 [Source:HGNC Symbol;Acc:HGNC:1109]
ENSG00000143570	115.79	89.41	-0.839836	1.24744e-09	no	up	SLC39A1	solute carrier family 39 member 1 [Source:HGNC Symbol;Acc:HGNC:12876]
ENSG00000133816	30.5	80.815	0.837617	1.25185e-09	no	down	MICAL2	microtubule associated monooxygenase, calponin and LIM domain containing 2 [Source:HGNC Symbol;Acc:HGNC:24693]
ENSG00000185722	22.71	19.11	-0.828396	1.30714e-09	no	up	ANKFY1	ankyrin repeat and FYVE domain containing 1 [Source:HGNC Symbol;Acc:HGNC:20763]
ENSG00000159720	137.345	98.64	-0.925659	1.32798e-09	no	up	ATP6V0D1	ATPase H+ transporting V0 subunit d1 [Source:HGNC Symbol;Acc:HGNC:13724]
ENSG00000144043	68.94	56.33	-0.82278	1.33982e-09	no	up	TEX261	testis expressed 261 [Source:HGNC Symbol;Acc:HGNC:30712]
ENSG00000242372	232.11	173.095	-0.900241	1.38417e-09	no	up	EIF6	eukaryotic translation initiation factor 6 [Source:HGNC Symbol;Acc:HGNC:6159]
ENSG00000100422	15.77	42.36	0.940208	1.41472e-09	no	down	CERK	ceramide kinase [Source:HGNC Symbol;Acc:HGNC:19256]
ENSG00000214078	207.54	161.12	-0.855304	1.43912e-09	no	up	CPNE1	copine 1 [Source:HGNC Symbol;Acc:HGNC:2314]
ENSG00000177963	98.92	76.48	-0.850788	1.46843e-09	no	up	RIC8A	RIC8 guanine nucleotide exchange factor A [Source:HGNC Symbol;Acc:HGNC:29550]
ENSG00000138172	6.075	22.765	1.37116	1.47558e-09	yes	down	CALHM2	calcium homeostasis modulator 2 [Source:HGNC Symbol;Acc:HGNC:23493]
ENSG00000179632	145.05	107.495	-0.929049	1.49491e-09	no	up	MAF1	MAF1 homolog, negative regulator of RNA polymerase III [Source:HGNC Symbol;Acc:HGNC:24966]
ENSG00000176907	51.175	32.285	-1.1184	1.5481e-09	yes	up	C8orf4	chromosome 8 open reading frame 4 [Source:HGNC Symbol;Acc:HGNC:1357]
ENSG00000178878	0.385	2.735	2.16238	1.55444e-09	yes	down	APOLD1	apolipoprotein L domain containing 1 [Source:HGNC Symbol;Acc:HGNC:25268]
ENSG00000161542	109.665	83.375	-0.83673	1.61228e-09	no	up	PRPSAP1	phosphoribosyl pyrophosphate synthetase associated protein 1 [Source:HGNC Symbol;Acc:HGNC:9466]
ENSG00000011376	16.265	11.165	-0.948149	1.62807e-09	no	up	LARS2	leucyl-tRNA synthetase 2, mitochondrial [Source:HGNC Symbol;Acc:HGNC:17095]
ENSG00000180011	2.47	10.045	1.46832	1.63925e-09	yes	down	ZADH2	zinc binding alcohol dehydrogenase domain containing 2 [Source:HGNC Symbol;Acc:HGNC:28697]
ENSG00000147419	8.345	24.845	1.10179	1.6528e-09	yes	down	CCDC25	coiled-coil domain containing 25 [Source:HGNC Symbol;Acc:HGNC:25591]
ENSG00000101216	13.48	9.51	-0.990796	1.67766e-09	no	up	GMEB2	glucocorticoid modulatory element binding protein 2 [Source:HGNC Symbol;Acc:HGNC:4371]
ENSG00000170540	55.945	141.69	0.844703	1.70249e-09	no	down	ARL6IP1	ADP ribosylation factor like GTPase 6 interacting protein 1 [Source:HGNC Symbol;Acc:HGNC:697]
ENSG00000177200	2.39	6.66	1.1994	1.71943e-09	yes	down	CHD9	chromodomain helicase DNA binding protein 9 [Source:HGNC Symbol;Acc:HGNC:25701]
ENSG00000142039	25.52	20.005	-0.915794	1.72223e-09	no	up	CCDC97	coiled-coil domain containing 97 [Source:HGNC Symbol;Acc:HGNC:28289]
ENSG00000135766	8.97	25.24	1.02145	1.74101e-09	yes	down	EGLN1	egl-9 family hypoxia inducible factor 1 [Source:HGNC Symbol;Acc:HGNC:1232]
ENSG00000171988	5.04	15.955	1.18393	1.85198e-09	yes	down	JMJD1C	jumonji domain containing 1C [Source:HGNC Symbol;Acc:HGNC:12313]
ENSG00000123136	131.07	99.23	-0.883824	1.85533e-09	no	up	DDX39A	DExD-box helicase 39A [Source:HGNC Symbol;Acc:HGNC:17821]
ENSG00000175305	0.45	3.41	2.35499	1.88685e-09	yes	down	CCNE2	cyclin E2 [Source:HGNC Symbol;Acc:HGNC:1590]
ENSG00000197321	27.81	14.095	-0.830349	1.89457e-09	no	up	SVIL	supervillin [Source:HGNC Symbol;Acc:HGNC:11480]
ENSG00000128512	10.765	31.82	1.04547	1.8995e-09	yes	down	DOCK4	dedicator of cytokinesis 4 [Source:HGNC Symbol;Acc:HGNC:19192]
ENSG00000206538	1.175	2.715	1.44271	1.93959e-09	yes	down	VGLL3	vestigial like family member 3 [Source:HGNC Symbol;Acc:HGNC:24327]
ENSG00000091136	99.995	252.675	0.794535	2.01296e-09	no	down	LAMB1	laminin subunit beta 1 [Source:HGNC Symbol;Acc:HGNC:6486]
ENSG00000254721	2.64	0.005	-3.78526	2.02627e-09	yes	up	AP000879.1
ENSG00000136717	39.52	27.035	-1.08106	2.11776e-09	yes	up	BIN1	bridging integrator 1 [Source:HGNC Symbol;Acc:HGNC:1052]
ENSG00000140829	55.115	45.545	-0.801934	2.15069e-09	no	up	DHX38	DEAH-box helicase 38 [Source:HGNC Symbol;Acc:HGNC:17211]
ENSG00000239857	57.115	42.365	-0.942089	2.1658e-09	no	up	GET4	golgi to ER traffic protein 4 [Source:HGNC Symbol;Acc:HGNC:21690]
ENSG00000172269	57.56	44.555	-0.929341	2.33258e-09	no	up	DPAGT1	dolichyl-phosphate N-acetylglucosaminephosphotransferase 1 [Source:HGNC Symbol;Acc:HGNC:2995]
ENSG00000078804	34.035	26.6	-0.819173	2.34405e-09	no	up	TP53INP2	tumor protein p53 inducible nuclear protein 2 [Source:HGNC Symbol;Acc:HGNC:16104]
ENSG00000105656	13.595	9.25	-1.02974	2.5784e-09	yes	up	ELL	elongation factor for RNA polymerase II [Source:HGNC Symbol;Acc:HGNC:23114]
ENSG00000131871	128.015	95.025	-0.878073	2.64298e-09	no	up	SELENOS	selenoprotein S [Source:HGNC Symbol;Acc:HGNC:30396]
ENSG00000121900	57.03	37.995	-1.08875	2.69161e-09	yes	up	TMEM54	transmembrane protein 54 [Source:HGNC Symbol;Acc:HGNC:24143]
ENSG00000184898	0.9	4.76	1.65222	2.72788e-09	yes	down	RBM43	RNA binding motif protein 43 [Source:HGNC Symbol;Acc:HGNC:24790]
ENSG00000143816	0.43	2.795	2.0472	2.81597e-09	yes	down	WNT9A	Wnt family member 9A [Source:HGNC Symbol;Acc:HGNC:12778]
ENSG00000165280	345.615	288.48	-0.720248	2.85256e-09	no	up	VCP	valosin containing protein [Source:HGNC Symbol;Acc:HGNC:12666]
ENSG00000175183	22.49	11.005	-1.49333	2.85256e-09	yes	up	CSRP2	cysteine and glycine rich protein 2 [Source:HGNC Symbol;Acc:HGNC:2470]
ENSG00000169902	19.9	13.78	-1.00688	2.85919e-09	yes	up	TPST1	tyrosylprotein sulfotransferase 1 [Source:HGNC Symbol;Acc:HGNC:12020]
ENSG00000148677	234.625	575.815	0.801257	2.87591e-09	no	down	ANKRD1	ankyrin repeat domain 1 [Source:HGNC Symbol;Acc:HGNC:15819]
ENSG00000169991	4.705	13.325	1.05721	2.88137e-09	yes	down	IFFO2	intermediate filament family orphan 2 [Source:HGNC Symbol;Acc:HGNC:27006]
ENSG00000198743	4.705	2.895	-1.14884	3.05841e-09	yes	up	SLC5A3	solute carrier family 5 member 3 [Source:HGNC Symbol;Acc:HGNC:11038]
ENSG00000177311	8.68	20.42	0.930872	3.09472e-09	no	down	ZBTB38	zinc finger and BTB domain containing 38 [Source:HGNC Symbol;Acc:HGNC:26636]
ENSG00000166822	13.575	7.545	-1.16807	3.09998e-09	yes	up	TMEM170A	transmembrane protein 170A [Source:HGNC Symbol;Acc:HGNC:29577]
ENSG00000184232	19.49	13.57	-1.05857	3.31956e-09	yes	up	OAF	out at first homolog [Source:HGNC Symbol;Acc:HGNC:28752]
ENSG00000136114	5.24	17.32	1.19164	3.43543e-09	yes	down	THSD1	thrombospondin type 1 domain containing 1 [Source:HGNC Symbol;Acc:HGNC:17754]
ENSG00000131408	82.12	59.33	-0.93863	3.54002e-09	no	up	NR1H2	nuclear receptor subfamily 1 group H member 2 [Source:HGNC Symbol;Acc:HGNC:7965]
ENSG00000165175	5.73	18.65	1.18442	3.61234e-09	yes	down	MID1IP1	MID1 interacting protein 1 [Source:HGNC Symbol;Acc:HGNC:20715]
ENSG00000090020	31.235	25.385	-0.839753	3.62354e-09	no	up	SLC9A1	solute carrier family 9 member A1 [Source:HGNC Symbol;Acc:HGNC:11071]
ENSG00000110497	14.515	12.57	-0.912061	3.68757e-09	no	up	AMBRA1	autophagy and beclin 1 regulator 1 [Source:HGNC Symbol;Acc:HGNC:25990]
ENSG00000164284	0.85	4.02	1.67133	3.69773e-09	yes	down	GRPEL2	GrpE like 2, mitochondrial [Source:HGNC Symbol;Acc:HGNC:21060]
ENSG00000172667	3.045	7.825	1.01993	3.70513e-09	yes	down	ZMAT3	zinc finger matrin-type 3 [Source:HGNC Symbol;Acc:HGNC:29983]
ENSG00000181104	91.385	217.335	0.762197	3.77048e-09	no	down	F2R	coagulation factor II thrombin receptor [Source:HGNC Symbol;Acc:HGNC:3537]
ENSG00000162434	144.835	114.365	-0.856031	3.91313e-09	no	up	JAK1	Janus kinase 1 [Source:HGNC Symbol;Acc:HGNC:6190]
ENSG00000095002	3.825	12.87	1.22641	4.26124e-09	yes	down	MSH2	mutS homolog 2 [Source:HGNC Symbol;Acc:HGNC:7325]
ENSG00000091409	9.64	27.88	1.02141	4.33345e-09	yes	down	ITGA6	integrin subunit alpha 6 [Source:HGNC Symbol;Acc:HGNC:6142]
ENSG00000108854	11.2	27.9	0.991795	4.3519e-09	no	down	SMURF2	SMAD specific E3 ubiquitin protein ligase 2 [Source:HGNC Symbol;Acc:HGNC:16809]
ENSG00000196396	50.96	41.505	-0.760964	4.3969e-09	no	up	PTPN1	protein tyrosine phosphatase, non-receptor type 1 [Source:HGNC Symbol;Acc:HGNC:9642]
ENSG00000185404	15.11	9.1	-1.1004	4.40541e-09	yes	up	SP140L	SP140 nuclear body protein like [Source:HGNC Symbol;Acc:HGNC:25105]
ENSG00000102921	12.97	8.26	-0.927877	4.41524e-09	no	up	N4BP1	NEDD4 binding protein 1 [Source:HGNC Symbol;Acc:HGNC:29850]
ENSG00000235109	1.485	9.325	2.05192	4.45818e-09	yes	down	ZSCAN31	zinc finger and SCAN domain containing 31 [Source:HGNC Symbol;Acc:HGNC:14097]
ENSG00000101639	1.52	5.81	1.30672	4.5173e-09	yes	down	CEP192	centrosomal protein 192 [Source:HGNC Symbol;Acc:HGNC:25515]
ENSG00000113569	3.14	10.82	1.11225	4.6689e-09	yes	down	NUP155	nucleoporin 155 [Source:HGNC Symbol;Acc:HGNC:8063]
ENSG00000088038	44.485	34.605	-0.865816	4.75796e-09	no	up	CNOT3	CCR4-NOT transcription complex subunit 3 [Source:HGNC Symbol;Acc:HGNC:7879]
ENSG00000128394	15.015	11.67	-1.3465	4.80116e-09	yes	up	APOBEC3F	apolipoprotein B mRNA editing enzyme catalytic subunit 3F [Source:HGNC Symbol;Acc:HGNC:17356]
ENSG00000124496	0.15	1.285	2.41087	4.80116e-09	yes	down	TRERF1	transcriptional regulating factor 1 [Source:HGNC Symbol;Acc:HGNC:18273]
ENSG00000131149	3	7.925	1.11578	4.94169e-09	yes	down	GSE1	Gse1 coiled-coil protein [Source:HGNC Symbol;Acc:HGNC:28979]
ENSG00000103549	64.63	48.345	-0.795233	5.00924e-09	no	up	RNF40	ring finger protein 40 [Source:HGNC Symbol;Acc:HGNC:16867]
ENSG00000102978	98.94	75.555	-0.871041	5.09005e-09	no	up	POLR2C	RNA polymerase II subunit C [Source:HGNC Symbol;Acc:HGNC:9189]
ENSG00000135318	27.86	65.15	0.855806	5.21766e-09	no	down	NT5E	5'-nucleotidase ecto [Source:HGNC Symbol;Acc:HGNC:8021]
ENSG00000070718	2.56	8.755	1.4011	5.25366e-09	yes	down	AP3M2	adaptor related protein complex 3 mu 2 subunit [Source:HGNC Symbol;Acc:HGNC:570]
ENSG00000164124	0.34	2.665	2.62935	5.26633e-09	yes	down	TMEM144	transmembrane protein 144 [Source:HGNC Symbol;Acc:HGNC:25633]
ENSG00000270181	1.28	5.05	1.40881	5.38542e-09	yes	down	BIVM-ERCC5	BIVM-ERCC5 readthrough [Source:HGNC Symbol;Acc:HGNC:43690]
ENSG00000004961	48.965	33.215	-0.948714	5.40029e-09	no	up	HCCS	holocytochrome c synthase [Source:HGNC Symbol;Acc:HGNC:4837]
ENSG00000241553	237.195	185.845	-0.826059	5.5544e-09	no	up	ARPC4	actin related protein 2/3 complex subunit 4 [Source:HGNC Symbol;Acc:HGNC:707]
ENSG00000272196	55.52	28.255	-1.44302	5.59466e-09	yes	up	HIST2H2AA4	histone cluster 2 H2A family member a4 [Source:HGNC Symbol;Acc:HGNC:29668]
ENSG00000175931	14.895	10.83	-0.893983	5.61203e-09	no	up	UBE2O	ubiquitin conjugating enzyme E2 O [Source:HGNC Symbol;Acc:HGNC:29554]
ENSG00000280143	4.26	2.475	-1.23903	5.67732e-09	yes	up	AP000892.3
ENSG00000163513	54.72	133.38	0.791179	5.7231e-09	no	down	TGFBR2	transforming growth factor beta receptor 2 [Source:HGNC Symbol;Acc:HGNC:11773]
ENSG00000163961	1.89	6.33	1.21393	5.86724e-09	yes	down	RNF168	ring finger protein 168 [Source:HGNC Symbol;Acc:HGNC:26661]
ENSG00000257704	11.495	5.185	-1.5775	5.94492e-09	yes	up	INAFM1	InaF motif containing 1 [Source:HGNC Symbol;Acc:HGNC:27406]
ENSG00000198844	56.435	50.815	-0.831342	5.99645e-09	no	up	ARHGEF15	Rho guanine nucleotide exchange factor 15 [Source:HGNC Symbol;Acc:HGNC:15590]
ENSG00000144583	1.84	7.025	1.39026	6.14683e-09	yes	down	2018-03-04	membrane associated ring-CH-type finger 4 [Source:HGNC Symbol;Acc:HGNC:29269]
ENSG00000164674	3.655	1.285	-2.01159	6.24192e-09	yes	up	SYTL3	synaptotagmin like 3 [Source:HGNC Symbol;Acc:HGNC:15587]
ENSG00000176105	9.69	25.97	0.987213	6.40866e-09	no	down	YES1	YES proto-oncogene 1, Src family tyrosine kinase [Source:HGNC Symbol;Acc:HGNC:12841]
ENSG00000181191	16.325	11.33	-1.02794	6.47484e-09	yes	up	PJA1	praja ring finger ubiquitin ligase 1 [Source:HGNC Symbol;Acc:HGNC:16648]
ENSG00000129680	2.155	7.54	1.24266	6.5824e-09	yes	down	MAP7D3	MAP7 domain containing 3 [Source:HGNC Symbol;Acc:HGNC:25742]
ENSG00000108433	33.92	26.645	-0.825922	6.67242e-09	no	up	GOSR2	golgi SNAP receptor complex member 2 [Source:HGNC Symbol;Acc:HGNC:4431]
ENSG00000138107	160.575	134.635	-0.748057	6.68028e-09	no	up	ACTR1A	ARP1 actin-related protein 1 homolog A, centractin alpha [Source:HGNC Symbol;Acc:HGNC:167]
ENSG00000185122	96.645	74.925	-0.865527	6.68028e-09	no	up	HSF1	heat shock transcription factor 1 [Source:HGNC Symbol;Acc:HGNC:5224]
ENSG00000099331	64.545	54.44	-0.764619	6.90393e-09	no	up	MYO9B	myosin IXB [Source:HGNC Symbol;Acc:HGNC:7609]
ENSG00000263244	0.24	1.485	1.98919	6.97776e-09	yes	down	AC087190.4
ENSG00000110987	0.665	3.965	1.80203	7.14463e-09	yes	down	BCL7A	BCL tumor suppressor 7A [Source:HGNC Symbol;Acc:HGNC:1004]
ENSG00000114529	3.765	1.18	-1.92757	7.195e-09	yes	up	C3orf52	chromosome 3 open reading frame 52 [Source:HGNC Symbol;Acc:HGNC:26255]
ENSG00000181026	36.65	28.5	-0.857064	7.32306e-09	no	up	AEN	apoptosis enhancing nuclease [Source:HGNC Symbol;Acc:HGNC:25722]
ENSG00000236304	4.905	1.255	-2.23305	7.44358e-09	yes	up	AP001189.1
ENSG00000189114	12.29	7.475	-1.13199	7.80743e-09	yes	up	BLOC1S3	biogenesis of lysosomal organelles complex 1 subunit 3 [Source:HGNC Symbol;Acc:HGNC:20914]
ENSG00000178685	68.28	48.35	-0.975567	7.91009e-09	no	up	PARP10	poly(ADP-ribose) polymerase family member 10 [Source:HGNC Symbol;Acc:HGNC:25895]
ENSG00000147027	3.37	11.02	1.19775	8.01879e-09	yes	down	TMEM47	transmembrane protein 47 [Source:HGNC Symbol;Acc:HGNC:18515]
ENSG00000127914	2.07	7.445	1.28563	8.04771e-09	yes	down	AKAP9	A-kinase anchoring protein 9 [Source:HGNC Symbol;Acc:HGNC:379]
ENSG00000101347	77.705	61	-0.823075	8.25292e-09	no	up	SAMHD1	SAM and HD domain containing deoxynucleoside triphosphate triphosphohydrolase 1 [Source:HGNC Symbol;Acc:HGNC:15925]
ENSG00000100084	22.525	17.62	-0.852879	8.4625e-09	no	up	HIRA	histone cell cycle regulator [Source:HGNC Symbol;Acc:HGNC:4916]
ENSG00000110318	0.085	1.025	2.56461	8.58062e-09	yes	down	CEP126	centrosomal protein 126 [Source:HGNC Symbol;Acc:HGNC:29264]
ENSG00000240891	0.11	0.995	2.33743	8.74672e-09	yes	down	PLCXD2	phosphatidylinositol specific phospholipase C X domain containing 2 [Source:HGNC Symbol;Acc:HGNC:26462]
ENSG00000068354	14.465	10.58	-1.01186	8.79625e-09	yes	up	TBC1D25	TBC1 domain family member 25 [Source:HGNC Symbol;Acc:HGNC:8092]
ENSG00000160741	29.06	21.565	-0.938388	8.95545e-09	no	up	CRTC2	CREB regulated transcription coactivator 2 [Source:HGNC Symbol;Acc:HGNC:27301]
ENSG00000174996	27.89	21.005	-0.890612	9.14533e-09	no	up	KLC2	kinesin light chain 2 [Source:HGNC Symbol;Acc:HGNC:20716]
ENSG00000060749	1.55	4.805	1.19383	9.25609e-09	yes	down	QSER1	glutamine and serine rich 1 [Source:HGNC Symbol;Acc:HGNC:26154]
ENSG00000172159	0.74	6.98	1.94907	9.30444e-09	yes	down	FRMD3	FERM domain containing 3 [Source:HGNC Symbol;Acc:HGNC:24125]
ENSG00000129474	8.44	24.425	0.993145	9.41188e-09	no	down	AJUBA	ajuba LIM protein [Source:HGNC Symbol;Acc:HGNC:20250]
ENSG00000108342	5.255	1.75	-1.99164	9.41719e-09	yes	up	CSF3	colony stimulating factor 3 [Source:HGNC Symbol;Acc:HGNC:2438]
ENSG00000126391	45.19	40.46	-0.830394	9.51109e-09	no	up	FRMD8	FERM domain containing 8 [Source:HGNC Symbol;Acc:HGNC:25462]
ENSG00000173846	33.83	24.315	-0.97452	9.56802e-09	no	up	PLK3	polo like kinase 3 [Source:HGNC Symbol;Acc:HGNC:2154]
ENSG00000184058	1.22	7.195	1.87253	9.61112e-09	yes	down	TBX1	T-box 1 [Source:HGNC Symbol;Acc:HGNC:11592]
ENSG00000177374	4.38	17.28	1.2925	9.61112e-09	yes	down	HIC1	HIC ZBTB transcriptional repressor 1 [Source:HGNC Symbol;Acc:HGNC:4909]
ENSG00000175455	2.735	9.72	1.42467	9.95174e-09	yes	down	CCDC14	coiled-coil domain containing 14 [Source:HGNC Symbol;Acc:HGNC:25766]
ENSG00000165861	20.635	15.315	-0.856282	9.99938e-09	no	up	ZFYVE1	zinc finger FYVE-type containing 1 [Source:HGNC Symbol;Acc:HGNC:13180]
ENSG00000245532	8.995	28.19	1.15051	1.00867e-08	yes	down	NEAT1	nuclear paraspeckle assembly transcript 1 (non-protein coding) [Source:HGNC Symbol;Acc:HGNC:30815]
ENSG00000143761	594.025	512.815	-0.74873	1.05881e-08	no	up	ARF1	ADP ribosylation factor 1 [Source:HGNC Symbol;Acc:HGNC:652]
ENSG00000213928	105.02	81.835	-0.800815	1.06188e-08	no	up	IRF9	interferon regulatory factor 9 [Source:HGNC Symbol;Acc:HGNC:6131]
ENSG00000035664	7.865	3.25	-1.48861	1.12488e-08	yes	up	DAPK2	death associated protein kinase 2 [Source:HGNC Symbol;Acc:HGNC:2675]
ENSG00000272398	2.225	0.385	-2.55108	1.14689e-08	yes	up	CD24	CD24 molecule [Source:HGNC Symbol;Acc:HGNC:1645]
ENSG00000108679	11.805	5.845	-1.44851	1.14829e-08	yes	up	LGALS3BP	galectin 3 binding protein [Source:HGNC Symbol;Acc:HGNC:6564]
ENSG00000101199	80.88	63.205	-0.837765	1.17879e-08	no	up	ARFGAP1	ADP ribosylation factor GTPase activating protein 1 [Source:HGNC Symbol;Acc:HGNC:15852]
ENSG00000130522	155.99	113.77	-0.823027	1.2041e-08	no	up	JUND	JunD proto-oncogene, AP-1 transcription factor subunit [Source:HGNC Symbol;Acc:HGNC:6206]
ENSG00000179091	207.58	151.305	-0.958645	1.23435e-08	no	up	CYC1	cytochrome c1 [Source:HGNC Symbol;Acc:HGNC:2579]
ENSG00000205155	84.405	55.06	-1.00482	1.23533e-08	yes	up	PSENEN	presenilin enhancer gamma-secretase subunit [Source:HGNC Symbol;Acc:HGNC:30100]
ENSG00000163877	13.36	7.46	-0.981964	1.23533e-08	no	up	SNIP1	Smad nuclear interacting protein 1 [Source:HGNC Symbol;Acc:HGNC:30587]
ENSG00000105397	91.43	70.04	-0.860331	1.23557e-08	no	up	TYK2	tyrosine kinase 2 [Source:HGNC Symbol;Acc:HGNC:12440]
ENSG00000126456	70.175	55.865	-0.967777	1.27668e-08	no	up	IRF3	interferon regulatory factor 3 [Source:HGNC Symbol;Acc:HGNC:6118]
ENSG00000131446	176.095	146.825	-0.759404	1.29599e-08	no	up	MGAT1	mannosyl (alpha-1,3-)-glycoprotein beta-1,2-N-acetylglucosaminyltransferase [Source:HGNC Symbol;Acc:HGNC:7044]
ENSG00000166333	196.83	156.41	-0.836554	1.30349e-08	no	up	ILK	integrin linked kinase [Source:HGNC Symbol;Acc:HGNC:6040]
ENSG00000147912	11.565	8.05	-1.00047	1.3264e-08	yes	up	FBXO10	F-box protein 10 [Source:HGNC Symbol;Acc:HGNC:13589]
ENSG00000172716	51.07	38.77	-0.888658	1.4459e-08	no	up	SLFN11	schlafen family member 11 [Source:HGNC Symbol;Acc:HGNC:26633]
ENSG00000173848	4.55	15.89	1.11539	1.45014e-08	yes	down	NET1	neuroepithelial cell transforming 1 [Source:HGNC Symbol;Acc:HGNC:14592]
ENSG00000107816	66.68	51.345	-0.860053	1.45284e-08	no	up	LZTS2	leucine zipper tumor suppressor 2 [Source:HGNC Symbol;Acc:HGNC:29381]
ENSG00000269763	1.845	7.465	1.4694	1.47918e-08	yes	down	EXOSC3P2	exosome component 3 pseudogene 2 [Source:HGNC Symbol;Acc:HGNC:33990]
ENSG00000105855	0.585	2.685	1.60233	1.48253e-08	yes	down	ITGB8	integrin subunit beta 8 [Source:HGNC Symbol;Acc:HGNC:6163]
ENSG00000086015	19.215	14.79	-0.844479	1.48614e-08	no	up	MAST2	microtubule associated serine/threonine kinase 2 [Source:HGNC Symbol;Acc:HGNC:19035]
ENSG00000101255	5.52	20.625	1.2927	1.48614e-08	yes	down	TRIB3	tribbles pseudokinase 3 [Source:HGNC Symbol;Acc:HGNC:16228]
ENSG00000110931	28.15	22.17	-0.806545	1.51289e-08	no	up	CAMKK2	calcium/calmodulin dependent protein kinase kinase 2 [Source:HGNC Symbol;Acc:HGNC:1470]
ENSG00000272333	16.795	14.7	-0.853792	1.52563e-08	no	up	KMT2B	lysine methyltransferase 2B [Source:HGNC Symbol;Acc:HGNC:15840]
ENSG00000069345	38.255	27.63	-0.922549	1.55246e-08	no	up	DNAJA2	DnaJ heat shock protein family (Hsp40) member A2 [Source:HGNC Symbol;Acc:HGNC:14884]
ENSG00000106829	19.08	13.47	-0.939642	1.55246e-08	no	up	TLE4	transducin like enhancer of split 4 [Source:HGNC Symbol;Acc:HGNC:11840]
ENSG00000171621	37.8	31.46	-0.831397	1.56902e-08	no	up	SPSB1	splA/ryanodine receptor domain and SOCS box containing 1 [Source:HGNC Symbol;Acc:HGNC:30628]
ENSG00000048140	84.915	64.73	-0.909095	1.57668e-08	no	up	TSPAN17	tetraspanin 17 [Source:HGNC Symbol;Acc:HGNC:13594]
ENSG00000172354	371.695	290.785	-0.837016	1.58115e-08	no	up	GNB2	G protein subunit beta 2 [Source:HGNC Symbol;Acc:HGNC:4398]
ENSG00000100243	305.54	246.89	-0.750049	1.62379e-08	no	up	CYB5R3	cytochrome b5 reductase 3 [Source:HGNC Symbol;Acc:HGNC:2873]
ENSG00000266970	4.25	0.26	-3.19724	1.625e-08	yes	up	AC061992.1
ENSG00000160932	594.835	443.74	-0.931681	1.69932e-08	no	up	LY6E	lymphocyte antigen 6 family member E [Source:HGNC Symbol;Acc:HGNC:6727]
ENSG00000185920	0.455	3.145	1.93741	1.73274e-08	yes	down	PTCH1	patched 1 [Source:HGNC Symbol;Acc:HGNC:9585]
ENSG00000140650	53.76	42.055	-0.832518	1.74886e-08	no	up	PMM2	phosphomannomutase 2 [Source:HGNC Symbol;Acc:HGNC:9115]
ENSG00000105568	162.56	129.435	-0.785671	1.77429e-08	no	up	PPP2R1A	protein phosphatase 2 scaffold subunit Aalpha [Source:HGNC Symbol;Acc:HGNC:9302]
ENSG00000130706	282.12	223.915	-0.831643	1.78686e-08	no	up	ADRM1	adhesion regulating molecule 1 [Source:HGNC Symbol;Acc:HGNC:15759]
ENSG00000174749	10.42	8.23	-0.818964	1.79442e-08	no	up	C4orf32	chromosome 4 open reading frame 32 [Source:HGNC Symbol;Acc:HGNC:26813]
ENSG00000102710	8.76	24.425	1.00961	1.81624e-08	yes	down	SUPT20H	SPT20 homolog, SAGA complex component [Source:HGNC Symbol;Acc:HGNC:20596]
ENSG00000183323	4.86	2.94	-1.34811	1.83395e-08	yes	up	CCDC125	coiled-coil domain containing 125 [Source:HGNC Symbol;Acc:HGNC:28924]
ENSG00000133874	23.655	16.575	-0.988106	1.84493e-08	no	up	RNF122	ring finger protein 122 [Source:HGNC Symbol;Acc:HGNC:21147]
ENSG00000150990	19.93	14.365	-0.963944	1.87453e-08	no	up	DHX37	DEAH-box helicase 37 [Source:HGNC Symbol;Acc:HGNC:17210]
ENSG00000049883	0.485	3.29	1.92211	1.89191e-08	yes	down	PTCD2	pentatricopeptide repeat domain 2 [Source:HGNC Symbol;Acc:HGNC:25734]
ENSG00000188706	26.02	19.795	-0.869593	1.89577e-08	no	up	ZDHHC9	zinc finger DHHC-type containing 9 [Source:HGNC Symbol;Acc:HGNC:18475]
ENSG00000185432	2.46	10.99	1.41871	1.92136e-08	yes	down	METTL7A	methyltransferase like 7A [Source:HGNC Symbol;Acc:HGNC:24550]
ENSG00000102010	35.68	86.905	0.781553	1.94924e-08	no	down	BMX	BMX non-receptor tyrosine kinase [Source:HGNC Symbol;Acc:HGNC:1079]
ENSG00000203485	64.43	52.395	-0.856056	1.94924e-08	no	up	INF2	inverted formin, FH2 and WH2 domain containing [Source:HGNC Symbol;Acc:HGNC:23791]
ENSG00000215193	27.745	21.49	-0.801865	1.96834e-08	no	up	PEX26	peroxisomal biogenesis factor 26 [Source:HGNC Symbol;Acc:HGNC:22965]
ENSG00000134440	26.795	74.33	0.899251	1.97876e-08	no	down	NARS	asparaginyl-tRNA synthetase [Source:HGNC Symbol;Acc:HGNC:7643]
ENSG00000104635	32.76	27.16	-0.781074	2.00596e-08	no	up	SLC39A14	solute carrier family 39 member 14 [Source:HGNC Symbol;Acc:HGNC:20858]
ENSG00000173801	82.855	197.45	0.763318	2.01648e-08	no	down	JUP	junction plakoglobin [Source:HGNC Symbol;Acc:HGNC:6207]
ENSG00000147065	648.43	570.585	-0.670866	2.06068e-08	no	up	MSN	moesin [Source:HGNC Symbol;Acc:HGNC:7373]
ENSG00000160588	0.655	3.72	1.90016	2.07498e-08	yes	down	MPZL3	myelin protein zero like 3 [Source:HGNC Symbol;Acc:HGNC:27279]
ENSG00000168944	0.8	3.395	1.59345	2.07616e-08	yes	down	CEP120	centrosomal protein 120 [Source:HGNC Symbol;Acc:HGNC:26690]
ENSG00000204131	2.9	7.095	0.902541	2.14496e-08	no	down	NHSL2	NHS like 2 [Source:HGNC Symbol;Acc:HGNC:33737]
ENSG00000125818	75.665	51.86	-0.79571	2.15937e-08	no	up	PSMF1	proteasome inhibitor subunit 1 [Source:HGNC Symbol;Acc:HGNC:9571]
ENSG00000177542	25.625	19.335	-0.989903	2.15995e-08	no	up	SLC25A22	solute carrier family 25 member 22 [Source:HGNC Symbol;Acc:HGNC:19954]
ENSG00000181789	159.48	141.58	-0.704969	2.16627e-08	no	up	COPG1	coatomer protein complex subunit gamma 1 [Source:HGNC Symbol;Acc:HGNC:2236]
ENSG00000058056	2.345	6.665	1.19745	2.16627e-08	yes	down	USP13	ubiquitin specific peptidase 13 (isopeptidase T-3) [Source:HGNC Symbol;Acc:HGNC:12611]
ENSG00000156599	40.57	33.785	-0.737869	2.17713e-08	no	up	ZDHHC5	zinc finger DHHC-type containing 5 [Source:HGNC Symbol;Acc:HGNC:18472]
ENSG00000154734	5.975	5.36	-1.09147	2.23646e-08	yes	up	ADAMTS1	ADAM metallopeptidase with thrombospondin type 1 motif 1 [Source:HGNC Symbol;Acc:HGNC:217]
ENSG00000136950	77.295	59.71	-0.8239	2.24667e-08	no	up	ARPC5L	actin related protein 2/3 complex subunit 5 like [Source:HGNC Symbol;Acc:HGNC:23366]
ENSG00000136560	34.505	27.115	-1.07727	2.27205e-08	yes	up	TANK	TRAF family member associated NFKB activator [Source:HGNC Symbol;Acc:HGNC:11562]
ENSG00000011304	274.69	241.955	-0.744889	2.31357e-08	no	up	PTBP1	polypyrimidine tract binding protein 1 [Source:HGNC Symbol;Acc:HGNC:9583]
ENSG00000138413	21.32	55.75	0.885078	2.37557e-08	no	down	IDH1	isocitrate dehydrogenase (NADP(+)) 1, cytosolic [Source:HGNC Symbol;Acc:HGNC:5382]
ENSG00000003436	58.98	137.62	0.900588	2.39892e-08	no	down	TFPI	tissue factor pathway inhibitor [Source:HGNC Symbol;Acc:HGNC:11760]
ENSG00000189171	299.565	223.32	-0.935838	2.43565e-08	no	up	S100A13	S100 calcium binding protein A13 [Source:HGNC Symbol;Acc:HGNC:10490]
ENSG00000169241	69.475	47.555	-0.988977	2.44332e-08	no	up	SLC50A1	solute carrier family 50 member 1 [Source:HGNC Symbol;Acc:HGNC:30657]
ENSG00000197045	5.38	13.01	1.02756	2.47698e-08	yes	down	GMFB	glia maturation factor beta [Source:HGNC Symbol;Acc:HGNC:4373]
ENSG00000034510	8386.98	7253.57	-0.753165	2.49314e-08	no	up	TMSB10	thymosin beta 10 [Source:HGNC Symbol;Acc:HGNC:11879]
ENSG00000139636	35.52	28.005	-0.882388	2.54652e-08	no	up	LMBR1L	limb development membrane protein 1 like [Source:HGNC Symbol;Acc:HGNC:18268]
ENSG00000141526	238.015	184.11	-0.779522	2.59798e-08	no	up	SLC16A3	solute carrier family 16 member 3 [Source:HGNC Symbol;Acc:HGNC:10924]
ENSG00000135821	145.6	118.785	-0.718149	2.62288e-08	no	up	GLUL	glutamate-ammonia ligase [Source:HGNC Symbol;Acc:HGNC:4341]
ENSG00000126246	11.015	6.825	-2.08721	2.65326e-08	yes	up	IGFLR1	IGF like family receptor 1 [Source:HGNC Symbol;Acc:HGNC:23620]
ENSG00000143294	58.8	45.55	-0.854787	2.6623e-08	no	up	PRCC	papillary renal cell carcinoma (translocation-associated) [Source:HGNC Symbol;Acc:HGNC:9343]
ENSG00000126461	47.36	37.185	-0.858164	2.68816e-08	no	up	SCAF1	SR-related CTD associated factor 1 [Source:HGNC Symbol;Acc:HGNC:30403]
ENSG00000125247	4.47	15.19	1.14435	2.70959e-08	yes	down	TMTC4	transmembrane and tetratricopeptide repeat containing 4 [Source:HGNC Symbol;Acc:HGNC:25904]
ENSG00000198431	76.455	184.69	0.828941	2.75501e-08	no	down	TXNRD1	thioredoxin reductase 1 [Source:HGNC Symbol;Acc:HGNC:12437]
ENSG00000174851	192.395	142.81	-0.912864	2.76784e-08	no	up	YIF1A	Yip1 interacting factor homolog A, membrane trafficking protein [Source:HGNC Symbol;Acc:HGNC:16688]
ENSG00000137409	247.145	206.61	-0.759803	2.77668e-08	no	up	MTCH1	mitochondrial carrier 1 [Source:HGNC Symbol;Acc:HGNC:17586]
ENSG00000178860	2.005	0	-3.57145	2.78447e-08	yes	up	MSC	musculin [Source:HGNC Symbol;Acc:HGNC:7321]
ENSG00000086061	204.49	148.43	-0.923796	2.86228e-08	no	up	DNAJA1	DnaJ heat shock protein family (Hsp40) member A1 [Source:HGNC Symbol;Acc:HGNC:5229]
ENSG00000205336	48.79	38.54	-0.75269	2.87557e-08	no	up	ADGRG1	adhesion G protein-coupled receptor G1 [Source:HGNC Symbol;Acc:HGNC:4512]
ENSG00000184497	62.96	45.225	-0.902044	2.90226e-08	no	up	TMEM255B	transmembrane protein 255B [Source:HGNC Symbol;Acc:HGNC:28297]
ENSG00000168890	28.065	18.07	-1.07857	2.91631e-08	yes	up	TMEM150A	transmembrane protein 150A [Source:HGNC Symbol;Acc:HGNC:24677]
ENSG00000124357	135.89	106.665	-0.806352	2.97328e-08	no	up	NAGK	N-acetylglucosamine kinase [Source:HGNC Symbol;Acc:HGNC:17174]
ENSG00000074800	1700.84	1371.17	-0.804321	2.99268e-08	no	up	ENO1	enolase 1 [Source:HGNC Symbol;Acc:HGNC:3350]
ENSG00000139874	0.085	1.2	2.74284	3.00146e-08	yes	down	SSTR1	somatostatin receptor 1 [Source:HGNC Symbol;Acc:HGNC:11330]
ENSG00000114698	14.945	38.945	0.915001	3.01298e-08	no	down	PLSCR4	phospholipid scramblase 4 [Source:HGNC Symbol;Acc:HGNC:16497]
ENSG00000008838	92.19	57.95	-0.804157	3.0142e-08	no	up	MED24	mediator complex subunit 24 [Source:HGNC Symbol;Acc:HGNC:22963]
ENSG00000104213	18.9	13.545	-1.04452	3.0142e-08	yes	up	PDGFRL	platelet derived growth factor receptor like [Source:HGNC Symbol;Acc:HGNC:8805]
ENSG00000243243	1.815	8.02	1.94986	3.01802e-08	yes	down	AC073130.2
ENSG00000074842	485.69	393.29	-0.81839	3.03321e-08	no	up	MYDGF	myeloid derived growth factor [Source:HGNC Symbol;Acc:HGNC:16948]
ENSG00000108639	103.89	79.985	-0.83543	3.03833e-08	no	up	SYNGR2	synaptogyrin 2 [Source:HGNC Symbol;Acc:HGNC:11499]
ENSG00000123933	83.46	66.435	-0.844117	3.09638e-08	no	up	MXD4	MAX dimerization protein 4 [Source:HGNC Symbol;Acc:HGNC:13906]
ENSG00000124659	25.625	17.67	-1.01561	3.13616e-08	yes	up	TBCC	tubulin folding cofactor C [Source:HGNC Symbol;Acc:HGNC:11580]
ENSG00000184575	6.65	18.455	0.975499	3.13616e-08	no	down	XPOT	exportin for tRNA [Source:HGNC Symbol;Acc:HGNC:12826]
ENSG00000111412	22.61	18.11	-0.773207	3.15338e-08	no	up	C12orf49	chromosome 12 open reading frame 49 [Source:HGNC Symbol;Acc:HGNC:26128]
ENSG00000063601	12.67	9.96	-0.90458	3.18571e-08	no	up	MTMR1	myotubularin related protein 1 [Source:HGNC Symbol;Acc:HGNC:7449]
ENSG00000100258	81.62	63.355	-0.848935	3.21138e-08	no	up	LMF2	lipase maturation factor 2 [Source:HGNC Symbol;Acc:HGNC:25096]
ENSG00000180884	2.125	7.28	1.22974	3.22666e-08	yes	down	ZNF792	zinc finger protein 792 [Source:HGNC Symbol;Acc:HGNC:24751]
ENSG00000164916	11.69	8.36	-0.806645	3.24967e-08	no	up	FOXK1	forkhead box K1 [Source:HGNC Symbol;Acc:HGNC:23480]
ENSG00000196535	10.27	8.97	-0.872067	3.2615e-08	no	up	MYO18A	myosin XVIIIA [Source:HGNC Symbol;Acc:HGNC:31104]
ENSG00000103496	55.405	43.155	-0.913785	3.2615e-08	no	up	STX4	syntaxin 4 [Source:HGNC Symbol;Acc:HGNC:11439]
ENSG00000122512	2.715	8.815	1.37187	3.36665e-08	yes	down	PMS2	PMS1 homolog 2, mismatch repair system component [Source:HGNC Symbol;Acc:HGNC:9122]
ENSG00000174306	1.925	4.665	1.20345	3.37318e-08	yes	down	ZHX3	zinc fingers and homeoboxes 3 [Source:HGNC Symbol;Acc:HGNC:15935]
ENSG00000135083	3.81	13.615	1.26892	3.51933e-08	yes	down	CCNJL	cyclin J like [Source:HGNC Symbol;Acc:HGNC:25876]
ENSG00000136628	13.82	34.36	0.918852	3.56307e-08	no	down	EPRS	glutamyl-prolyl-tRNA synthetase [Source:HGNC Symbol;Acc:HGNC:3418]
ENSG00000007047	26.655	20.5	-0.831477	3.60938e-08	no	up	MARK4	microtubule affinity regulating kinase 4 [Source:HGNC Symbol;Acc:HGNC:13538]
ENSG00000075624	5689.73	4885.54	-0.716035	3.63277e-08	no	up	ACTB	actin beta [Source:HGNC Symbol;Acc:HGNC:132]
ENSG00000136842	5.46	3.045	-1.28579	3.80413e-08	yes	up	TMOD1	tropomodulin 1 [Source:HGNC Symbol;Acc:HGNC:11871]
ENSG00000130311	191.35	145.35	-0.848169	3.84534e-08	no	up	DDA1	DET1 and DDB1 associated 1 [Source:HGNC Symbol;Acc:HGNC:28360]
ENSG00000163191	1080.3	826.965	-0.912962	3.8725e-08	no	up	S100A11	S100 calcium binding protein A11 [Source:HGNC Symbol;Acc:HGNC:10488]
ENSG00000122783	84.905	57.72	-0.863103	3.90172e-08	no	up	C7orf49	chromosome 7 open reading frame 49 [Source:HGNC Symbol;Acc:HGNC:22432]
ENSG00000168874	12.075	7.085	-1.09267	4.02357e-08	yes	up	ATOH8	atonal bHLH transcription factor 8 [Source:HGNC Symbol;Acc:HGNC:24126]
ENSG00000138443	13.755	27.325	0.871036	4.042e-08	no	down	ABI2	abl interactor 2 [Source:HGNC Symbol;Acc:HGNC:24011]
ENSG00000263155	0.845	5.495	1.96828	4.29076e-08	yes	down	MYZAP	myocardial zonula adherens protein [Source:HGNC Symbol;Acc:HGNC:43444]
ENSG00000084093	2.16	6.505	1.12981	4.30654e-08	yes	down	REST	RE1 silencing transcription factor [Source:HGNC Symbol;Acc:HGNC:9966]
ENSG00000172380	36.435	89.11	0.795663	4.37552e-08	no	down	GNG12	G protein subunit gamma 12 [Source:HGNC Symbol;Acc:HGNC:19663]
ENSG00000013275	141.735	113.275	-0.791858	4.37572e-08	no	up	PSMC4	proteasome 26S subunit, ATPase 4 [Source:HGNC Symbol;Acc:HGNC:9551]
ENSG00000215861	3.16	0.425	-2.77227	4.38058e-08	yes	up	AC245297.1
ENSG00000155363	108.44	85.525	-0.780082	4.39162e-08	no	up	MOV10	Mov10 RISC complex RNA helicase [Source:HGNC Symbol;Acc:HGNC:7200]
ENSG00000071246	22.15	53.305	0.744443	4.45664e-08	no	down	VASH1	vasohibin 1 [Source:HGNC Symbol;Acc:HGNC:19964]
ENSG00000127663	16.79	13.305	-0.822041	4.59115e-08	no	up	KDM4B	lysine demethylase 4B [Source:HGNC Symbol;Acc:HGNC:29136]
ENSG00000070610	14.005	31.875	0.916072	4.61082e-08	no	down	GBA2	glucosylceramidase beta 2 [Source:HGNC Symbol;Acc:HGNC:18986]
ENSG00000164512	5.31	1.41	-1.55407	4.67825e-08	yes	up	ANKRD55	ankyrin repeat domain 55 [Source:HGNC Symbol;Acc:HGNC:25681]
ENSG00000159377	517.61	433.74	-0.755802	4.69799e-08	no	up	PSMB4	proteasome subunit beta 4 [Source:HGNC Symbol;Acc:HGNC:9541]
ENSG00000159069	113.02	88.99	-0.826837	4.74533e-08	no	up	FBXW5	F-box and WD repeat domain containing 5 [Source:HGNC Symbol;Acc:HGNC:13613]
ENSG00000136111	10.14	25.55	0.883187	4.81178e-08	no	down	TBC1D4	TBC1 domain family member 4 [Source:HGNC Symbol;Acc:HGNC:19165]
ENSG00000105963	2.79	0.69	-2.19263	5.13401e-08	yes	up	ADAP1	ArfGAP with dual PH domains 1 [Source:HGNC Symbol;Acc:HGNC:16486]
ENSG00000198056	0.92	6.9	2.1546	5.17164e-08	yes	down	PRIM1	primase (DNA) subunit 1 [Source:HGNC Symbol;Acc:HGNC:9369]
ENSG00000038358	38.47	30.07	-0.787872	5.31589e-08	no	up	EDC4	enhancer of mRNA decapping 4 [Source:HGNC Symbol;Acc:HGNC:17157]
ENSG00000100418	46.185	36.76	-0.829035	5.34294e-08	no	up	DESI1	desumoylating isopeptidase 1 [Source:HGNC Symbol;Acc:HGNC:24577]
ENSG00000082641	222.11	201.34	-0.671419	5.41678e-08	no	up	NFE2L1	nuclear factor, erythroid 2 like 1 [Source:HGNC Symbol;Acc:HGNC:7781]
ENSG00000185477	0.005	0.24	3.2081	5.47142e-08	yes	down	GPRIN3	GPRIN family member 3 [Source:HGNC Symbol;Acc:HGNC:27733]
ENSG00000243716	49.7	42.515	-0.868264	5.51917e-08	no	up	NPIPB5	nuclear pore complex interacting protein family member B5 [Source:HGNC Symbol;Acc:HGNC:37233]
ENSG00000132953	1.76	5.25	1.06966	5.53166e-08	yes	down	XPO4	exportin 4 [Source:HGNC Symbol;Acc:HGNC:17796]
ENSG00000130402	308.215	263.64	-0.727415	5.53166e-08	no	up	ACTN4	actinin alpha 4 [Source:HGNC Symbol;Acc:HGNC:166]
ENSG00000114867	314.245	271.885	-0.682743	5.53166e-08	no	up	EIF4G1	eukaryotic translation initiation factor 4 gamma 1 [Source:HGNC Symbol;Acc:HGNC:3296]
ENSG00000136026	249.325	215	-0.704666	5.5659e-08	no	up	CKAP4	cytoskeleton associated protein 4 [Source:HGNC Symbol;Acc:HGNC:16991]
ENSG00000269858	107.04	84.93	-0.778023	5.59435e-08	no	up	EGLN2	egl-9 family hypoxia inducible factor 2 [Source:HGNC Symbol;Acc:HGNC:14660]
ENSG00000012211	12.335	7.5	-1.18292	5.69286e-08	yes	up	PRICKLE3	prickle planar cell polarity protein 3 [Source:HGNC Symbol;Acc:HGNC:6645]
ENSG00000166979	26.61	17.065	-1.06662	5.70346e-08	yes	up	EVA1C	eva-1 homolog C [Source:HGNC Symbol;Acc:HGNC:13239]
ENSG00000149591	412.445	313.025	-0.908727	5.70346e-08	no	up	TAGLN	transgelin [Source:HGNC Symbol;Acc:HGNC:11553]
ENSG00000243811	5.41	2.58	-1.52781	5.73313e-08	yes	up	APOBEC3D	apolipoprotein B mRNA editing enzyme catalytic subunit 3D [Source:HGNC Symbol;Acc:HGNC:17354]
ENSG00000129657	114.24	263.025	0.663984	5.82392e-08	no	down	SEC14L1	SEC14 like lipid binding 1 [Source:HGNC Symbol;Acc:HGNC:10698]
ENSG00000116990	0.135	1.95	2.8312	5.83214e-08	yes	down	MYCL	MYCL proto-oncogene, bHLH transcription factor [Source:HGNC Symbol;Acc:HGNC:7555]
ENSG00000131435	107.91	82.255	-0.955991	5.85342e-08	no	up	PDLIM4	PDZ and LIM domain 4 [Source:HGNC Symbol;Acc:HGNC:16501]
ENSG00000254838	8.625	3.735	-1.63174	6.02081e-08	yes	up	GVINP1	GTPase, very large interferon inducible pseudogene 1 [Source:HGNC Symbol;Acc:HGNC:25813]
ENSG00000080819	4.575	13.845	1.1327	6.06768e-08	yes	down	CPOX	coproporphyrinogen oxidase [Source:HGNC Symbol;Acc:HGNC:2321]
ENSG00000137824	39.935	29.96	-0.814589	6.08392e-08	no	up	RMDN3	regulator of microtubule dynamics 3 [Source:HGNC Symbol;Acc:HGNC:25550]
ENSG00000132002	64.365	54.105	-0.744434	6.08392e-08	no	up	DNAJB1	DnaJ heat shock protein family (Hsp40) member B1 [Source:HGNC Symbol;Acc:HGNC:5270]
ENSG00000105669	347.53	273.865	-0.84374	6.08639e-08	no	up	COPE	coatomer protein complex subunit epsilon [Source:HGNC Symbol;Acc:HGNC:2234]
ENSG00000126457	310.805	257.45	-0.75856	6.16902e-08	no	up	PRMT1	protein arginine methyltransferase 1 [Source:HGNC Symbol;Acc:HGNC:5187]
ENSG00000066629	6.135	15.825	0.94095	6.2196e-08	no	down	EML1	echinoderm microtubule associated protein like 1 [Source:HGNC Symbol;Acc:HGNC:3330]
ENSG00000185883	352.765	287.975	-0.798749	6.24543e-08	no	up	ATP6V0C	ATPase H+ transporting V0 subunit c [Source:HGNC Symbol;Acc:HGNC:855]
ENSG00000176986	68.645	59.79	-0.701095	6.29581e-08	no	up	SEC24C	SEC24 homolog C, COPII coat complex component [Source:HGNC Symbol;Acc:HGNC:10705]
ENSG00000107438	364.08	305.84	-0.74774	6.35388e-08	no	up	PDLIM1	PDZ and LIM domain 1 [Source:HGNC Symbol;Acc:HGNC:2067]
ENSG00000138073	55.03	43.565	-0.806496	6.36359e-08	no	up	PREB	prolactin regulatory element binding [Source:HGNC Symbol;Acc:HGNC:9356]
ENSG00000084652	39.49	33.9	-0.71285	6.36682e-08	no	up	TXLNA	taxilin alpha [Source:HGNC Symbol;Acc:HGNC:30685]
ENSG00000110324	0.885	0.345	-2.91451	6.44736e-08	yes	up	IL10RA	interleukin 10 receptor subunit alpha [Source:HGNC Symbol;Acc:HGNC:5964]
ENSG00000065060	6.71	5.055	-0.87763	6.49955e-08	no	up	UHRF1BP1	UHRF1 binding protein 1 [Source:HGNC Symbol;Acc:HGNC:21216]
ENSG00000126012	48.675	38.2	-0.726763	6.56291e-08	no	up	KDM5C	lysine demethylase 5C [Source:HGNC Symbol;Acc:HGNC:11114]
ENSG00000104853	88.565	75.735	-0.764721	6.59801e-08	no	up	CLPTM1	CLPTM1, transmembrane protein [Source:HGNC Symbol;Acc:HGNC:2087]
ENSG00000088298	47.195	38.03	-0.798928	6.65102e-08	no	up	EDEM2	ER degradation enhancing alpha-mannosidase like protein 2 [Source:HGNC Symbol;Acc:HGNC:15877]
ENSG00000131591	17.765	10.525	-1.1209	6.70734e-08	yes	up	C1orf159	chromosome 1 open reading frame 159 [Source:HGNC Symbol;Acc:HGNC:26062]
ENSG00000064393	12.84	10.245	-0.805505	6.85534e-08	no	up	HIPK2	homeodomain interacting protein kinase 2 [Source:HGNC Symbol;Acc:HGNC:14402]
ENSG00000258539	1.1	4.505	1.41528	6.93614e-08	yes	down	AC068896.1
ENSG00000161791	29.58	21.035	-0.712987	6.93986e-08	no	up	FMNL3	formin like 3 [Source:HGNC Symbol;Acc:HGNC:23698]
ENSG00000152465	23.695	55.205	0.788473	6.93986e-08	no	down	NMT2	N-myristoyltransferase 2 [Source:HGNC Symbol;Acc:HGNC:7858]
ENSG00000105401	358.11	312.335	-0.690758	7.00079e-08	no	up	CDC37	cell division cycle 37 [Source:HGNC Symbol;Acc:HGNC:1735]
ENSG00000039523	58.25	48.94	-0.772815	7.00147e-08	no	up	RIPOR1	RHO family interacting cell polarization regulator 1 [Source:HGNC Symbol;Acc:HGNC:25836]
ENSG00000256671	4.025	18.66	1.62434	7.14744e-08	yes	down	LIMS4	LIM zinc finger domain containing 4 [Source:HGNC Symbol;Acc:HGNC:39941]
ENSG00000124688	46.48	35.64	-0.901123	7.23655e-08	no	up	MAD2L1BP	MAD2L1 binding protein [Source:HGNC Symbol;Acc:HGNC:21059]
ENSG00000168066	117.535	108.235	-0.715427	7.2716e-08	no	up	SF1	splicing factor 1 [Source:HGNC Symbol;Acc:HGNC:12950]
ENSG00000198890	3.905	12.405	1.14458	7.32057e-08	yes	down	PRMT6	protein arginine methyltransferase 6 [Source:HGNC Symbol;Acc:HGNC:18241]
ENSG00000213443	2.865	0.03	-3.48717	7.36856e-08	yes	up	AC007068.1
ENSG00000163719	31.45	23.955	-0.853162	7.42866e-08	no	up	MTMR14	myotubularin related protein 14 [Source:HGNC Symbol;Acc:HGNC:26190]
ENSG00000077463	26.775	18.32	-1.04271	7.44174e-08	yes	up	SIRT6	sirtuin 6 [Source:HGNC Symbol;Acc:HGNC:14934]
ENSG00000183783	1.04	0.065	-3.14784	7.71868e-08	yes	up	KCTD8	potassium channel tetramerization domain containing 8 [Source:HGNC Symbol;Acc:HGNC:22394]
ENSG00000124098	10.88	28.12	0.872555	7.77363e-08	no	down	FAM210B	family with sequence similarity 210 member B [Source:HGNC Symbol;Acc:HGNC:16102]
ENSG00000140320	17.95	14.32	-0.863677	7.81389e-08	no	up	BAHD1	bromo adjacent homology domain containing 1 [Source:HGNC Symbol;Acc:HGNC:29153]
ENSG00000160094	6.48	18.615	0.962649	7.83018e-08	no	down	ZNF362	zinc finger protein 362 [Source:HGNC Symbol;Acc:HGNC:18079]
ENSG00000125875	22.73	17.595	-0.793006	7.86624e-08	no	up	TBC1D20	TBC1 domain family member 20 [Source:HGNC Symbol;Acc:HGNC:16133]
ENSG00000171236	1.89	0.54	-2.08327	8.04292e-08	yes	up	LRG1	leucine rich alpha-2-glycoprotein 1 [Source:HGNC Symbol;Acc:HGNC:29480]
ENSG00000174791	0.775	4.23	1.97018	8.15205e-08	yes	down	RIN1	Ras and Rab interactor 1 [Source:HGNC Symbol;Acc:HGNC:18749]
ENSG00000126254	121.455	95.415	-0.837504	8.27256e-08	no	up	RBM42	RNA binding motif protein 42 [Source:HGNC Symbol;Acc:HGNC:28117]
ENSG00000088179	1.08	2.94	1.84346	8.37022e-08	yes	down	PTPN4	protein tyrosine phosphatase, non-receptor type 4 [Source:HGNC Symbol;Acc:HGNC:9656]
ENSG00000141551	118.515	98.915	-0.720887	8.41607e-08	no	up	CSNK1D	casein kinase 1 delta [Source:HGNC Symbol;Acc:HGNC:2452]
ENSG00000197694	90.3	206.43	0.670643	8.41607e-08	no	down	SPTAN1	spectrin alpha, non-erythrocytic 1 [Source:HGNC Symbol;Acc:HGNC:11273]
ENSG00000132323	34.93	24.34	-1.02765	8.44982e-08	yes	up	ILKAP	ILK associated serine/threonine phosphatase [Source:HGNC Symbol;Acc:HGNC:15566]
ENSG00000131043	30.82	23.53	-0.873369	8.51603e-08	no	up	AAR2	AAR2 splicing factor homolog [Source:HGNC Symbol;Acc:HGNC:15886]
ENSG00000276408	4.235	0.065	-3.40287	8.5316e-08	yes	up	AC025287.2
ENSG00000167972	22.36	18.52	-0.743601	8.55445e-08	no	up	ABCA3	ATP binding cassette subfamily A member 3 [Source:HGNC Symbol;Acc:HGNC:33]
ENSG00000106537	12.22	32.52	0.904043	8.63083e-08	no	down	TSPAN13	tetraspanin 13 [Source:HGNC Symbol;Acc:HGNC:21643]
ENSG00000086200	13.635	37.275	0.920153	8.69704e-08	no	down	IPO11	importin 11 [Source:HGNC Symbol;Acc:HGNC:20628]
ENSG00000107262	146.83	121.605	-0.750708	8.72293e-08	no	up	BAG1	BCL2 associated athanogene 1 [Source:HGNC Symbol;Acc:HGNC:937]
ENSG00000002919	25.725	19.47	-0.960962	9.05267e-08	no	up	SNX11	sorting nexin 11 [Source:HGNC Symbol;Acc:HGNC:14975]
ENSG00000114480	26.485	69.33	0.87415	9.0596e-08	no	down	GBE1	1,4-alpha-glucan branching enzyme 1 [Source:HGNC Symbol;Acc:HGNC:4180]
ENSG00000146457	66.02	47.985	-0.886338	9.21403e-08	no	up	WTAP	WT1 associated protein [Source:HGNC Symbol;Acc:HGNC:16846]
ENSG00000139645	29.175	24.31	-0.730617	9.26485e-08	no	up	ANKRD52	ankyrin repeat domain 52 [Source:HGNC Symbol;Acc:HGNC:26614]
ENSG00000139083	9.69	7.435	-0.850778	9.29316e-08	no	up	ETV6	ETS variant 6 [Source:HGNC Symbol;Acc:HGNC:3495]
ENSG00000134575	57.89	48.14	-0.755105	9.50097e-08	no	up	ACP2	acid phosphatase 2, lysosomal [Source:HGNC Symbol;Acc:HGNC:123]
ENSG00000113522	1.265	4.955	1.3802	9.63296e-08	yes	down	RAD50	RAD50 double strand break repair protein [Source:HGNC Symbol;Acc:HGNC:9816]
ENSG00000198026	11.7	8.655	-0.905205	9.65416e-08	no	up	ZNF335	zinc finger protein 335 [Source:HGNC Symbol;Acc:HGNC:15807]
ENSG00000100300	799.805	623.54	-0.869677	9.71172e-08	no	up	TSPO	translocator protein [Source:HGNC Symbol;Acc:HGNC:1158]
ENSG00000134077	3.325	14.625	1.39047	9.89371e-08	yes	down	THUMPD3	THUMP domain containing 3 [Source:HGNC Symbol;Acc:HGNC:24493]
ENSG00000154359	6.745	4.29	-1.29168	9.92039e-08	yes	up	LONRF1	LON peptidase N-terminal domain and ring finger 1 [Source:HGNC Symbol;Acc:HGNC:26302]
ENSG00000062598	25.405	20.655	-0.863243	9.94816e-08	no	up	ELMO2	engulfment and cell motility 2 [Source:HGNC Symbol;Acc:HGNC:17233]
ENSG00000012048	2.175	6.435	1.47464	9.97807e-08	yes	down	BRCA1	BRCA1, DNA repair associated [Source:HGNC Symbol;Acc:HGNC:1100]
ENSG00000035687	17.62	47.125	0.908858	9.98904e-08	no	down	ADSS	adenylosuccinate synthase [Source:HGNC Symbol;Acc:HGNC:292]
ENSG00000169230	388.4	292.69	-0.907578	1.00629e-07	no	up	PRELID1	PRELI domain containing 1 [Source:HGNC Symbol;Acc:HGNC:30255]
ENSG00000161526	100.405	89.115	-0.752544	1.0138e-07	no	up	SAP30BP	SAP30 binding protein [Source:HGNC Symbol;Acc:HGNC:30785]
ENSG00000115307	109.855	86.4	-0.848668	1.02237e-07	no	up	AUP1	ancient ubiquitous protein 1 [Source:HGNC Symbol;Acc:HGNC:891]
ENSG00000148719	35.865	30.21	-0.767735	1.02362e-07	no	up	DNAJB12	DnaJ heat shock protein family (Hsp40) member B12 [Source:HGNC Symbol;Acc:HGNC:14891]
ENSG00000139117	4.73	2.2	-1.48686	1.08318e-07	yes	up	CPNE8	copine 8 [Source:HGNC Symbol;Acc:HGNC:23498]
ENSG00000162433	8.5	5.37	-1.09552	1.09081e-07	yes	up	AK4	adenylate kinase 4 [Source:HGNC Symbol;Acc:HGNC:363]
ENSG00000145147	7.735	5.865	-0.890861	1.09815e-07	no	up	SLIT2	slit guidance ligand 2 [Source:HGNC Symbol;Acc:HGNC:11086]
ENSG00000178764	4.8	2.915	-1.18076	1.10052e-07	yes	up	ZHX2	zinc fingers and homeoboxes 2 [Source:HGNC Symbol;Acc:HGNC:18513]
ENSG00000101335	174.165	144.215	-0.763244	1.11047e-07	no	up	MYL9	myosin light chain 9 [Source:HGNC Symbol;Acc:HGNC:15754]
ENSG00000126351	6.755	17.005	0.992904	1.14098e-07	no	down	THRA	thyroid hormone receptor, alpha [Source:HGNC Symbol;Acc:HGNC:11796]
ENSG00000225339	3.925	6.44	1.44248	1.14748e-07	yes	down	AL354740.1
ENSG00000182197	68.69	58.355	-0.688178	1.14748e-07	no	up	EXT1	exostosin glycosyltransferase 1 [Source:HGNC Symbol;Acc:HGNC:3512]
ENSG00000262246	23.26	20.355	-0.833595	1.15162e-07	no	up	CORO7	coronin 7 [Source:HGNC Symbol;Acc:HGNC:26161]
ENSG00000183386	67.255	52.4	-0.906564	1.15703e-07	no	up	FHL3	four and a half LIM domains 3 [Source:HGNC Symbol;Acc:HGNC:3704]
ENSG00000132846	1.83	5.73	1.09166	1.15848e-07	yes	down	ZBED3	zinc finger BED-type containing 3 [Source:HGNC Symbol;Acc:HGNC:20711]
ENSG00000117362	185.01	150.58	-0.748288	1.17379e-07	no	up	APH1A	aph-1 homolog A, gamma-secretase subunit [Source:HGNC Symbol;Acc:HGNC:29509]
ENSG00000137502	2.15	6.755	1.25242	1.17889e-07	yes	down	RAB30	RAB30, member RAS oncogene family [Source:HGNC Symbol;Acc:HGNC:9770]
ENSG00000132128	66.41	55.075	-0.763731	1.18145e-07	no	up	LRRC41	leucine rich repeat containing 41 [Source:HGNC Symbol;Acc:HGNC:16917]
ENSG00000183508	0.86	0.185	-2.34218	1.18985e-07	yes	up	FAM46C	family with sequence similarity 46 member C [Source:HGNC Symbol;Acc:HGNC:24712]
ENSG00000136854	18.24	13.32	-0.845015	1.19759e-07	no	up	STXBP1	syntaxin binding protein 1 [Source:HGNC Symbol;Acc:HGNC:11444]
ENSG00000203880	4.005	14.305	1.16549	1.20083e-07	yes	down	PCMTD2	protein-L-isoaspartate (D-aspartate) O-methyltransferase domain containing 2 [Source:HGNC Symbol;Acc:HGNC:15882]
ENSG00000267261	20.39	12.115	-1.20403	1.20611e-07	yes	up	AC099811.2
ENSG00000141522	508.665	429.345	-0.747463	1.24549e-07	no	up	ARHGDIA	Rho GDP dissociation inhibitor alpha [Source:HGNC Symbol;Acc:HGNC:678]
ENSG00000006025	1.215	5.235	1.65632	1.24739e-07	yes	down	OSBPL7	oxysterol binding protein like 7 [Source:HGNC Symbol;Acc:HGNC:16387]
ENSG00000130513	102.25	241.04	0.727052	1.2485e-07	no	down	GDF15	growth differentiation factor 15 [Source:HGNC Symbol;Acc:HGNC:30142]
ENSG00000197457	18.105	12.805	-0.981538	1.25763e-07	no	up	STMN3	stathmin 3 [Source:HGNC Symbol;Acc:HGNC:15926]
ENSG00000014123	2.515	7.85	1.14047	1.26001e-07	yes	down	UFL1	UFM1 specific ligase 1 [Source:HGNC Symbol;Acc:HGNC:23039]
ENSG00000076201	30.74	29.925	-0.741273	1.26017e-07	no	up	PTPN23	protein tyrosine phosphatase, non-receptor type 23 [Source:HGNC Symbol;Acc:HGNC:14406]
ENSG00000115216	128.34	111.685	-0.701633	1.26173e-07	no	up	NRBP1	nuclear receptor binding protein 1 [Source:HGNC Symbol;Acc:HGNC:7993]
ENSG00000128918	35.75	31.575	-0.786652	1.30824e-07	no	up	ALDH1A2	aldehyde dehydrogenase 1 family member A2 [Source:HGNC Symbol;Acc:HGNC:15472]
ENSG00000133275	88.1	69.86	-0.853569	1.30966e-07	no	up	CSNK1G2	casein kinase 1 gamma 2 [Source:HGNC Symbol;Acc:HGNC:2455]
ENSG00000177051	9.785	6.69	-1.03196	1.32197e-07	yes	up	FBXO46	F-box protein 46 [Source:HGNC Symbol;Acc:HGNC:25069]
ENSG00000125755	54.525	44.4	-0.753293	1.32835e-07	no	up	SYMPK	symplekin [Source:HGNC Symbol;Acc:HGNC:22935]
ENSG00000188428	4.385	14.295	1.12125	1.33295e-07	yes	down	BLOC1S5	biogenesis of lysosomal organelles complex 1 subunit 5 [Source:HGNC Symbol;Acc:HGNC:18561]
ENSG00000162595	1.52	7.025	1.65323	1.33295e-07	yes	down	DIRAS3	DIRAS family GTPase 3 [Source:HGNC Symbol;Acc:HGNC:687]
ENSG00000268297	0.2	3.07	2.75308	1.33334e-07	yes	down	CLEC4GP1	C-type lectin domain family 4 member G pseudogene 1 [Source:HGNC Symbol;Acc:HGNC:33502]
ENSG00000175221	55.54	41.84	-0.802032	1.3793e-07	no	up	MED16	mediator complex subunit 16 [Source:HGNC Symbol;Acc:HGNC:17556]
ENSG00000171314	470.66	413.61	-0.679398	1.38719e-07	no	up	PGAM1	phosphoglycerate mutase 1 [Source:HGNC Symbol;Acc:HGNC:8888]
ENSG00000080603	19.185	15.77	-0.70958	1.45794e-07	no	up	SRCAP	Snf2 related CREBBP activator protein [Source:HGNC Symbol;Acc:HGNC:16974]
ENSG00000102804	8.77	22.84	0.846554	1.47193e-07	no	down	TSC22D1	TSC22 domain family member 1 [Source:HGNC Symbol;Acc:HGNC:16826]
ENSG00000150551	6.9	22.43	1.22298	1.47819e-07	yes	down	LYPD1	LY6/PLAUR domain containing 1 [Source:HGNC Symbol;Acc:HGNC:28431]
ENSG00000074527	61.42	145.3	0.718681	1.48117e-07	no	down	NTN4	netrin 4 [Source:HGNC Symbol;Acc:HGNC:13658]
ENSG00000257207	1.095	5.56	1.90964	1.49018e-07	yes	down	AC112229.3
ENSG00000273637	0.045	1.95	3.23577	1.50322e-07	yes	down	AL139260.2
ENSG00000167767	3.2	10.445	1.11977	1.53265e-07	yes	down	KRT80	keratin 80 [Source:HGNC Symbol;Acc:HGNC:27056]
ENSG00000143971	1.755	7.725	1.40082	1.54942e-07	yes	down	ETAA1	ETAA1, ATR kinase activator [Source:HGNC Symbol;Acc:HGNC:24648]
ENSG00000076604	11.09	33.335	1.11445	1.55455e-07	yes	down	TRAF4	TNF receptor associated factor 4 [Source:HGNC Symbol;Acc:HGNC:12034]
ENSG00000144843	11.925	8.07	-1.01824	1.60608e-07	yes	up	ADPRH	ADP-ribosylarginine hydrolase [Source:HGNC Symbol;Acc:HGNC:269]
ENSG00000138336	0	0.25	3.39099	1.60771e-07	yes	down	TET1	tet methylcytosine dioxygenase 1 [Source:HGNC Symbol;Acc:HGNC:29484]
ENSG00000132768	32.875	26.21	-0.896138	1.62332e-07	no	up	DPH2	DPH2 homolog [Source:HGNC Symbol;Acc:HGNC:3004]
ENSG00000146414	0.39	1.79	1.69472	1.68989e-07	yes	down	SHPRH	SNF2 histone linker PHD RING helicase [Source:HGNC Symbol;Acc:HGNC:19336]
ENSG00000023516	1.485	4.68	1.14791	1.70296e-07	yes	down	AKAP11	A-kinase anchoring protein 11 [Source:HGNC Symbol;Acc:HGNC:369]
ENSG00000119523	39.84	31.355	-0.800641	1.70296e-07	no	up	ALG2	ALG2, alpha-1,3/1,6-mannosyltransferase [Source:HGNC Symbol;Acc:HGNC:23159]
ENSG00000149313	4.04	12.7	1.10652	1.7464e-07	yes	down	AASDHPPT	aminoadipate-semialdehyde dehydrogenase-phosphopantetheinyl transferase [Source:HGNC Symbol;Acc:HGNC:14235]
ENSG00000105723	64.925	50.03	-0.849833	1.76732e-07	no	up	GSK3A	glycogen synthase kinase 3 alpha [Source:HGNC Symbol;Acc:HGNC:4616]
ENSG00000092201	18.2	42.655	0.846556	1.78133e-07	no	down	SUPT16H	SPT16 homolog, facilitates chromatin remodeling subunit [Source:HGNC Symbol;Acc:HGNC:11465]
ENSG00000100941	5.445	16.44	1.00159	1.79369e-07	yes	down	PNN	pinin, desmosome associated protein [Source:HGNC Symbol;Acc:HGNC:9162]
ENSG00000115194	16.265	11.1	-0.989564	1.80567e-07	no	up	SLC30A3	solute carrier family 30 member 3 [Source:HGNC Symbol;Acc:HGNC:11014]
ENSG00000124181	30.03	77.11	0.694895	1.81083e-07	no	down	PLCG1	phospholipase C gamma 1 [Source:HGNC Symbol;Acc:HGNC:9065]
ENSG00000136231	16.74	32.205	0.880587	1.83437e-07	no	down	IGF2BP3	insulin like growth factor 2 mRNA binding protein 3 [Source:HGNC Symbol;Acc:HGNC:28868]
ENSG00000162191	191.03	162.07	-0.724674	1.83437e-07	no	up	UBXN1	UBX domain protein 1 [Source:HGNC Symbol;Acc:HGNC:18402]
ENSG00000163479	464.685	397.7	-0.711613	1.83437e-07	no	up	SSR2	signal sequence receptor subunit 2 [Source:HGNC Symbol;Acc:HGNC:11324]
ENSG00000204209	62.55	49.17	-0.765095	1.84704e-07	no	up	DAXX	death domain associated protein [Source:HGNC Symbol;Acc:HGNC:2681]
ENSG00000196693	2.375	5.085	1.69414	1.85649e-07	yes	down	ZNF33B	zinc finger protein 33B [Source:HGNC Symbol;Acc:HGNC:13097]
ENSG00000107372	31.81	77.56	0.758945	1.85919e-07	no	down	ZFAND5	zinc finger AN1-type containing 5 [Source:HGNC Symbol;Acc:HGNC:13008]
ENSG00000132694	11.885	9.495	-0.776726	1.90367e-07	no	up	ARHGEF11	Rho guanine nucleotide exchange factor 11 [Source:HGNC Symbol;Acc:HGNC:14580]
ENSG00000127837	113.105	93.49	-0.772082	1.99248e-07	no	up	AAMP	angio associated migratory cell protein [Source:HGNC Symbol;Acc:HGNC:18]
ENSG00000079805	103.14	86.875	-0.758049	2.00538e-07	no	up	DNM2	dynamin 2 [Source:HGNC Symbol;Acc:HGNC:2974]
ENSG00000198805	214.27	184.94	-0.709291	2.01627e-07	no	up	PNP	purine nucleoside phosphorylase [Source:HGNC Symbol;Acc:HGNC:7892]
ENSG00000147454	22.79	15.095	-0.840161	2.01627e-07	no	up	SLC25A37	solute carrier family 25 member 37 [Source:HGNC Symbol;Acc:HGNC:29786]
ENSG00000180957	42.745	37.285	-0.741109	2.02047e-07	no	up	PITPNB	phosphatidylinositol transfer protein beta [Source:HGNC Symbol;Acc:HGNC:9002]
ENSG00000103550	9.425	26.345	0.949691	2.07146e-07	no	down	KNOP1	lysine rich nucleolar protein 1 [Source:HGNC Symbol;Acc:HGNC:34404]
ENSG00000126216	7.165	17.655	0.900456	2.08573e-07	no	down	TUBGCP3	tubulin gamma complex associated protein 3 [Source:HGNC Symbol;Acc:HGNC:18598]
ENSG00000198888	3448.22	2899.45	-0.756842	2.09144e-07	no	up	MT-ND1	mitochondrially encoded NADH:ubiquinone oxidoreductase core subunit 1 [Source:HGNC Symbol;Acc:HGNC:7455]
ENSG00000110925	39.325	30.85	-0.753843	2.09144e-07	no	up	CSRNP2	cysteine and serine rich nuclear protein 2 [Source:HGNC Symbol;Acc:HGNC:16006]
ENSG00000226702	1.525	5.645	1.3301	2.09153e-07	yes	down	MIR217HG	MIR217 host gene [Source:HGNC Symbol;Acc:HGNC:50537]
ENSG00000281453	0	2.055	3.36614	2.10226e-07	yes	down	TGFB2-OT1	TGFB2 overlapping transcript 1 [Source:HGNC Symbol;Acc:HGNC:50629]
ENSG00000141580	63.23	55.4	-0.697328	2.14394e-07	no	up	WDR45B	WD repeat domain 45B [Source:HGNC Symbol;Acc:HGNC:25072]
ENSG00000143093	25.565	20.8	-0.784947	2.15501e-07	no	up	STRIP1	striatin interacting protein 1 [Source:HGNC Symbol;Acc:HGNC:25916]
ENSG00000125898	7.24	3.365	-1.53853	2.15829e-07	yes	up	FAM110A	family with sequence similarity 110 member A [Source:HGNC Symbol;Acc:HGNC:16188]
ENSG00000173120	48.285	40.385	-0.681579	2.15842e-07	no	up	KDM2A	lysine demethylase 2A [Source:HGNC Symbol;Acc:HGNC:13606]
ENSG00000160062	1.055	4.075	1.41107	2.15842e-07	yes	down	ZBTB8A	zinc finger and BTB domain containing 8A [Source:HGNC Symbol;Acc:HGNC:24172]
ENSG00000176108	59.675	46.18	-0.873081	2.1605e-07	no	up	CHMP6	charged multivesicular body protein 6 [Source:HGNC Symbol;Acc:HGNC:25675]
ENSG00000114554	10.045	8.13	-0.765823	2.16147e-07	no	up	PLXNA1	plexin A1 [Source:HGNC Symbol;Acc:HGNC:9099]
ENSG00000110092	25.035	60.05	0.710521	2.18292e-07	no	down	CCND1	cyclin D1 [Source:HGNC Symbol;Acc:HGNC:1582]
ENSG00000198840	7117.94	5600.49	-0.952677	2.22179e-07	no	up	MT-ND3	mitochondrially encoded NADH:ubiquinone oxidoreductase core subunit 3 [Source:HGNC Symbol;Acc:HGNC:7458]
ENSG00000005238	7.67	22.955	1.01937	2.3164e-07	yes	down	FAM214B	family with sequence similarity 214 member B [Source:HGNC Symbol;Acc:HGNC:25666]
ENSG00000162302	37.92	28.895	-0.859506	2.34997e-07	no	up	RPS6KA4	ribosomal protein S6 kinase A4 [Source:HGNC Symbol;Acc:HGNC:10433]
ENSG00000125166	99.645	84.215	-0.730515	2.35409e-07	no	up	GOT2	glutamic-oxaloacetic transaminase 2 [Source:HGNC Symbol;Acc:HGNC:4433]
ENSG00000198727	3790.97	3245.68	-0.726458	2.35675e-07	no	up	MT-CYB	mitochondrially encoded cytochrome b [Source:HGNC Symbol;Acc:HGNC:7427]
ENSG00000117410	129.395	99.765	-0.879764	2.35822e-07	no	up	ATP6V0B	ATPase H+ transporting V0 subunit b [Source:HGNC Symbol;Acc:HGNC:861]
ENSG00000049130	1.79	6.03	1.33594	2.3807e-07	yes	down	KITLG	KIT ligand [Source:HGNC Symbol;Acc:HGNC:6343]
ENSG00000105438	217.94	183.065	-0.747417	2.38526e-07	no	up	KDELR1	KDEL endoplasmic reticulum protein retention receptor 1 [Source:HGNC Symbol;Acc:HGNC:6304]
ENSG00000017483	52.305	35.515	-0.938894	2.40414e-07	no	up	SLC38A5	solute carrier family 38 member 5 [Source:HGNC Symbol;Acc:HGNC:18070]
ENSG00000235770	17.795	32.885	0.846151	2.4083e-07	no	down	LINC00607	long intergenic non-protein coding RNA 607 [Source:HGNC Symbol;Acc:HGNC:43944]
ENSG00000187024	79.32	59.33	-0.90911	2.42133e-07	no	up	PTRH1	peptidyl-tRNA hydrolase 1 homolog [Source:HGNC Symbol;Acc:HGNC:27039]
ENSG00000116691	30.195	21.005	-1.02741	2.42133e-07	yes	up	MIIP	migration and invasion inhibitory protein [Source:HGNC Symbol;Acc:HGNC:25715]
ENSG00000069275	21.49	49.265	0.704998	2.44395e-07	no	down	NUCKS1	nuclear casein kinase and cyclin dependent kinase substrate 1 [Source:HGNC Symbol;Acc:HGNC:29923]
ENSG00000196136	1.41	0.06	-3.1837	2.45451e-07	yes	up	SERPINA3	serpin family A member 3 [Source:HGNC Symbol;Acc:HGNC:16]
ENSG00000142784	26.065	20.83	-0.77816	2.49559e-07	no	up	WDTC1	WD and tetratricopeptide repeats 1 [Source:HGNC Symbol;Acc:HGNC:29175]
ENSG00000101310	34.225	28.52	-0.739428	2.49559e-07	no	up	SEC23B	Sec23 homolog B, coat complex II component [Source:HGNC Symbol;Acc:HGNC:10702]
ENSG00000141510	84.89	63.655	-0.755104	2.57102e-07	no	up	TP53	tumor protein p53 [Source:HGNC Symbol;Acc:HGNC:11998]
ENSG00000243279	67.385	52.47	-0.875739	2.58377e-07	no	up	PRAF2	PRA1 domain family member 2 [Source:HGNC Symbol;Acc:HGNC:28911]
ENSG00000204389	71.665	61.515	-0.721141	2.58567e-07	no	up	HSPA1A	heat shock protein family A (Hsp70) member 1A [Source:HGNC Symbol;Acc:HGNC:5232]
ENSG00000156970	4.395	11.59	0.99327	2.6369e-07	no	down	BUB1B	BUB1 mitotic checkpoint serine/threonine kinase B [Source:HGNC Symbol;Acc:HGNC:1149]
ENSG00000037897	20.34	12.055	-1.11629	2.6369e-07	yes	up	METTL1	methyltransferase like 1 [Source:HGNC Symbol;Acc:HGNC:7030]
ENSG00000184840	458.28	394.835	-0.699933	2.6514e-07	no	up	TMED9	transmembrane p24 trafficking protein 9 [Source:HGNC Symbol;Acc:HGNC:24878]
ENSG00000156802	3.805	10.97	1.02932	2.68779e-07	yes	down	ATAD2	ATPase family, AAA domain containing 2 [Source:HGNC Symbol;Acc:HGNC:30123]
ENSG00000125734	43.22	36.425	-0.818445	2.69859e-07	no	up	GPR108	G protein-coupled receptor 108 [Source:HGNC Symbol;Acc:HGNC:17829]
ENSG00000159792	32.715	26.54	-0.787751	2.74328e-07	no	up	PSKH1	protein serine kinase H1 [Source:HGNC Symbol;Acc:HGNC:9529]
ENSG00000137842	16.205	12.325	-1.01668	2.77756e-07	yes	up	TMEM62	transmembrane protein 62 [Source:HGNC Symbol;Acc:HGNC:26269]
ENSG00000118257	31.705	73.74	0.688854	2.84883e-07	no	down	NRP2	neuropilin 2 [Source:HGNC Symbol;Acc:HGNC:8005]
ENSG00000078808	289.275	254.87	-0.676403	2.86701e-07	no	up	SDF4	stromal cell derived factor 4 [Source:HGNC Symbol;Acc:HGNC:24188]
ENSG00000102100	41.135	31.32	-0.807982	2.86971e-07	no	up	SLC35A2	solute carrier family 35 member A2 [Source:HGNC Symbol;Acc:HGNC:11022]
ENSG00000076984	19.915	15.96	-0.839389	2.87314e-07	no	up	MAP2K7	mitogen-activated protein kinase kinase 7 [Source:HGNC Symbol;Acc:HGNC:6847]
ENSG00000106070	57.185	54.505	-0.665831	2.87657e-07	no	up	GRB10	growth factor receptor bound protein 10 [Source:HGNC Symbol;Acc:HGNC:4564]
ENSG00000177570	0.34	0.595	2.39978	2.96582e-07	yes	down	SAMD12	sterile alpha motif domain containing 12 [Source:HGNC Symbol;Acc:HGNC:31750]
ENSG00000185085	20.815	16.02	-0.86517	2.99059e-07	no	up	INTS5	integrator complex subunit 5 [Source:HGNC Symbol;Acc:HGNC:29352]
ENSG00000143248	48.925	122.925	0.835814	3.00477e-07	no	down	RGS5	regulator of G protein signaling 5 [Source:HGNC Symbol;Acc:HGNC:10001]
ENSG00000140367	5.745	16.26	0.972516	3.03252e-07	no	down	UBE2Q2	ubiquitin conjugating enzyme E2 Q2 [Source:HGNC Symbol;Acc:HGNC:19248]
ENSG00000108468	23.3	55.815	0.766762	3.04224e-07	no	down	CBX1	chromobox 1 [Source:HGNC Symbol;Acc:HGNC:1551]
ENSG00000100227	46.525	38.91	-0.747823	3.04501e-07	no	up	POLDIP3	DNA polymerase delta interacting protein 3 [Source:HGNC Symbol;Acc:HGNC:23782]
ENSG00000162415	0.22	1.38	1.97674	3.05439e-07	yes	down	ZSWIM5	zinc finger SWIM-type containing 5 [Source:HGNC Symbol;Acc:HGNC:29299]
ENSG00000167378	7.02	5.725	-0.80603	3.05439e-07	no	up	IRGQ	immunity related GTPase Q [Source:HGNC Symbol;Acc:HGNC:24868]
ENSG00000152942	2.865	7.825	1.41602	3.0567e-07	yes	down	RAD17	RAD17 checkpoint clamp loader component [Source:HGNC Symbol;Acc:HGNC:9807]
ENSG00000065183	4.52	10.645	1.078	3.07792e-07	yes	down	WDR3	WD repeat domain 3 [Source:HGNC Symbol;Acc:HGNC:12755]
ENSG00000196961	92.885	76.85	-0.726857	3.07825e-07	no	up	AP2A1	adaptor related protein complex 2 alpha 1 subunit [Source:HGNC Symbol;Acc:HGNC:561]
ENSG00000126709	2301.65	1924.47	-0.787495	3.09404e-07	no	up	IFI6	interferon alpha inducible protein 6 [Source:HGNC Symbol;Acc:HGNC:4054]
ENSG00000100902	260.865	222.955	-0.697209	3.09727e-07	no	up	PSMA6	proteasome subunit alpha 6 [Source:HGNC Symbol;Acc:HGNC:9535]
ENSG00000204070	29.135	22.09	-0.827995	3.11746e-07	no	up	SYS1	SYS1, golgi trafficking protein [Source:HGNC Symbol;Acc:HGNC:16162]
ENSG00000185236	121.665	103.54	-0.743423	3.11916e-07	no	up	RAB11B	RAB11B, member RAS oncogene family [Source:HGNC Symbol;Acc:HGNC:9761]
ENSG00000137992	0.555	2.11	1.49239	3.1219e-07	yes	down	DBT	dihydrolipoamide branched chain transacylase E2 [Source:HGNC Symbol;Acc:HGNC:2698]
ENSG00000123213	5.745	14.78	0.931934	3.14434e-07	no	down	NLN	neurolysin [Source:HGNC Symbol;Acc:HGNC:16058]
ENSG00000062485	138.95	119.645	-0.672741	3.16053e-07	no	up	CS	citrate synthase [Source:HGNC Symbol;Acc:HGNC:2422]
ENSG00000144381	64.615	152.805	0.72313	3.20059e-07	no	down	HSPD1	heat shock protein family D (Hsp60) member 1 [Source:HGNC Symbol;Acc:HGNC:5261]
ENSG00000148498	13.75	10.25	-0.889651	3.20673e-07	no	up	PARD3	par-3 family cell polarity regulator [Source:HGNC Symbol;Acc:HGNC:16051]
ENSG00000165092	127.555	336.65	0.903478	3.21022e-07	no	down	ALDH1A1	aldehyde dehydrogenase 1 family member A1 [Source:HGNC Symbol;Acc:HGNC:402]
ENSG00000166710	4220.61	3873.2	-0.632679	3.26178e-07	no	up	B2M	beta-2-microglobulin [Source:HGNC Symbol;Acc:HGNC:914]
ENSG00000170836	3.52	12.325	1.15558	3.27811e-07	yes	down	PPM1D	protein phosphatase, Mg2+/Mn2+ dependent 1D [Source:HGNC Symbol;Acc:HGNC:9277]
ENSG00000187800	19.37	46.575	0.734719	3.29181e-07	no	down	PEAR1	platelet endothelial aggregation receptor 1 [Source:HGNC Symbol;Acc:HGNC:33631]
ENSG00000197622	46.515	40.105	-0.713207	3.38878e-07	no	up	CDC42SE1	CDC42 small effector 1 [Source:HGNC Symbol;Acc:HGNC:17719]
ENSG00000106153	669.355	541.83	-0.809019	3.38878e-07	no	up	CHCHD2	coiled-coil-helix-coiled-coil-helix domain containing 2 [Source:HGNC Symbol;Acc:HGNC:21645]
ENSG00000102225	89.95	72.06	-0.754084	3.41354e-07	no	up	CDK16	cyclin dependent kinase 16 [Source:HGNC Symbol;Acc:HGNC:8749]
ENSG00000092969	10.735	27.495	0.780418	3.42779e-07	no	down	TGFB2	transforming growth factor beta 2 [Source:HGNC Symbol;Acc:HGNC:11768]
ENSG00000079102	1.995	4.78	1.31351	3.45059e-07	yes	down	RUNX1T1	RUNX1 translocation partner 1 [Source:HGNC Symbol;Acc:HGNC:1535]
ENSG00000144867	56.235	46.295	-0.76278	3.55593e-07	no	up	SRPRB	SRP receptor beta subunit [Source:HGNC Symbol;Acc:HGNC:24085]
ENSG00000149923	259.015	211.88	-0.770198	3.58871e-07	no	up	PPP4C	protein phosphatase 4 catalytic subunit [Source:HGNC Symbol;Acc:HGNC:9319]
ENSG00000131069	25.795	20.575	-0.842581	3.59138e-07	no	up	ACSS2	acyl-CoA synthetase short-chain family member 2 [Source:HGNC Symbol;Acc:HGNC:15814]
ENSG00000107223	932.31	788.99	-0.750665	3.61556e-07	no	up	EDF1	endothelial differentiation related factor 1 [Source:HGNC Symbol;Acc:HGNC:3164]
ENSG00000116918	4.32	10.15	1.30898	3.61823e-07	yes	down	TSNAX	translin associated factor X [Source:HGNC Symbol;Acc:HGNC:12380]
ENSG00000275895	167.825	131.31	-0.825701	3.65033e-07	no	up	U2AF1L5	U2 small nuclear RNA auxiliary factor 1 like 5 [Source:HGNC Symbol;Acc:HGNC:51830]
ENSG00000163539	4.6	11.81	1.06479	3.66122e-07	yes	down	CLASP2	cytoplasmic linker associated protein 2 [Source:HGNC Symbol;Acc:HGNC:17078]
ENSG00000068308	47.445	40	-0.739942	3.6931e-07	no	up	OTUD5	OTU deubiquitinase 5 [Source:HGNC Symbol;Acc:HGNC:25402]
ENSG00000121057	3.775	10.625	1.10506	3.78277e-07	yes	down	AKAP1	A-kinase anchoring protein 1 [Source:HGNC Symbol;Acc:HGNC:367]
ENSG00000170522	1.5	5.425	1.35591	3.807e-07	yes	down	ELOVL6	ELOVL fatty acid elongase 6 [Source:HGNC Symbol;Acc:HGNC:15829]
ENSG00000143479	7.94	5.32	-1.01308	3.81994e-07	yes	up	DYRK3	dual specificity tyrosine phosphorylation regulated kinase 3 [Source:HGNC Symbol;Acc:HGNC:3094]
ENSG00000005339	19.05	15.2	-0.722368	3.88491e-07	no	up	CREBBP	CREB binding protein [Source:HGNC Symbol;Acc:HGNC:2348]
ENSG00000134321	25.845	20.775	-0.893989	3.89942e-07	no	up	RSAD2	radical S-adenosyl methionine domain containing 2 [Source:HGNC Symbol;Acc:HGNC:30908]
ENSG00000168894	325.635	255.1	-0.876766	3.91129e-07	no	up	RNF181	ring finger protein 181 [Source:HGNC Symbol;Acc:HGNC:28037]
ENSG00000138660	2.625	7.27	1.30362	3.97095e-07	yes	down	AP1AR	adaptor related protein complex 1 associated regulatory protein [Source:HGNC Symbol;Acc:HGNC:28808]
ENSG00000110315	5.085	11.145	1.00321	4.0521e-07	yes	down	RNF141	ring finger protein 141 [Source:HGNC Symbol;Acc:HGNC:21159]
ENSG00000164949	1.53	0.145	-2.90093	4.05244e-07	yes	up	GEM	GTP binding protein overexpressed in skeletal muscle [Source:HGNC Symbol;Acc:HGNC:4234]
ENSG00000178078	18.135	9.97	-1.24477	4.0545e-07	yes	up	STAP2	signal transducing adaptor family member 2 [Source:HGNC Symbol;Acc:HGNC:30430]
ENSG00000101096	1.27	3.725	1.2172	4.08376e-07	yes	down	NFATC2	nuclear factor of activated T-cells 2 [Source:HGNC Symbol;Acc:HGNC:7776]
ENSG00000023191	193.935	167.295	-0.714792	4.24838e-07	no	up	RNH1	ribonuclease/angiogenin inhibitor 1 [Source:HGNC Symbol;Acc:HGNC:10074]
ENSG00000074621	1.23	3.74	1.34367	4.25775e-07	yes	down	SLC24A1	solute carrier family 24 member 1 [Source:HGNC Symbol;Acc:HGNC:10975]
ENSG00000256262	7.425	0.955	-2.71727	4.26535e-07	yes	up	USP30-AS1	USP30 antisense RNA 1 [Source:HGNC Symbol;Acc:HGNC:40909]
ENSG00000105063	45.29	38.81	-0.703413	4.33321e-07	no	up	PPP6R1	protein phosphatase 6 regulatory subunit 1 [Source:HGNC Symbol;Acc:HGNC:29195]
ENSG00000122641	5.73	4.265	-1.11338	4.36524e-07	yes	up	INHBA	inhibin beta A subunit [Source:HGNC Symbol;Acc:HGNC:6066]
ENSG00000179950	194.89	166.64	-0.71007	4.40701e-07	no	up	PUF60	poly(U) binding splicing factor 60 [Source:HGNC Symbol;Acc:HGNC:17042]
ENSG00000109220	41.275	30.495	-0.923702	4.41181e-07	no	up	CHIC2	cysteine rich hydrophobic domain 2 [Source:HGNC Symbol;Acc:HGNC:1935]
ENSG00000086589	36.545	31.045	-0.746316	4.44064e-07	no	up	RBM22	RNA binding motif protein 22 [Source:HGNC Symbol;Acc:HGNC:25503]
ENSG00000042753	367.59	296.41	-0.808552	4.51468e-07	no	up	AP2S1	adaptor related protein complex 2 sigma 1 subunit [Source:HGNC Symbol;Acc:HGNC:565]
ENSG00000011523	3.135	9.05	1.01899	4.51489e-07	yes	down	CEP68	centrosomal protein 68 [Source:HGNC Symbol;Acc:HGNC:29076]
ENSG00000125835	423.22	345.555	-0.783114	4.61382e-07	no	up	SNRPB	small nuclear ribonucleoprotein polypeptides B and B1 [Source:HGNC Symbol;Acc:HGNC:11153]
ENSG00000171492	5.445	14.285	1.09279	4.70797e-07	yes	down	LRRC8D	leucine rich repeat containing 8 family member D [Source:HGNC Symbol;Acc:HGNC:16992]
ENSG00000170006	0.95	1.81	1.35973	4.7309e-07	yes	down	TMEM154	transmembrane protein 154 [Source:HGNC Symbol;Acc:HGNC:26489]
ENSG00000166986	143.53	102.135	-0.679762	4.7317e-07	no	up	MARS	methionyl-tRNA synthetase [Source:HGNC Symbol;Acc:HGNC:6898]
ENSG00000143434	10.42	27.89	0.91701	4.83002e-07	no	down	SEMA6C	semaphorin 6C [Source:HGNC Symbol;Acc:HGNC:10740]
ENSG00000166025	5.005	12.235	0.761243	4.87395e-07	no	down	AMOTL1	angiomotin like 1 [Source:HGNC Symbol;Acc:HGNC:17811]
ENSG00000221968	203.225	175.12	-0.698899	4.9043e-07	no	up	FADS3	fatty acid desaturase 3 [Source:HGNC Symbol;Acc:HGNC:3576]
ENSG00000130985	166.435	147.29	-0.675013	4.96464e-07	no	up	UBA1	ubiquitin like modifier activating enzyme 1 [Source:HGNC Symbol;Acc:HGNC:12469]
ENSG00000105974	330.415	793.265	0.786349	4.9899e-07	no	down	CAV1	caveolin 1 [Source:HGNC Symbol;Acc:HGNC:1527]
ENSG00000137760	0.755	5.065	1.68517	5.13833e-07	yes	down	ALKBH8	alkB homolog 8, tRNA methyltransferase [Source:HGNC Symbol;Acc:HGNC:25189]
ENSG00000158186	11.77	8.53	-0.934423	5.14289e-07	no	up	MRAS	muscle RAS oncogene homolog [Source:HGNC Symbol;Acc:HGNC:7227]
ENSG00000178950	75.245	61.695	-0.728928	5.19609e-07	no	up	GAK	cyclin G associated kinase [Source:HGNC Symbol;Acc:HGNC:4113]
ENSG00000186716	97.355	81.2	-0.702364	5.27795e-07	no	up	BCR	BCR, RhoGEF and GTPase activating protein [Source:HGNC Symbol;Acc:HGNC:1014]
ENSG00000248527	619.035	519.905	-0.770113	5.31198e-07	no	up	MTATP6P1	mitochondrially encoded ATP synthase 6 pseudogene 1 [Source:HGNC Symbol;Acc:HGNC:44575]
ENSG00000102760	178.045	153.035	-0.743492	5.37933e-07	no	up	RGCC	regulator of cell cycle [Source:HGNC Symbol;Acc:HGNC:20369]
ENSG00000034713	101.515	84.46	-0.763105	5.38614e-07	no	up	GABARAPL2	GABA type A receptor associated protein like 2 [Source:HGNC Symbol;Acc:HGNC:13291]
ENSG00000185359	81.565	68.7	-0.742682	5.4324e-07	no	up	HGS	hepatocyte growth factor-regulated tyrosine kinase substrate [Source:HGNC Symbol;Acc:HGNC:4897]
ENSG00000172731	5.465	15.905	1.14144	5.45077e-07	yes	down	LRRC20	leucine rich repeat containing 20 [Source:HGNC Symbol;Acc:HGNC:23421]
ENSG00000181444	5.715	2.88	-1.37447	5.47976e-07	yes	up	ZNF467	zinc finger protein 467 [Source:HGNC Symbol;Acc:HGNC:23154]
ENSG00000104774	64.84	57.89	-0.677445	5.54088e-07	no	up	MAN2B1	mannosidase alpha class 2B member 1 [Source:HGNC Symbol;Acc:HGNC:6826]
ENSG00000116670	62.665	48.07	-0.89368	5.54088e-07	no	up	MAD2L2	mitotic arrest deficient 2 like 2 [Source:HGNC Symbol;Acc:HGNC:6764]
ENSG00000107485	4.6	12.075	1.02931	5.58511e-07	yes	down	GATA3	GATA binding protein 3 [Source:HGNC Symbol;Acc:HGNC:4172]
ENSG00000186866	35.92	30.79	-0.762871	5.647e-07	no	up	POFUT2	protein O-fucosyltransferase 2 [Source:HGNC Symbol;Acc:HGNC:14683]
ENSG00000176438	1.005	2.245	1.23626	5.74965e-07	yes	down	SYNE3	spectrin repeat containing nuclear envelope family member 3 [Source:HGNC Symbol;Acc:HGNC:19861]
ENSG00000204590	74.295	59.545	-0.7205	5.7783e-07	no	up	GNL1	G protein nucleolar 1 (putative) [Source:HGNC Symbol;Acc:HGNC:4413]
ENSG00000103404	3.265	8.045	0.891063	5.79488e-07	no	down	USP31	ubiquitin specific peptidase 31 [Source:HGNC Symbol;Acc:HGNC:20060]
ENSG00000135404	1039.05	928.48	-0.636427	5.81424e-07	no	up	CD63	CD63 molecule [Source:HGNC Symbol;Acc:HGNC:1692]
ENSG00000146592	3.51	7.145	1.33488	5.87716e-07	yes	down	CREB5	cAMP responsive element binding protein 5 [Source:HGNC Symbol;Acc:HGNC:16844]
ENSG00000124785	27.235	20.425	-0.868192	5.92773e-07	no	up	NRN1	neuritin 1 [Source:HGNC Symbol;Acc:HGNC:17972]
ENSG00000160072	36.61	28.995	-0.976299	5.94196e-07	no	up	ATAD3B	ATPase family, AAA domain containing 3B [Source:HGNC Symbol;Acc:HGNC:24007]
ENSG00000152689	3.985	9.01	1.1809	5.94196e-07	yes	down	RASGRP3	RAS guanyl releasing protein 3 [Source:HGNC Symbol;Acc:HGNC:14545]
ENSG00000213445	61.845	50.875	-0.798831	5.97056e-07	no	up	SIPA1	signal-induced proliferation-associated 1 [Source:HGNC Symbol;Acc:HGNC:10885]
ENSG00000047346	17.495	47.81	0.938333	5.9741e-07	no	down	FAM214A	family with sequence similarity 214 member A [Source:HGNC Symbol;Acc:HGNC:25609]
ENSG00000142186	86.24	70.095	-0.800914	5.9741e-07	no	up	SCYL1	SCY1 like pseudokinase 1 [Source:HGNC Symbol;Acc:HGNC:14372]
ENSG00000130303	1177.76	1012.21	-0.731731	5.9741e-07	no	up	BST2	bone marrow stromal cell antigen 2 [Source:HGNC Symbol;Acc:HGNC:1119]
ENSG00000171992	141.795	123.48	-0.680782	6.03253e-07	no	up	SYNPO	synaptopodin [Source:HGNC Symbol;Acc:HGNC:30672]
ENSG00000111961	7.365	17.77	0.822009	6.16157e-07	no	down	SASH1	SAM and SH3 domain containing 1 [Source:HGNC Symbol;Acc:HGNC:19182]
ENSG00000118515	47.615	39.695	-0.776236	6.24293e-07	no	up	SGK1	serum/glucocorticoid regulated kinase 1 [Source:HGNC Symbol;Acc:HGNC:10810]
ENSG00000166401	22.9	15.03	-0.839861	6.26309e-07	no	up	SERPINB8	serpin family B member 8 [Source:HGNC Symbol;Acc:HGNC:8952]
ENSG00000101126	7.465	19.55	0.844215	6.28933e-07	no	down	ADNP	activity dependent neuroprotector homeobox [Source:HGNC Symbol;Acc:HGNC:15766]
ENSG00000008869	2.255	6.535	1.00752	6.39655e-07	yes	down	HEATR5B	HEAT repeat containing 5B [Source:HGNC Symbol;Acc:HGNC:29273]
ENSG00000206190	0.28	0.045	-3.05258	6.42384e-07	yes	up	ATP10A	ATPase phospholipid transporting 10A (putative) [Source:HGNC Symbol;Acc:HGNC:13542]
ENSG00000169291	9.875	20.07	0.783917	6.4528e-07	no	down	SHE	Src homology 2 domain containing E [Source:HGNC Symbol;Acc:HGNC:27004]
ENSG00000146243	0.16	1.095	2.32933	6.47751e-07	yes	down	IRAK1BP1	interleukin 1 receptor associated kinase 1 binding protein 1 [Source:HGNC Symbol;Acc:HGNC:17368]
ENSG00000213719	593.155	484.995	-0.787906	6.51973e-07	no	up	CLIC1	chloride intracellular channel 1 [Source:HGNC Symbol;Acc:HGNC:2062]
ENSG00000146648	1.53	0.575	-1.57861	6.54678e-07	yes	up	EGFR	epidermal growth factor receptor [Source:HGNC Symbol;Acc:HGNC:3236]
ENSG00000110619	44.52	37.58	-0.728156	6.63556e-07	no	up	CARS	cysteinyl-tRNA synthetase [Source:HGNC Symbol;Acc:HGNC:1493]
ENSG00000105053	28.64	22.15	-0.868314	6.64464e-07	no	up	VRK3	vaccinia related kinase 3 [Source:HGNC Symbol;Acc:HGNC:18996]
ENSG00000005187	2.58	8.18	1.31569	6.65214e-07	yes	down	ACSM3	acyl-CoA synthetase medium-chain family member 3 [Source:HGNC Symbol;Acc:HGNC:10522]
ENSG00000186105	1.825	8.71	1.67767	6.72101e-07	yes	down	LRRC70	leucine rich repeat containing 70 [Source:HGNC Symbol;Acc:HGNC:35155]
ENSG00000132356	6.325	18.555	0.980102	6.81061e-07	no	down	PRKAA1	protein kinase AMP-activated catalytic subunit alpha 1 [Source:HGNC Symbol;Acc:HGNC:9376]
ENSG00000130517	1.94	6.015	1.17076	6.81875e-07	yes	down	PGPEP1	pyroglutamyl-peptidase I [Source:HGNC Symbol;Acc:HGNC:13568]
ENSG00000122257	24.965	16.475	-0.84362	7.02736e-07	no	up	RBBP6	RB binding protein 6, ubiquitin ligase [Source:HGNC Symbol;Acc:HGNC:9889]
ENSG00000156232	6.89	5.71	-0.90301	7.24214e-07	no	up	WHAMM	WAS protein homolog associated with actin, golgi membranes and microtubules [Source:HGNC Symbol;Acc:HGNC:30493]
ENSG00000203668	0.385	2.1	1.55192	7.26417e-07	yes	down	CHML	CHM like, Rab escort protein 2 [Source:HGNC Symbol;Acc:HGNC:1941]
ENSG00000129646	4.1	2.37	-1.34904	7.44335e-07	yes	up	QRICH2	glutamine rich 2 [Source:HGNC Symbol;Acc:HGNC:25326]
ENSG00000168488	100.635	82.28	-0.714454	7.45587e-07	no	up	ATXN2L	ataxin 2 like [Source:HGNC Symbol;Acc:HGNC:31326]
ENSG00000158710	1496.14	1279.81	-0.744091	7.51846e-07	no	up	TAGLN2	transgelin 2 [Source:HGNC Symbol;Acc:HGNC:11554]
ENSG00000197062	1.615	5.63	1.52665	7.55131e-07	yes	down	ZSCAN26	zinc finger and SCAN domain containing 26 [Source:HGNC Symbol;Acc:HGNC:12978]
ENSG00000179021	12.65	8.845	-0.998522	7.56426e-07	no	up	C3orf38	chromosome 3 open reading frame 38 [Source:HGNC Symbol;Acc:HGNC:28384]
ENSG00000172270	578.895	506.09	-0.690911	7.71911e-07	no	up	BSG	basigin (Ok blood group) [Source:HGNC Symbol;Acc:HGNC:1116]
ENSG00000100412	82.34	70.645	-0.687546	7.79358e-07	no	up	ACO2	aconitase 2 [Source:HGNC Symbol;Acc:HGNC:118]
ENSG00000185803	60.155	49.77	-0.788387	7.80298e-07	no	up	SLC52A2	solute carrier family 52 member 2 [Source:HGNC Symbol;Acc:HGNC:30224]
ENSG00000162517	109.83	94.38	-0.706492	7.85608e-07	no	up	PEF1	penta-EF-hand domain containing 1 [Source:HGNC Symbol;Acc:HGNC:30009]
ENSG00000132613	7.305	18.78	0.900685	7.85876e-07	no	down	MTSS1L	MTSS1L, I-BAR domain containing [Source:HGNC Symbol;Acc:HGNC:25094]
ENSG00000119408	14.995	30.315	0.79275	7.86069e-07	no	down	NEK6	NIMA related kinase 6 [Source:HGNC Symbol;Acc:HGNC:7749]
ENSG00000172057	32.525	24.825	-0.805952	7.91547e-07	no	up	ORMDL3	ORMDL sphingolipid biosynthesis regulator 3 [Source:HGNC Symbol;Acc:HGNC:16038]
ENSG00000185624	1283.77	1130.54	-0.6157	8.02922e-07	no	up	P4HB	prolyl 4-hydroxylase subunit beta [Source:HGNC Symbol;Acc:HGNC:8548]
ENSG00000092421	0.87	0.39	-1.91628	8.03781e-07	yes	up	SEMA6A	semaphorin 6A [Source:HGNC Symbol;Acc:HGNC:10738]
ENSG00000100991	77.8	68.16	-0.67794	8.03933e-07	no	up	TRPC4AP	transient receptor potential cation channel subfamily C member 4 associated protein [Source:HGNC Symbol;Acc:HGNC:16181]
ENSG00000105443	76.615	69.01	-0.683879	8.09236e-07	no	up	CYTH2	cytohesin 2 [Source:HGNC Symbol;Acc:HGNC:9502]
ENSG00000167987	24.185	20.735	-0.794349	8.10581e-07	no	up	VPS37C	VPS37C, ESCRT-I subunit [Source:HGNC Symbol;Acc:HGNC:26097]
ENSG00000275835	1.515	7.905	1.31919	8.10581e-07	yes	down	TUBGCP5	tubulin gamma complex associated protein 5 [Source:HGNC Symbol;Acc:HGNC:18600]
ENSG00000198554	0.86	3.165	1.44785	8.20829e-07	yes	down	WDHD1	WD repeat and HMG-box DNA binding protein 1 [Source:HGNC Symbol;Acc:HGNC:23170]
ENSG00000125912	78.96	66.74	-0.742049	8.2325e-07	no	up	NCLN	nicalin [Source:HGNC Symbol;Acc:HGNC:26923]
ENSG00000097021	91.6	71.095	-0.851551	8.25453e-07	no	up	ACOT7	acyl-CoA thioesterase 7 [Source:HGNC Symbol;Acc:HGNC:24157]
ENSG00000078061	48.31	42.215	-0.748253	8.25804e-07	no	up	ARAF	A-Raf proto-oncogene, serine/threonine kinase [Source:HGNC Symbol;Acc:HGNC:646]
ENSG00000005194	59.245	48.12	-0.765002	8.32631e-07	no	up	CIAPIN1	cytokine induced apoptosis inhibitor 1 [Source:HGNC Symbol;Acc:HGNC:28050]
ENSG00000182247	28.88	24.2	-0.919025	8.35521e-07	no	up	UBE2E2	ubiquitin conjugating enzyme E2 E2 [Source:HGNC Symbol;Acc:HGNC:12478]
ENSG00000117425	0.09	1.03	2.65064	8.39264e-07	yes	down	PTCH2	patched 2 [Source:HGNC Symbol;Acc:HGNC:9586]
ENSG00000166037	3.33	10.75	1.1928	8.39264e-07	yes	down	CEP57	centrosomal protein 57 [Source:HGNC Symbol;Acc:HGNC:30794]
ENSG00000198959	894.985	797.82	-0.65865	8.41087e-07	no	up	TGM2	transglutaminase 2 [Source:HGNC Symbol;Acc:HGNC:11778]
ENSG00000167770	101.39	82.845	-0.780075	8.4421e-07	no	up	OTUB1	OTU deubiquitinase, ubiquitin aldehyde binding 1 [Source:HGNC Symbol;Acc:HGNC:23077]
ENSG00000005007	45.805	39.8	-0.667413	8.4582e-07	no	up	UPF1	UPF1, RNA helicase and ATPase [Source:HGNC Symbol;Acc:HGNC:9962]
ENSG00000173264	42.12	31.005	-0.944293	8.52438e-07	no	up	GPR137	G protein-coupled receptor 137 [Source:HGNC Symbol;Acc:HGNC:24300]
ENSG00000127995	1.195	4.82	1.41152	8.52655e-07	yes	down	CASD1	CAS1 domain containing 1 [Source:HGNC Symbol;Acc:HGNC:16014]
ENSG00000049239	27.48	24.23	-0.6484	8.62431e-07	no	up	H6PD	hexose-6-phosphate dehydrogenase/glucose 1-dehydrogenase [Source:HGNC Symbol;Acc:HGNC:4795]
ENSG00000115009	6.54	1.295	-2.38554	8.62983e-07	yes	up	CCL20	C-C motif chemokine ligand 20 [Source:HGNC Symbol;Acc:HGNC:10619]
ENSG00000085998	59.335	47.47	-0.801821	8.71852e-07	no	up	POMGNT1	protein O-linked mannose N-acetylglucosaminyltransferase 1 (beta 1,2-) [Source:HGNC Symbol;Acc:HGNC:19139]
ENSG00000134802	41.67	31.985	-0.74897	8.74129e-07	no	up	SLC43A3	solute carrier family 43 member 3 [Source:HGNC Symbol;Acc:HGNC:17466]
ENSG00000129255	183.325	154.91	-0.81463	8.7846e-07	no	up	MPDU1	mannose-P-dolichol utilization defect 1 [Source:HGNC Symbol;Acc:HGNC:7207]
ENSG00000175550	221.755	179.025	-0.800564	8.87224e-07	no	up	DRAP1	DR1 associated protein 1 [Source:HGNC Symbol;Acc:HGNC:3019]
ENSG00000151835	3.08	7.77	0.869776	8.9384e-07	no	down	SACS	sacsin molecular chaperone [Source:HGNC Symbol;Acc:HGNC:10519]
ENSG00000125266	13.53	31.425	0.724012	9.10992e-07	no	down	EFNB2	ephrin B2 [Source:HGNC Symbol;Acc:HGNC:3227]
ENSG00000030582	484.94	428.165	-0.62772	9.12194e-07	no	up	GRN	granulin precursor [Source:HGNC Symbol;Acc:HGNC:4601]
ENSG00000102103	70.94	52.545	-0.881792	9.17595e-07	no	up	PQBP1	polyglutamine binding protein 1 [Source:HGNC Symbol;Acc:HGNC:9330]
ENSG00000092203	37.335	30.66	-0.692327	9.22169e-07	no	up	TOX4	TOX high mobility group box family member 4 [Source:HGNC Symbol;Acc:HGNC:20161]
ENSG00000242732	3.91	2.39	-1.16435	9.24075e-07	yes	up	RTL5	retrotransposon Gag like 5 [Source:HGNC Symbol;Acc:HGNC:29430]
ENSG00000104812	37.245	31.81	-0.740823	9.54971e-07	no	up	GYS1	glycogen synthase 1 [Source:HGNC Symbol;Acc:HGNC:4706]
ENSG00000102871	27.875	20.19	-0.918208	9.58398e-07	no	up	TRADD	TNFRSF1A associated via death domain [Source:HGNC Symbol;Acc:HGNC:12030]
ENSG00000099341	320.655	268.275	-0.732308	9.63605e-07	no	up	PSMD8	proteasome 26S subunit, non-ATPase 8 [Source:HGNC Symbol;Acc:HGNC:9566]
ENSG00000167113	55.78	45.25	-0.791783	9.63797e-07	no	up	COQ4	coenzyme Q4 [Source:HGNC Symbol;Acc:HGNC:19693]
ENSG00000123975	210.685	171.065	-0.814119	9.72805e-07	no	up	CKS2	CDC28 protein kinase regulatory subunit 2 [Source:HGNC Symbol;Acc:HGNC:2000]
ENSG00000065882	49.725	44.44	-0.653278	9.75452e-07	no	up	TBC1D1	TBC1 domain family member 1 [Source:HGNC Symbol;Acc:HGNC:11578]
ENSG00000196372	1.08	5.195	1.61528	9.79913e-07	yes	down	ASB13	ankyrin repeat and SOCS box containing 13 [Source:HGNC Symbol;Acc:HGNC:19765]
ENSG00000167881	63.775	56.73	-0.673246	9.8074e-07	no	up	SRP68	signal recognition particle 68 [Source:HGNC Symbol;Acc:HGNC:11302]
ENSG00000183864	44.24	34.055	-0.683053	9.85278e-07	no	up	TOB2	transducer of ERBB2, 2 [Source:HGNC Symbol;Acc:HGNC:11980]
ENSG00000140443	13.995	10.705	-0.71986	9.89519e-07	no	up	IGF1R	insulin like growth factor 1 receptor [Source:HGNC Symbol;Acc:HGNC:5465]
ENSG00000085760	3.085	10.49	1.26295	9.91572e-07	yes	down	MTIF2	mitochondrial translational initiation factor 2 [Source:HGNC Symbol;Acc:HGNC:7441]
ENSG00000105197	94.55	73.58	-0.847851	9.92629e-07	no	up	TIMM50	translocase of inner mitochondrial membrane 50 [Source:HGNC Symbol;Acc:HGNC:23656]
ENSG00000181222	81.845	74.31	-0.631477	1.00841e-06	no	up	POLR2A	RNA polymerase II subunit A [Source:HGNC Symbol;Acc:HGNC:9187]
ENSG00000184349	0.92	4.67	1.5706	1.01347e-06	yes	down	EFNA5	ephrin A5 [Source:HGNC Symbol;Acc:HGNC:3225]
ENSG00000105248	31.365	23.84	-0.887709	1.01436e-06	no	up	CCDC94	coiled-coil domain containing 94 [Source:HGNC Symbol;Acc:HGNC:25518]
ENSG00000096070	23.94	20.575	-0.692102	1.01436e-06	no	up	BRPF3	bromodomain and PHD finger containing 3 [Source:HGNC Symbol;Acc:HGNC:14256]
ENSG00000125538	2.37	0.615	-2.34248	1.01441e-06	yes	up	IL1B	interleukin 1 beta [Source:HGNC Symbol;Acc:HGNC:5992]
ENSG00000162366	6.985	1.66	-2.20475	1.01826e-06	yes	up	PDZK1IP1	PDZK1 interacting protein 1 [Source:HGNC Symbol;Acc:HGNC:16887]
ENSG00000088205	6.61	17.115	0.875239	1.01837e-06	no	down	DDX18	DEAD-box helicase 18 [Source:HGNC Symbol;Acc:HGNC:2741]
ENSG00000204673	76.125	64.515	-0.737254	1.01837e-06	no	up	AKT1S1	AKT1 substrate 1 [Source:HGNC Symbol;Acc:HGNC:28426]
ENSG00000185043	114.32	92.92	-0.796724	1.0333e-06	no	up	CIB1	calcium and integrin binding 1 [Source:HGNC Symbol;Acc:HGNC:16920]
ENSG00000110107	114.46	96.7	-0.678593	1.0344e-06	no	up	PRPF19	pre-mRNA processing factor 19 [Source:HGNC Symbol;Acc:HGNC:17896]
ENSG00000106003	0.38	3.16	2.29761	1.0344e-06	yes	down	LFNG	LFNG O-fucosylpeptide 3-beta-N-acetylglucosaminyltransferase [Source:HGNC Symbol;Acc:HGNC:6560]
ENSG00000130193	12.03	32.125	0.870888	1.03498e-06	no	down	THEM6	thioesterase superfamily member 6 [Source:HGNC Symbol;Acc:HGNC:29656]
ENSG00000090554	13.685	6.49	-1.53661	1.03616e-06	yes	up	FLT3LG	fms related tyrosine kinase 3 ligand [Source:HGNC Symbol;Acc:HGNC:3766]
ENSG00000103194	39.005	35.33	-0.687603	1.03967e-06	no	up	USP10	ubiquitin specific peptidase 10 [Source:HGNC Symbol;Acc:HGNC:12608]
ENSG00000164283	117.1	291.115	0.821066	1.04091e-06	no	down	ESM1	endothelial cell specific molecule 1 [Source:HGNC Symbol;Acc:HGNC:3466]
ENSG00000092853	2.01	7.01	1.21366	1.05307e-06	yes	down	CLSPN	claspin [Source:HGNC Symbol;Acc:HGNC:19715]
ENSG00000169223	472	413.395	-0.683867	1.05912e-06	no	up	LMAN2	lectin, mannose binding 2 [Source:HGNC Symbol;Acc:HGNC:16986]
ENSG00000055813	1.23	3.975	1.24612	1.06471e-06	yes	down	CCDC85A	coiled-coil domain containing 85A [Source:HGNC Symbol;Acc:HGNC:29400]
ENSG00000103502	81.525	71.685	-0.700926	1.07878e-06	no	up	CDIPT	CDP-diacylglycerol--inositol 3-phosphatidyltransferase [Source:HGNC Symbol;Acc:HGNC:1769]
ENSG00000105229	31.795	24.42	-0.779321	1.08381e-06	no	up	PIAS4	protein inhibitor of activated STAT 4 [Source:HGNC Symbol;Acc:HGNC:17002]
ENSG00000120696	0.175	1.3	2.12326	1.0856e-06	yes	down	KBTBD7	kelch repeat and BTB domain containing 7 [Source:HGNC Symbol;Acc:HGNC:25266]
ENSG00000109917	37.045	29.435	-0.762052	1.08663e-06	no	up	ZPR1	ZPR1 zinc finger [Source:HGNC Symbol;Acc:HGNC:13051]
ENSG00000141736	24.015	21.53	-0.739328	1.09675e-06	no	up	ERBB2	erb-b2 receptor tyrosine kinase 2 [Source:HGNC Symbol;Acc:HGNC:3430]
ENSG00000072506	108.375	89.33	-0.784606	1.0986e-06	no	up	HSD17B10	hydroxysteroid 17-beta dehydrogenase 10 [Source:HGNC Symbol;Acc:HGNC:4800]
ENSG00000121236	0.215	1.72	2.25519	1.10126e-06	yes	down	TRIM6	tripartite motif containing 6 [Source:HGNC Symbol;Acc:HGNC:16277]
ENSG00000158352	7.21	18.015	0.796788	1.10481e-06	no	down	SHROOM4	shroom family member 4 [Source:HGNC Symbol;Acc:HGNC:29215]
ENSG00000171307	59.805	49.305	-0.770234	1.10628e-06	no	up	ZDHHC16	zinc finger DHHC-type containing 16 [Source:HGNC Symbol;Acc:HGNC:20714]
ENSG00000065911	49.91	34.435	-0.832997	1.11213e-06	no	up	MTHFD2	methylenetetrahydrofolate dehydrogenase (NADP+ dependent) 2, methenyltetrahydrofolate cyclohydrolase [Source:HGNC Symbol;Acc:HGNC:7434]
ENSG00000104880	11.955	10.25	-0.825503	1.11569e-06	no	up	ARHGEF18	Rho/Rac guanine nucleotide exchange factor 18 [Source:HGNC Symbol;Acc:HGNC:17090]
ENSG00000272269	19.21	11.575	-1.19247	1.1185e-06	yes	up	AL138724.1
ENSG00000172345	3.43	1.295	-1.98936	1.12403e-06	yes	up	STARD5	StAR related lipid transfer domain containing 5 [Source:HGNC Symbol;Acc:HGNC:18065]
ENSG00000113555	1.98	5.505	0.962232	1.12707e-06	no	down	PCDH12	protocadherin 12 [Source:HGNC Symbol;Acc:HGNC:8657]
ENSG00000169221	46.095	39.495	-0.721944	1.1454e-06	no	up	TBC1D10B	TBC1 domain family member 10B [Source:HGNC Symbol;Acc:HGNC:24510]
ENSG00000107731	2.39	1.43	-1.1753	1.14644e-06	yes	up	UNC5B	unc-5 netrin receptor B [Source:HGNC Symbol;Acc:HGNC:12568]
ENSG00000099992	15.755	11.05	-1.02358	1.14864e-06	yes	up	TBC1D10A	TBC1 domain family member 10A [Source:HGNC Symbol;Acc:HGNC:23609]
ENSG00000130511	116.55	99.195	-0.811678	1.16884e-06	no	up	SSBP4	single stranded DNA binding protein 4 [Source:HGNC Symbol;Acc:HGNC:15676]
ENSG00000105640	4097.98	3406.14	-0.786802	1.16927e-06	no	up	RPL18A	ribosomal protein L18a [Source:HGNC Symbol;Acc:HGNC:10311]
ENSG00000143384	110.6	97.67	-0.676885	1.17104e-06	no	up	MCL1	MCL1, BCL2 family apoptosis regulator [Source:HGNC Symbol;Acc:HGNC:6943]
ENSG00000090061	33.085	30.085	-0.748443	1.17374e-06	no	up	CCNK	cyclin K [Source:HGNC Symbol;Acc:HGNC:1596]
ENSG00000213977	278.645	248.71	-0.658763	1.19818e-06	no	up	TAX1BP3	Tax1 binding protein 3 [Source:HGNC Symbol;Acc:HGNC:30684]
ENSG00000110906	55.97	47.21	-0.654453	1.19871e-06	no	up	KCTD10	potassium channel tetramerization domain containing 10 [Source:HGNC Symbol;Acc:HGNC:23236]
ENSG00000168397	60.15	51.57	-0.781902	1.20284e-06	no	up	ATG4B	autophagy related 4B cysteine peptidase [Source:HGNC Symbol;Acc:HGNC:20790]
ENSG00000240342	386.355	295.94	-0.884863	1.21533e-06	no	up	AC026366.1
ENSG00000075336	4.27	16.335	1.27116	1.23142e-06	yes	down	TIMM21	translocase of inner mitochondrial membrane 21 [Source:HGNC Symbol;Acc:HGNC:25010]
ENSG00000128915	4.065	7.94	1.09859	1.23573e-06	yes	down	ICE2	interactor of little elongation complex ELL subunit 2 [Source:HGNC Symbol;Acc:HGNC:29885]
ENSG00000149474	2.515	6.985	1.15057	1.24065e-06	yes	down	KAT14	lysine acetyltransferase 14 [Source:HGNC Symbol;Acc:HGNC:15904]
ENSG00000169242	99.705	85.185	-0.745093	1.24889e-06	no	up	EFNA1	ephrin A1 [Source:HGNC Symbol;Acc:HGNC:3221]
ENSG00000100644	92.3	74.91	-0.751949	1.25077e-06	no	up	HIF1A	hypoxia inducible factor 1 alpha subunit [Source:HGNC Symbol;Acc:HGNC:4910]
ENSG00000197756	2930.11	2470.89	-0.710788	1.27672e-06	no	up	RPL37A	ribosomal protein L37a [Source:HGNC Symbol;Acc:HGNC:10348]
ENSG00000197956	1369.11	1184.13	-0.727886	1.27919e-06	no	up	S100A6	S100 calcium binding protein A6 [Source:HGNC Symbol;Acc:HGNC:10496]
ENSG00000163820	5.07	11.99	0.759256	1.27919e-06	no	down	FYCO1	FYVE and coiled-coil domain containing 1 [Source:HGNC Symbol;Acc:HGNC:14673]
ENSG00000223799	9.36	6.06	-1.08929	1.28721e-06	yes	up	IL10RB-AS1	IL10RB antisense RNA 1 (head to head) [Source:HGNC Symbol;Acc:HGNC:44303]
ENSG00000101000	302.225	266.965	-0.680039	1.2924e-06	no	up	PROCR	protein C receptor [Source:HGNC Symbol;Acc:HGNC:9452]
ENSG00000182872	41.345	35.59	-0.698427	1.29406e-06	no	up	RBM10	RNA binding motif protein 10 [Source:HGNC Symbol;Acc:HGNC:9896]
ENSG00000137193	6.165	3.7	-1.2115	1.29616e-06	yes	up	PIM1	Pim-1 proto-oncogene, serine/threonine kinase [Source:HGNC Symbol;Acc:HGNC:8986]
ENSG00000121741	4.385	20.355	1.01905	1.30891e-06	yes	down	ZMYM2	zinc finger MYM-type containing 2 [Source:HGNC Symbol;Acc:HGNC:12989]
ENSG00000114423	13.605	9.06	-0.816277	1.32079e-06	no	up	CBLB	Cbl proto-oncogene B [Source:HGNC Symbol;Acc:HGNC:1542]
ENSG00000165832	2.545	7.025	1.25962	1.32647e-06	yes	down	TRUB1	TruB pseudouridine synthase family member 1 [Source:HGNC Symbol;Acc:HGNC:16060]
ENSG00000090273	122.77	107.975	-0.674654	1.33256e-06	no	up	NUDC	nuclear distribution C, dynein complex regulator [Source:HGNC Symbol;Acc:HGNC:8045]
ENSG00000145494	100.64	83.24	-0.752305	1.33375e-06	no	up	NDUFS6	NADH:ubiquinone oxidoreductase subunit S6 [Source:HGNC Symbol;Acc:HGNC:7713]
ENSG00000109572	6.81	18.315	0.941901	1.33606e-06	no	down	CLCN3	chloride voltage-gated channel 3 [Source:HGNC Symbol;Acc:HGNC:2021]
ENSG00000130669	45.79	39.505	-0.810935	1.34548e-06	no	up	PAK4	p21 (RAC1) activated kinase 4 [Source:HGNC Symbol;Acc:HGNC:16059]
ENSG00000139044	0.59	0.06	-2.89856	1.34548e-06	yes	up	B4GALNT3	beta-1,4-N-acetyl-galactosaminyltransferase 3 [Source:HGNC Symbol;Acc:HGNC:24137]
ENSG00000049759	13.435	23.22	0.81896	1.34548e-06	no	down	NEDD4L	neural precursor cell expressed, developmentally down-regulated 4-like, E3 ubiquitin protein ligase [Source:HGNC Symbol;Acc:HGNC:7728]
ENSG00000079950	12.265	25.75	0.866544	1.36205e-06	no	down	STX7	syntaxin 7 [Source:HGNC Symbol;Acc:HGNC:11442]
ENSG00000171161	20.375	17.08	-0.789931	1.38248e-06	no	up	ZNF672	zinc finger protein 672 [Source:HGNC Symbol;Acc:HGNC:26179]
ENSG00000162734	486.54	443.485	-0.654288	1.3831e-06	no	up	PEA15	phosphoprotein enriched in astrocytes 15 [Source:HGNC Symbol;Acc:HGNC:8822]
ENSG00000127481	71.945	74.065	-0.62567	1.40343e-06	no	up	UBR4	ubiquitin protein ligase E3 component n-recognin 4 [Source:HGNC Symbol;Acc:HGNC:30313]
ENSG00000127774	148.83	117.58	-0.840046	1.4066e-06	no	up	EMC6	ER membrane protein complex subunit 6 [Source:HGNC Symbol;Acc:HGNC:28430]
ENSG00000188157	111.05	94.84	-0.705824	1.42106e-06	no	up	AGRN	agrin [Source:HGNC Symbol;Acc:HGNC:329]
ENSG00000129925	93.93	87.605	-0.678105	1.43934e-06	no	up	TMEM8A	transmembrane protein 8A [Source:HGNC Symbol;Acc:HGNC:17205]
ENSG00000136100	3.005	8.46	1.00645	1.44255e-06	yes	down	VPS36	vacuolar protein sorting 36 homolog [Source:HGNC Symbol;Acc:HGNC:20312]
ENSG00000140199	3.75	11.035	0.902678	1.44323e-06	no	down	SLC12A6	solute carrier family 12 member 6 [Source:HGNC Symbol;Acc:HGNC:10914]
ENSG00000221926	34.42	28.135	-0.805991	1.44856e-06	no	up	TRIM16	tripartite motif containing 16 [Source:HGNC Symbol;Acc:HGNC:17241]
ENSG00000033327	5.38	13.345	0.789209	1.44913e-06	no	down	GAB2	GRB2 associated binding protein 2 [Source:HGNC Symbol;Acc:HGNC:14458]
ENSG00000139146	10.28	31.245	0.858228	1.45029e-06	no	down	FAM60A	family with sequence similarity 60 member A [Source:HGNC Symbol;Acc:HGNC:30702]
ENSG00000182670	13.46	31.745	0.827307	1.45294e-06	no	down	TTC3	tetratricopeptide repeat domain 3 [Source:HGNC Symbol;Acc:HGNC:12393]
ENSG00000126067	82.85	71.695	-0.693115	1.46164e-06	no	up	PSMB2	proteasome subunit beta 2 [Source:HGNC Symbol;Acc:HGNC:9539]
ENSG00000175938	4.605	12.03	1.30349	1.47562e-06	yes	down	ORAI3	ORAI calcium release-activated calcium modulator 3 [Source:HGNC Symbol;Acc:HGNC:28185]
ENSG00000102893	5.995	16.29	0.997105	1.47604e-06	no	down	PHKB	phosphorylase kinase regulatory subunit beta [Source:HGNC Symbol;Acc:HGNC:8927]
ENSG00000149806	810.585	676.165	-0.777133	1.49371e-06	no	up	FAU	FAU, ubiquitin like and ribosomal protein S30 fusion [Source:HGNC Symbol;Acc:HGNC:3597]
ENSG00000123485	8.6	20.795	0.819336	1.49531e-06	no	down	HJURP	Holliday junction recognition protein [Source:HGNC Symbol;Acc:HGNC:25444]
ENSG00000100359	49.485	40.895	-0.759454	1.5125e-06	no	up	SGSM3	small G protein signaling modulator 3 [Source:HGNC Symbol;Acc:HGNC:25228]
ENSG00000168005	47.955	38.515	-0.795471	1.51416e-06	no	up	C11orf84	chromosome 11 open reading frame 84 [Source:HGNC Symbol;Acc:HGNC:25115]
ENSG00000170962	1.835	6.38	1.2721	1.51782e-06	yes	down	PDGFD	platelet derived growth factor D [Source:HGNC Symbol;Acc:HGNC:30620]
ENSG00000128891	21.63	15.99	-0.961764	1.54408e-06	no	up	C15orf57	chromosome 15 open reading frame 57 [Source:HGNC Symbol;Acc:HGNC:28295]
ENSG00000120875	0.435	2.09	1.63818	1.54715e-06	yes	down	DUSP4	dual specificity phosphatase 4 [Source:HGNC Symbol;Acc:HGNC:3070]
ENSG00000161835	19.4	51.62	1.00364	1.55718e-06	yes	down	GRASP	general receptor for phosphoinositides 1 associated scaffold protein [Source:HGNC Symbol;Acc:HGNC:18707]
ENSG00000172757	2124.19	1881.88	-0.676044	1.56726e-06	no	up	CFL1	cofilin 1 [Source:HGNC Symbol;Acc:HGNC:1874]
ENSG00000079616	49.41	39.625	-0.796311	1.58182e-06	no	up	KIF22	kinesin family member 22 [Source:HGNC Symbol;Acc:HGNC:6391]
ENSG00000167986	156.28	142.87	-0.608125	1.58901e-06	no	up	DDB1	damage specific DNA binding protein 1 [Source:HGNC Symbol;Acc:HGNC:2717]
ENSG00000205084	15.48	6.82	-0.926758	1.5921e-06	no	up	TMEM231	transmembrane protein 231 [Source:HGNC Symbol;Acc:HGNC:37234]
ENSG00000184445	1.525	6.63	1.19968	1.63212e-06	yes	down	KNTC1	kinetochore associated 1 [Source:HGNC Symbol;Acc:HGNC:17255]
ENSG00000076321	3.175	12.635	1.17222	1.63318e-06	yes	down	KLHL20	kelch like family member 20 [Source:HGNC Symbol;Acc:HGNC:25056]
ENSG00000163902	291.415	269.595	-0.59603	1.65192e-06	no	up	RPN1	ribophorin I [Source:HGNC Symbol;Acc:HGNC:10381]
ENSG00000165733	3.515	9.005	0.856916	1.65303e-06	no	down	BMS1	BMS1, ribosome biogenesis factor [Source:HGNC Symbol;Acc:HGNC:23505]
ENSG00000121005	2.85	1.91	-1.29371	1.65747e-06	yes	up	CRISPLD1	cysteine rich secretory protein LCCL domain containing 1 [Source:HGNC Symbol;Acc:HGNC:18206]
ENSG00000106261	4	10.515	0.907276	1.6609e-06	no	down	ZKSCAN1	zinc finger with KRAB and SCAN domains 1 [Source:HGNC Symbol;Acc:HGNC:13101]
ENSG00000128228	146.095	112.2	-0.879141	1.66349e-06	no	up	SDF2L1	stromal cell derived factor 2 like 1 [Source:HGNC Symbol;Acc:HGNC:10676]
ENSG00000163468	280.045	255.68	-0.616752	1.67152e-06	no	up	CCT3	chaperonin containing TCP1 subunit 3 [Source:HGNC Symbol;Acc:HGNC:1616]
ENSG00000149311	3.815	7.67	1.03667	1.6727e-06	yes	down	ATM	ATM serine/threonine kinase [Source:HGNC Symbol;Acc:HGNC:795]
ENSG00000136770	24.02	19.13	-0.81119	1.68087e-06	no	up	DNAJC1	DnaJ heat shock protein family (Hsp40) member C1 [Source:HGNC Symbol;Acc:HGNC:20090]
ENSG00000166073	49.37	43.845	-0.643677	1.68972e-06	no	up	GPR176	G protein-coupled receptor 176 [Source:HGNC Symbol;Acc:HGNC:32370]
ENSG00000176014	495.135	445.48	-0.677158	1.72172e-06	no	up	TUBB6	tubulin beta 6 class V [Source:HGNC Symbol;Acc:HGNC:20776]
ENSG00000054116	95.41	85.935	-0.73292	1.7605e-06	no	up	TRAPPC3	trafficking protein particle complex 3 [Source:HGNC Symbol;Acc:HGNC:19942]
ENSG00000064225	4.215	12.33	1.23338	1.7605e-06	yes	down	ST3GAL6	ST3 beta-galactoside alpha-2,3-sialyltransferase 6 [Source:HGNC Symbol;Acc:HGNC:18080]
ENSG00000130165	53.56	39.075	-0.94301	1.76051e-06	no	up	ELOF1	elongation factor 1 homolog [Source:HGNC Symbol;Acc:HGNC:28691]
ENSG00000181852	36.735	80.145	0.694637	1.76051e-06	no	down	RNF41	ring finger protein 41 [Source:HGNC Symbol;Acc:HGNC:18401]
ENSG00000196196	0.51	7.01	2.55849	1.7734e-06	yes	down	HRCT1	histidine rich carboxyl terminus 1 [Source:HGNC Symbol;Acc:HGNC:33872]
ENSG00000145016	8.225	6.84	-0.807212	1.77592e-06	no	up	RUBCN	RUN and cysteine rich domain containing beclin 1 interacting protein [Source:HGNC Symbol;Acc:HGNC:28991]
ENSG00000204356	101.395	88.03	-0.758256	1.80509e-06	no	up	NELFE	negative elongation factor complex member E [Source:HGNC Symbol;Acc:HGNC:13974]
ENSG00000134871	506.34	473.015	-0.594271	1.84739e-06	no	up	COL4A2	collagen type IV alpha 2 chain [Source:HGNC Symbol;Acc:HGNC:2203]
ENSG00000008083	1.315	4.35	1.17108	1.85294e-06	yes	down	JARID2	jumonji and AT-rich interaction domain containing 2 [Source:HGNC Symbol;Acc:HGNC:6196]
ENSG00000145287	20.47	55.045	1.02603	1.86848e-06	yes	down	PLAC8	placenta specific 8 [Source:HGNC Symbol;Acc:HGNC:19254]
ENSG00000109929	3.855	13.24	1.14239	1.87217e-06	yes	down	SC5D	sterol-C5-desaturase [Source:HGNC Symbol;Acc:HGNC:10547]
ENSG00000168438	2.075	8.15	1.20598	1.87217e-06	yes	down	CDC40	cell division cycle 40 [Source:HGNC Symbol;Acc:HGNC:17350]
ENSG00000085662	113.985	95.455	-0.736718	1.88189e-06	no	up	AKR1B1	aldo-keto reductase family 1 member B [Source:HGNC Symbol;Acc:HGNC:381]
ENSG00000006712	54.51	47.945	-0.710116	1.88545e-06	no	up	PAF1	PAF1 homolog, Paf1/RNA polymerase II complex component [Source:HGNC Symbol;Acc:HGNC:25459]
ENSG00000125871	3.055	9.4	1.26929	1.88621e-06	yes	down	MGME1	mitochondrial genome maintenance exonuclease 1 [Source:HGNC Symbol;Acc:HGNC:16205]
ENSG00000168386	9	20.245	0.8317	1.91972e-06	no	down	FILIP1L	filamin A interacting protein 1 like [Source:HGNC Symbol;Acc:HGNC:24589]
ENSG00000011028	62.465	57.945	-0.640183	1.97092e-06	no	up	MRC2	mannose receptor C type 2 [Source:HGNC Symbol;Acc:HGNC:16875]
ENSG00000225864	1.715	0	-3.15229	1.97092e-06	yes	up	AL645939.2
ENSG00000112039	1.325	5.475	1.46125	1.98143e-06	yes	down	FANCE	Fanconi anemia complementation group E [Source:HGNC Symbol;Acc:HGNC:3586]
ENSG00000100804	263.665	220.405	-0.717041	1.98778e-06	no	up	PSMB5	proteasome subunit beta 5 [Source:HGNC Symbol;Acc:HGNC:9542]
ENSG00000173818	18.72	11.245	-1.0988	1.99393e-06	yes	up	ENDOV	endonuclease V [Source:HGNC Symbol;Acc:HGNC:26640]
ENSG00000116005	6.585	14.895	0.863545	2.00524e-06	no	down	PCYOX1	prenylcysteine oxidase 1 [Source:HGNC Symbol;Acc:HGNC:20588]
ENSG00000162694	16.665	11.44	-0.895509	2.00969e-06	no	up	EXTL2	exostosin like glycosyltransferase 2 [Source:HGNC Symbol;Acc:HGNC:3516]
ENSG00000165802	31.305	26.065	-0.756544	2.02342e-06	no	up	NSMF	NMDA receptor synaptonuclear signaling and neuronal migration factor [Source:HGNC Symbol;Acc:HGNC:29843]
ENSG00000132376	36.18	34.925	-0.742812	2.04059e-06	no	up	INPP5K	inositol polyphosphate-5-phosphatase K [Source:HGNC Symbol;Acc:HGNC:33882]
ENSG00000255717	15.43	45.48	1.03052	2.18343e-06	yes	down	SNHG1	small nucleolar RNA host gene 1 [Source:HGNC Symbol;Acc:HGNC:32688]
ENSG00000172578	2.025	5.565	1.04771	2.20182e-06	yes	down	KLHL6	kelch like family member 6 [Source:HGNC Symbol;Acc:HGNC:18653]
ENSG00000198356	116.26	96.44	-0.767749	2.2021e-06	no	up	ASNA1	arsA arsenite transporter, ATP-binding, homolog 1 (bacterial) [Source:HGNC Symbol;Acc:HGNC:752]
ENSG00000106785	28.75	24	-0.704933	2.20484e-06	no	up	TRIM14	tripartite motif containing 14 [Source:HGNC Symbol;Acc:HGNC:16283]
ENSG00000142655	33.085	23.905	-0.808789	2.20668e-06	no	up	PEX14	peroxisomal biogenesis factor 14 [Source:HGNC Symbol;Acc:HGNC:8856]
ENSG00000019991	1.25	0.495	-1.76517	2.22378e-06	yes	up	HGF	hepatocyte growth factor [Source:HGNC Symbol;Acc:HGNC:4893]
ENSG00000168256	65.235	57.045	-0.67601	2.22706e-06	no	up	NKIRAS2	NFKB inhibitor interacting Ras like 2 [Source:HGNC Symbol;Acc:HGNC:17898]
ENSG00000143774	681.49	550.735	-0.837527	2.23575e-06	no	up	GUK1	guanylate kinase 1 [Source:HGNC Symbol;Acc:HGNC:4693]
ENSG00000258947	39.955	100.725	0.804931	2.23877e-06	no	down	TUBB3	tubulin beta 3 class III [Source:HGNC Symbol;Acc:HGNC:20772]
ENSG00000100364	33.965	27.875	-0.735456	2.25557e-06	no	up	KIAA0930	KIAA0930 [Source:HGNC Symbol;Acc:HGNC:1314]
ENSG00000145335	72.175	166.695	0.676728	2.25988e-06	no	down	SNCA	synuclein alpha [Source:HGNC Symbol;Acc:HGNC:11138]
ENSG00000216775	0.38	2.28	1.89209	2.26049e-06	yes	down	AL109918.1
ENSG00000104738	16.225	38.73	0.70913	2.26472e-06	no	down	MCM4	minichromosome maintenance complex component 4 [Source:HGNC Symbol;Acc:HGNC:6947]
ENSG00000108960	8.335	5.365	-1.05787	2.30785e-06	yes	up	MMD	monocyte to macrophage differentiation associated [Source:HGNC Symbol;Acc:HGNC:7153]
ENSG00000134352	111.13	80.12	-0.832509	2.30785e-06	no	up	IL6ST	interleukin 6 signal transducer [Source:HGNC Symbol;Acc:HGNC:6021]
ENSG00000171552	76.215	66.945	-0.697198	2.31387e-06	no	up	BCL2L1	BCL2 like 1 [Source:HGNC Symbol;Acc:HGNC:992]
ENSG00000198853	26.685	22.63	-0.712002	2.31641e-06	no	up	RUSC2	RUN and SH3 domain containing 2 [Source:HGNC Symbol;Acc:HGNC:23625]
ENSG00000196182	27.035	21.89	-0.719869	2.32026e-06	no	up	STK40	serine/threonine kinase 40 [Source:HGNC Symbol;Acc:HGNC:21373]
ENSG00000101004	2.43	6.54	1.06056	2.32991e-06	yes	down	NINL	ninein like [Source:HGNC Symbol;Acc:HGNC:29163]
ENSG00000085276	8.795	21.82	0.876634	2.33148e-06	no	down	MECOM	MDS1 and EVI1 complex locus [Source:HGNC Symbol;Acc:HGNC:3498]
ENSG00000105355	90.7	76.27	-0.731668	2.3357e-06	no	up	PLIN3	perilipin 3 [Source:HGNC Symbol;Acc:HGNC:16893]
ENSG00000116688	54.61	48.245	-0.623229	2.34001e-06	no	up	MFN2	mitofusin 2 [Source:HGNC Symbol;Acc:HGNC:16877]
ENSG00000166974	31.05	67.895	0.629179	2.37485e-06	no	down	MAPRE2	microtubule associated protein RP/EB family member 2 [Source:HGNC Symbol;Acc:HGNC:6891]
ENSG00000177606	60.605	54.865	-0.632654	2.38167e-06	no	up	JUN	Jun proto-oncogene, AP-1 transcription factor subunit [Source:HGNC Symbol;Acc:HGNC:6204]
ENSG00000162073	3.985	13.605	1.17764	2.38269e-06	yes	down	PAQR4	progestin and adipoQ receptor family member 4 [Source:HGNC Symbol;Acc:HGNC:26386]
ENSG00000126247	963.99	843.73	-0.672338	2.39654e-06	no	up	CAPNS1	calpain small subunit 1 [Source:HGNC Symbol;Acc:HGNC:1481]
ENSG00000176087	74.54	65.2	-0.686493	2.43895e-06	no	up	SLC35A4	solute carrier family 35 member A4 [Source:HGNC Symbol;Acc:HGNC:20753]
ENSG00000110330	22.86	18.805	-0.883463	2.45137e-06	no	up	BIRC2	baculoviral IAP repeat containing 2 [Source:HGNC Symbol;Acc:HGNC:590]
ENSG00000165821	1.14	5.36	1.38739	2.47408e-06	yes	down	SALL2	spalt like transcription factor 2 [Source:HGNC Symbol;Acc:HGNC:10526]
ENSG00000141971	86.64	68.505	-0.807871	2.49158e-06	no	up	MVB12A	multivesicular body subunit 12A [Source:HGNC Symbol;Acc:HGNC:25153]
ENSG00000124702	83.65	70.75	-0.735489	2.56408e-06	no	up	KLHDC3	kelch domain containing 3 [Source:HGNC Symbol;Acc:HGNC:20704]
ENSG00000160563	36.32	29.155	-0.797602	2.58149e-06	no	up	MED27	mediator complex subunit 27 [Source:HGNC Symbol;Acc:HGNC:2377]
ENSG00000145945	4.49	14.995	1.18007	2.5995e-06	yes	down	FAM50B	family with sequence similarity 50 member B [Source:HGNC Symbol;Acc:HGNC:18789]
ENSG00000006451	121.59	100.565	-0.65456	2.62229e-06	no	up	RALA	RAS like proto-oncogene A [Source:HGNC Symbol;Acc:HGNC:9839]
ENSG00000131143	982.01	862.255	-0.69642	2.62305e-06	no	up	COX4I1	cytochrome c oxidase subunit 4I1 [Source:HGNC Symbol;Acc:HGNC:2265]
ENSG00000063177	2032.27	1676.1	-0.718977	2.64423e-06	no	up	RPL18	ribosomal protein L18 [Source:HGNC Symbol;Acc:HGNC:10310]
ENSG00000241839	30.725	27.045	-0.670372	2.65542e-06	no	up	PLEKHO2	pleckstrin homology domain containing O2 [Source:HGNC Symbol;Acc:HGNC:30026]
ENSG00000122515	24.145	21.635	-0.675815	2.66066e-06	no	up	ZMIZ2	zinc finger MIZ-type containing 2 [Source:HGNC Symbol;Acc:HGNC:22229]
ENSG00000142279	25.75	18.6	-0.892957	2.6613e-06	no	up	WTIP	WT1 interacting protein [Source:HGNC Symbol;Acc:HGNC:20964]
ENSG00000198876	21.34	18.475	-0.701608	2.6613e-06	no	up	DCAF12	DDB1 and CUL4 associated factor 12 [Source:HGNC Symbol;Acc:HGNC:19911]
ENSG00000164741	24.91	58.795	0.662302	2.67944e-06	no	down	DLC1	DLC1 Rho GTPase activating protein [Source:HGNC Symbol;Acc:HGNC:2897]
ENSG00000219481	4.965	12.815	0.923956	2.69224e-06	no	down	NBPF1	NBPF member 1 [Source:HGNC Symbol;Acc:HGNC:26088]
ENSG00000174371	1.15	4.595	1.44533	2.71665e-06	yes	down	EXO1	exonuclease 1 [Source:HGNC Symbol;Acc:HGNC:3511]
ENSG00000099860	117.85	101.415	-0.683041	2.72186e-06	no	up	GADD45B	growth arrest and DNA damage inducible beta [Source:HGNC Symbol;Acc:HGNC:4096]
ENSG00000095951	16.375	12.23	-0.781548	2.73717e-06	no	up	HIVEP1	human immunodeficiency virus type I enhancer binding protein 1 [Source:HGNC Symbol;Acc:HGNC:4920]
ENSG00000069122	14.515	36.51	0.833482	2.75281e-06	no	down	ADGRF5	adhesion G protein-coupled receptor F5 [Source:HGNC Symbol;Acc:HGNC:19030]
ENSG00000126934	150.625	128.44	-0.694061	2.78748e-06	no	up	MAP2K2	mitogen-activated protein kinase kinase 2 [Source:HGNC Symbol;Acc:HGNC:6842]
ENSG00000128849	3.85	9.35	0.78992	2.81846e-06	no	down	CGNL1	cingulin like 1 [Source:HGNC Symbol;Acc:HGNC:25931]
ENSG00000197021	37.495	29.58	-0.826629	2.85194e-06	no	up	CXorf40B	chromosome X open reading frame 40B [Source:HGNC Symbol;Acc:HGNC:17402]
ENSG00000174903	227.11	198.425	-0.691018	2.87584e-06	no	up	RAB1B	RAB1B, member RAS oncogene family [Source:HGNC Symbol;Acc:HGNC:18370]
ENSG00000248890	21.855	64.085	1.00231	2.88303e-06	yes	down	HHIP-AS1	HHIP antisense RNA 1 [Source:HGNC Symbol;Acc:HGNC:44182]
ENSG00000148356	14.08	11.06	-0.812166	2.90837e-06	no	up	LRSAM1	leucine rich repeat and sterile alpha motif containing 1 [Source:HGNC Symbol;Acc:HGNC:25135]
ENSG00000155189	8.695	19.395	0.840192	2.92835e-06	no	down	AGPAT5	1-acylglycerol-3-phosphate O-acyltransferase 5 [Source:HGNC Symbol;Acc:HGNC:20886]
ENSG00000198542	0.855	4.14	1.71246	2.93455e-06	yes	down	ITGBL1	integrin subunit beta like 1 [Source:HGNC Symbol;Acc:HGNC:6164]
ENSG00000188290	82.285	54.49	-1.08754	2.93455e-06	yes	up	HES4	hes family bHLH transcription factor 4 [Source:HGNC Symbol;Acc:HGNC:24149]
ENSG00000123094	4.87	12.99	0.886068	2.99339e-06	no	down	RASSF8	Ras association domain family member 8 [Source:HGNC Symbol;Acc:HGNC:13232]
ENSG00000111642	111.1	98.85	-0.602434	3.00632e-06	no	up	CHD4	chromodomain helicase DNA binding protein 4 [Source:HGNC Symbol;Acc:HGNC:1919]
ENSG00000111875	3.34	10.1	1.15933	3.03472e-06	yes	down	ASF1A	anti-silencing function 1A histone chaperone [Source:HGNC Symbol;Acc:HGNC:20995]
ENSG00000107521	53.19	47.54	-0.700267	3.0348e-06	no	up	HPS1	HPS1, biogenesis of lysosomal organelles complex 3 subunit 1 [Source:HGNC Symbol;Acc:HGNC:5163]
ENSG00000152133	1.195	3.14	1.46541	3.08544e-06	yes	down	GPATCH11	G-patch domain containing 11 [Source:HGNC Symbol;Acc:HGNC:26768]
ENSG00000110237	12.14	29.21	0.653517	3.08578e-06	no	down	ARHGEF17	Rho guanine nucleotide exchange factor 17 [Source:HGNC Symbol;Acc:HGNC:21726]
ENSG00000156976	72.125	178.425	0.822122	3.11825e-06	no	down	EIF4A2	eukaryotic translation initiation factor 4A2 [Source:HGNC Symbol;Acc:HGNC:3284]
ENSG00000102119	112.645	100.79	-0.731752	3.13457e-06	no	up	EMD	emerin [Source:HGNC Symbol;Acc:HGNC:3331]
ENSG00000267796	19.265	12.61	-1.12788	3.14874e-06	yes	up	LIN37	lin-37 DREAM MuvB core complex component [Source:HGNC Symbol;Acc:HGNC:33234]
ENSG00000149930	63.855	59.345	-0.626984	3.18774e-06	no	up	TAOK2	TAO kinase 2 [Source:HGNC Symbol;Acc:HGNC:16835]
ENSG00000106524	1.645	5.8	1.41633	3.20857e-06	yes	down	ANKMY2	ankyrin repeat and MYND domain containing 2 [Source:HGNC Symbol;Acc:HGNC:25370]
ENSG00000198712	16060.7	14041.5	-0.714933	3.2288e-06	no	up	MT-CO2	mitochondrially encoded cytochrome c oxidase II [Source:HGNC Symbol;Acc:HGNC:7421]
ENSG00000008130	49.83	46.47	-0.652287	3.24133e-06	no	up	NADK	NAD kinase [Source:HGNC Symbol;Acc:HGNC:29831]
ENSG00000136986	36.11	30.44	-0.681891	3.25001e-06	no	up	DERL1	derlin 1 [Source:HGNC Symbol;Acc:HGNC:28454]
ENSG00000197496	2.285	7.31	1.01731	3.32469e-06	yes	down	SLC2A10	solute carrier family 2 member 10 [Source:HGNC Symbol;Acc:HGNC:13444]
ENSG00000051825	1.615	8.03	1.33101	3.33442e-06	yes	down	MPHOSPH9	M-phase phosphoprotein 9 [Source:HGNC Symbol;Acc:HGNC:7215]
ENSG00000203883	14.205	104.475	2.06242	3.33481e-06	yes	down	SOX18	SRY-box 18 [Source:HGNC Symbol;Acc:HGNC:11194]
ENSG00000143869	3.925	3.115	-0.809505	3.34109e-06	no	up	GDF7	growth differentiation factor 7 [Source:HGNC Symbol;Acc:HGNC:4222]
ENSG00000198315	1.79	5.09	0.958608	3.34608e-06	no	down	ZKSCAN8	zinc finger with KRAB and SCAN domains 8 [Source:HGNC Symbol;Acc:HGNC:12983]
ENSG00000105732	15.805	12.6	-0.818489	3.36154e-06	no	up	ZNF574	zinc finger protein 574 [Source:HGNC Symbol;Acc:HGNC:26166]
ENSG00000172840	3.46	6.98	1.06901	3.3822e-06	yes	down	PDP2	pyruvate dehyrogenase phosphatase catalytic subunit 2 [Source:HGNC Symbol;Acc:HGNC:30263]
ENSG00000047849	171.065	160.38	-0.584365	3.38247e-06	no	up	MAP4	microtubule associated protein 4 [Source:HGNC Symbol;Acc:HGNC:6862]
ENSG00000196950	2.19	5.925	1.16374	3.42661e-06	yes	down	SLC39A10	solute carrier family 39 member 10 [Source:HGNC Symbol;Acc:HGNC:20861]
ENSG00000038532	9.815	8.13	-0.747654	3.42953e-06	no	up	CLEC16A	C-type lectin domain containing 16A [Source:HGNC Symbol;Acc:HGNC:29013]
ENSG00000128590	30.29	20.28	-0.99499	3.44404e-06	no	up	DNAJB9	DnaJ heat shock protein family (Hsp40) member B9 [Source:HGNC Symbol;Acc:HGNC:6968]
ENSG00000141959	146.635	129.57	-0.681565	3.44431e-06	no	up	PFKL	phosphofructokinase, liver type [Source:HGNC Symbol;Acc:HGNC:8876]
ENSG00000174307	46.19	35.995	-0.848126	3.44431e-06	no	up	PHLDA3	pleckstrin homology like domain family A member 3 [Source:HGNC Symbol;Acc:HGNC:8934]
ENSG00000127884	136.855	115.11	-0.747637	3.4462e-06	no	up	ECHS1	enoyl-CoA hydratase, short chain 1 [Source:HGNC Symbol;Acc:HGNC:3151]
ENSG00000166783	5.25	13.72	0.785844	3.45417e-06	no	down	MARF1	meiosis regulator and mRNA stability factor 1 [Source:HGNC Symbol;Acc:HGNC:29562]
ENSG00000205937	210.25	181.49	-0.654836	3.46862e-06	no	up	RNPS1	RNA binding protein with serine rich domain 1 [Source:HGNC Symbol;Acc:HGNC:10080]
ENSG00000186827	5.6	1.685	-2.02177	3.47241e-06	yes	up	TNFRSF4	TNF receptor superfamily member 4 [Source:HGNC Symbol;Acc:HGNC:11918]
ENSG00000176142	33.62	22.96	-0.772361	3.48368e-06	no	up	TMEM39A	transmembrane protein 39A [Source:HGNC Symbol;Acc:HGNC:25600]
ENSG00000182544	43.265	34.935	-0.795521	3.50061e-06	no	up	MFSD5	major facilitator superfamily domain containing 5 [Source:HGNC Symbol;Acc:HGNC:28156]
ENSG00000149636	3.97	10.47	1.15376	3.5187e-06	yes	down	DSN1	DSN1 homolog, MIS12 kinetochore complex component [Source:HGNC Symbol;Acc:HGNC:16165]
ENSG00000213186	2.445	7.4	1.1588	3.53758e-06	yes	down	TRIM59	tripartite motif containing 59 [Source:HGNC Symbol;Acc:HGNC:30834]
ENSG00000128829	11.875	22.33	0.795309	3.54798e-06	no	down	EIF2AK4	eukaryotic translation initiation factor 2 alpha kinase 4 [Source:HGNC Symbol;Acc:HGNC:19687]
ENSG00000169976	429.395	339.53	-0.847288	3.60572e-06	no	up	SF3B5	splicing factor 3b subunit 5 [Source:HGNC Symbol;Acc:HGNC:21083]
[truncated: 56,234 more rows]
